# Supplementary material for: Exploring microbial diversity in Greenland Ice Sheet supraglacial habitats through culturing-dependent and -independent approaches
Source: FEMS Microbiol Ecol. 2023 Oct 3;99(11):fiad119. doi: 10.1093/femsec/fiad119 (PMC10580271; doi:10.1093/femsec/fiad119)
Supplement: fiad119_Supplemental_Files [file fiad119_supplemental_files.zip › Supplementary_data_1_weather_data.xlsx]

## Sheet: Sheet1
Year	MonthOfYear	DayOfMonth	HourOfDay(UTC)	DayOfYear	DayOfCentury	AirPressure(hPa)	AirTemperature(C)	AirTemperatureHygroClip(C)	RelativeHumidity(%)	SpecificHumidity(g/kg)	WindSpeed(m/s)	WindDirection(d)	SensibleHeatFlux(W/m2)	LatentHeatFlux(W/m2)	ShortwaveRadiationDown(W/m2)	ShortwaveRadiationDown_Cor(W/m2)	ShortwaveRadiationUp(W/m2)	ShortwaveRadiationUp_Cor(W/m2)	Albedo_theta<70d	LongwaveRadiationDown(W/m2)	LongwaveRadiationUp(W/m2)	CloudCover	SurfaceTemperature(C)	HeightSensorBoom(m)	HeightStakes(m)	DepthPressureTransducer(m)	DepthPressureTransducer_Cor(m)	IceTemperature1(C)	IceTemperature2(C)	IceTemperature3(C)	IceTemperature4(C)	IceTemperature5(C)	IceTemperature6(C)	IceTemperature7(C)	IceTemperature8(C)	TiltToEast(d)	TiltToNorth(d)	TimeGPS(hhmmssUTC)	LatitudeGPS(degN)	LongitudeGPS(degW)	ElevationGPS(m)	HorDilOfPrecGPS	LoggerTemperature(C)	FanCurrent(mA)	BatteryVoltage(V)
2021	6	1	0	152	7823	935.51	-0.55	-0.56	95.4	3.71	2.69	16.6	4.2	-1.8	0	0	5.5	0	-999	242.3	309.3	0.26	-0.93	1.039	1.039	4.614	5.437	-0.1	-0.12	-0.16	-0.25	-0.39	-0.44	-0.65	-0.44	7.48	0.61	3	61.0985	46.8336	611.8	1.33	0.08	119	11.97
2021	6	1	1	152	7823	935.16	-0.51	-0.57	95.8	3.74	2.87	5	7.9	1.7	0	0	1.3	0	-999	250.6	308.3	0.34	-1.2	1.039	1.039	4.612	5.438	-0.1	-0.12	-0.16	-0.25	-0.39	-0.44	-0.65	-0.44	7.42	0.54	10003	61.0985	46.8337	614.1	2.52	0.08	119.1	11.97
2021	6	1	2	152	7823	934.86	-1.74	-1.7	92.6	3.26	2.81	13.1	7.5	-2.2	0	0	0.9	0	-999	234.6	302.5	0.23	-2.41	1.039	1.039	4.612	5.441	-0.1	-0.12	-0.16	-0.25	-0.39	-0.44	-0.65	-0.44	7.47	0.56	15945	61.0985	46.8336	615.1	3.55	0.08	119.5	11.96
2021	6	1	3	152	7823	934.31	-1.61	-1.56	79.6	2.84	5.05	7.4	20.5	-22.6	0	0	1	0	-999	232.6	301.3	0.21	-2.68	1.041	1.041	4.612	5.446	-0.1	-0.12	-0.16	-0.25	-0.39	-0.44	-0.65	-0.44	7.5	0.51	25945	61.0985	46.8336	610.8	1.29	0.08	116.8	11.97
2021	6	1	4	152	7823	933.85	-2.74	-2.69	80.9	2.63	7.2	355.8	19.1	-31.8	0	0	0.7	0	-999	230.3	297.9	0.24	-3.46	1.042	1.042	4.598	5.436	-0.1	-0.12	-0.17	-0.25	-0.39	-0.44	-0.65	-0.44	7.49	0.62	40003	61.0983	46.8342	466.1	2.48	0.08	116.1	11.96
2021	6	1	5	152	7823	933.41	-3.27	-3.28	81.1	2.52	7.8	341.1	20.3	-32.3	0	0	2.6	0	-999	229.6	295.6	0.26	-3.98	1.042	1.042	4.587	5.429	-0.1	-0.12	-0.16	-0.25	-0.39	-0.44	-0.65	-0.44	7.57	0.58	50003	61.0985	46.8336	604.8	1.1	0.07	116	11.97
2021	6	1	6	152	7823	932.92	-3.06	-3.01	79	2.5	7.24	353.3	23.3	-32.7	0	0	15.2	0	-999	229.2	295.8	0.24	-3.93	1.042	1.042	4.586	5.432	-0.1	-0.12	-0.16	-0.25	-0.39	-0.44	-0.65	-0.44	7.53	0.61	60003	61.0986	46.8337	611.8	0.98	0.05	116.3	11.96
2021	6	1	7	152	7823	932.61	-2.81	-2.73	74.6	2.41	7.6	351.6	27.5	-43.5	0	0	67.5	0	-999	226.7	296.3	0.2	-3.8	1.043	1.043	4.577	5.426	-0.1	-0.12	-0.16	-0.25	-0.39	-0.44	-0.65	-0.44	7.56	0.46	65945	61.0984	46.8335	561.5	3.39	0.03	115.1	11.97
2021	6	1	8	152	7823	932.28	-2.2	-2.11	71.3	2.43	8.42	3.1	25.9	-62.7	0	0	154.2	0	-999	223.5	299.4	0.14	-3.05	1.044	1.043	4.572	5.424	-0.1	-0.12	-0.16	-0.25	-0.39	-0.44	-0.64	-0.44	7.44	0.54	75945	61.0985	46.8337	610.1	1	-0.01	116.9	11.97
2021	6	1	9	152	7823	932.12	-0.56	-0.53	66.2	2.58	8.55	6	29.5	-86.9	0	0	254.5	0	-999	223.8	306.1	0.06	-1.53	1.044	1.044	4.574	5.428	-0.1	-0.12	-0.17	-0.25	-0.39	-0.44	-0.65	-0.44	7.61	0.58	90003	61.0986	46.8336	611.5	1.23	-0.09	117	11.98
2021	6	1	10	152	7823	932.37	0.82	1.06	68.6	2.97	6.68	11.1	22.4	-73.9	0	0	351.7	0	-999	228.4	314.7	0.04	-0.09	1.044	1.044	4.587	5.439	-0.1	-0.12	-0.16	-0.24	-0.39	-0.44	-0.65	-0.44	7.33	0.4	100003	61.0984	46.8336	505.8	1.8	-0.16	117	12.04
2021	6	1	11	152	7823	932.07	2.07	2.41	67.2	3.19	5.56	16.6	42.1	-51.2	0	0	438.1	0	-999	231.6	319.2	0.01	0	1.043	1.043	4.587	5.441	-0.1	-0.12	-0.16	-0.25	-0.39	-0.44	-0.65	-0.44	7.31	0.43	110003	61.0985	46.834	466.1	1.08	-0.19	117.2	12.08
2021	6	1	12	152	7823	931.86	2.56	2.93	69.4	3.41	5	5.4	46.5	-34.4	0	0	508.1	0	-999	233.3	321.8	0	0	1.043	1.042	4.587	5.443	-0.1	-0.12	-0.16	-0.25	-0.39	-0.44	-0.65	-0.44	7.29	0.39	115945	61.0985	46.8336	605.9	2.33	-0.19	118.6	12.1
2021	6	1	13	152	7823	931.69	2.72	3.37	70.9	3.53	3.79	2.8	37	-21.4	0	0	555.2	0	-999	235.6	323.6	0.02	0	1.042	1.042	4.587	5.445	-0.1	-0.12	-0.17	-0.24	-0.39	-0.44	-0.64	-0.44	7.27	0.33	125945	61.0984	46.8339	531.7	3.12	-0.17	120.2	12.12
2021	6	1	14	152	7823	931.61	2.62	3.75	71.9	3.55	3.41	17.8	31.8	-18.3	0	0	584.9	0	-999	236.5	322.8	0.03	0	1.043	1.042	4.587	5.446	-0.1	-0.12	-0.16	-0.25	-0.39	-0.44	-0.64	-0.44	7.24	0.35	140003	61.0985	46.8336	600.6	2.07	-0.12	121.6	12.19
2021	6	1	15	152	7823	931.54	2.47	3.7	71.2	3.48	2.99	10.7	25.9	-17.8	0	0	575.8	0	-999	241.4	324.7	0.09	0	1.047	1.047	4.587	5.446	-0.1	-0.12	-0.17	-0.24	-0.39	-0.43	-0.64	-0.44	7.23	0.36	150003	61.0985	46.8336	614.1	1.22	-0.05	122.2	12.27
2021	6	1	16	152	7823	931.52	2.4	3.8	72.6	3.53	3.17	26.2	27	-17.6	0	0	559.4	0	-999	244	321.9	0.12	0	1.051	1.052	4.587	5.447	-0.1	-0.12	-0.16	-0.24	-0.38	-0.43	-0.64	-0.44	7.2	0.38	160003	61.0986	46.8337	614.2	2.94	0.02	123.9	12.3
2021	6	1	17	152	7823	931.57	2.28	3.41	74.8	3.61	3.67	18.9	30.3	-17.9	0	0	498.5	0	-999	251	320.9	0.2	0	1.056	1.056	4.587	5.446	-0.1	-0.12	-0.16	-0.24	-0.39	-0.43	-0.64	-0.44	7.19	0.45	165945	61.0985	46.8336	610.8	2.54	0.06	124.1	12.37
2021	6	1	18	152	7823	931.27	2.3	3.17	75.3	3.63	3.62	13.5	30	-16.7	0	0	468.7	0	-999	254.2	322.2	0.24	0	1.061	1.06	4.587	5.449	-0.1	-0.12	-0.16	-0.24	-0.38	-0.43	-0.64	-0.44	7.18	0.44	175945	61.0985	46.8337	624.7	2.86	0.1	122.3	12.38
2021	6	1	19	152	7823	931.29	2.08	2.87	76.6	3.64	3.14	13.1	23.4	-14.2	0	0	370.9	0	-999	261	321.4	0.32	0	1.065	1.065	4.587	5.449	-0.1	-0.12	-0.16	-0.24	-0.38	-0.43	-0.64	-0.44	7.16	0.46	190003	61.0985	46.8336	625.3	2.05	0.11	122.7	12.33
2021	6	1	20	152	7823	931.38	2.12	3.04	77.1	3.68	2.05	79	13.5	-7.4	0	0	225	0	-999	261.2	319.2	0.32	0	1.067	1.066	4.587	5.448	-0.1	-0.12	-0.16	-0.24	-0.38	-0.43	-0.64	-0.44	7.18	0.49	190003	61.0985	46.8336	625.3	2.05	0.1	123.9	12.27
2021	6	1	21	152	7823	931.32	0.72	1.74	85.1	3.66	1.58	55.6	4.2	-6.7	0	0	192	0	-999	246.8	316	0.24	-0.01	1.069	1.069	4.587	5.449	-0.1	-0.12	-0.16	-0.24	-0.38	-0.43	-0.64	-0.44	7.19	0.36	210003	61.0987	46.8337	616.6	7.39	0.09	123.8	12.24
2021	6	1	22	152	7823	931.52	-0.67	-0.08	89.3	3.45	1.87	40.2	-0.4	-9.8	0	0	102.4	0	-999	240.1	310.7	0.24	-0.61	1.07	1.07	4.587	5.447	-0.1	-0.12	-0.16	-0.24	-0.39	-0.43	-0.64	-0.44	7.26	0.62	215945	61.0984	46.8338	626.5	15.43	0.09	122.8	12.2
2021	6	1	23	152	7823	931.43	-1.7	-1.38	92.5	3.28	2.41	25.9	0.7	-7	0	0	31.5	0	-999	236.5	305.5	0.25	-1.76	1.07	1.07	4.587	5.447	-0.1	-0.12	-0.16	-0.24	-0.38	-0.43	-0.64	-0.44	7.29	0.62	225945	61.0985	46.8335	614.4	1.52	0.08	121.7	12.18
2021	6	2	0	153	7824	930.94	-2.57	-2.54	93.5	3.09	2.97	14.9	2.5	-5.3	0	0	5.5	0	-999	235.4	301	0.28	-2.77	1.069	1.069	4.585	5.45	-0.1	-0.12	-0.16	-0.24	-0.39	-0.43	-0.64	-0.44	7.46	0.64	3	61.0989	46.8319	466.1	3.53	0.08	121.7	12.16
2021	6	2	1	153	7824	930.53	-2.29	-2.42	87.7	2.97	4.14	24	9.1	-11.7	0	0	1.5	0	-999	236.1	300.7	0.28	-2.85	1.069	1.069	4.578	5.447	-0.1	-0.12	-0.16	-0.24	-0.39	-0.42	-0.64	-0.44	7.49	0.62	10003	61.0986	46.8336	618.2	5.13	0.07	120.3	12.15
2021	6	2	2	153	7824	930.03	-1.8	-1.87	82.6	2.91	4.23	25	16	-14.9	0	0	0.8	0	-999	236.2	300.9	0.25	-2.8	1.07	1.07	4.567	5.441	-0.1	-0.12	-0.16	-0.24	-0.38	-0.43	-0.64	-0.44	7.47	0.66	20003	61.0986	46.8336	609.7	2.04	0.06	120.7	12.13
2021	6	2	3	153	7824	929.54	-2.16	-2.11	82.6	2.82	3.99	29.1	14.7	-14.2	0	0	0.5	0	-999	235.5	299.5	0.26	-3.12	1.07	1.07	4.562	5.44	-0.1	-0.12	-0.16	-0.24	-0.38	-0.43	-0.64	-0.44	7.47	0.68	25945	61.0985	46.8338	619.8	2.11	0.07	119.9	12.12
2021	6	2	4	153	7824	929.12	-2.55	-2.59	83.5	2.77	3.87	13.2	14.4	-11.9	0	0	1	0	-999	236.2	297.8	0.29	-3.52	1.069	1.068	4.561	5.443	-0.1	-0.12	-0.16	-0.24	-0.38	-0.43	-0.64	-0.44	7.51	0.66	35945	61.0985	46.8335	602.5	1.11	0.06	120	12.12
2021	6	2	5	153	7824	928.58	-2.62	-2.61	80.3	2.65	5.74	359.3	19	-24.7	0	0	3.2	0	-999	237.5	297.9	0.31	-3.51	1.071	1.071	4.547	5.434	-0.1	-0.12	-0.16	-0.24	-0.38	-0.42	-0.64	-0.44	7.46	0.65	50003	61.0986	46.8334	639.8	5.5	0.06	118.8	12.11
2021	6	2	6	153	7824	928.28	-2.66	-2.66	78.5	2.58	5.88	357	20	-28.2	0	0	20	0	-999	238.3	297.6	0.32	-3.58	1.073	1.073	4.537	5.427	-0.1	-0.12	-0.16	-0.24	-0.38	-0.43	-0.64	-0.44	7.53	0.66	60003	61.0986	46.8338	629.4	2.73	0.03	118.4	12.1
2021	6	2	7	153	7824	927.97	-2.13	-2.02	78.3	2.69	5.43	3.5	17.9	-28.4	0	0	67.5	0	-999	239.7	300.1	0.31	-3.01	1.072	1.073	4.537	5.43	-0.1	-0.12	-0.16	-0.24	-0.38	-0.42	-0.64	-0.44	7.5	0.64	70003	61.0985	46.8336	569.1	5.04	-0.01	118.4	12.11
2021	6	2	8	153	7824	927.78	-1.25	-1.13	75.4	2.79	5.08	5.4	15.1	-35.9	0	0	143	0	-999	240.9	304.4	0.28	-2.03	1.072	1.072	4.537	5.431	-0.1	-0.12	-0.16	-0.24	-0.38	-0.42	-0.64	-0.44	7.41	0.57	75945	61.0985	46.8337	609.6	1.11	-0.05	119	12.11
2021	6	2	9	153	7824	928.06	0.08	0.42	75.6	3.12	3.74	15.9	7.4	-34.1	0	0	260	0	-999	250.1	312.6	0.31	-0.42	1.073	1.073	4.54	5.432	-0.1	-0.12	-0.17	-0.24	-0.38	-0.42	-0.64	-0.44	7.37	0.52	85945	61.0985	46.8336	608.1	2.34	-0.08	120.3	12.14
2021	6	2	10	153	7824	928.23	1.34	1.93	75.2	3.4	3.25	14.9	16.2	-23.8	0	0	348.9	0	-999	253.5	319	0.28	0	1.073	1.073	4.559	5.449	-0.1	-0.12	-0.16	-0.24	-0.39	-0.42	-0.64	-0.44	7.23	0.42	100003	61.0985	46.8336	592.7	1.63	-0.07	121.9	12.22
2021	6	2	11	153	7824	928.38	1.44	2.25	78.2	3.56	2.57	19.6	13.5	-14.2	0	0	414.1	0	-999	256.6	320.4	0.31	0	1.072	1.072	4.562	5.451	-0.1	-0.12	-0.16	-0.24	-0.38	-0.43	-0.64	-0.44	7.24	0.48	110003	61.0985	46.8336	610.3	1.55	-0.04	124.4	12.34
2021	6	2	12	153	7824	928.52	1.86	3.04	76.9	3.61	2.15	10.4	13.1	-9.8	0	0	434.7	0	-999	307.9	323.3	0.83	0	1.077	1.077	4.562	5.45	-0.1	-0.12	-0.16	-0.24	-0.38	-0.43	-0.64	-0.44	7.22	0.48	110003	61.0985	46.8336	610.3	1.55	-0.02	124.7	12.4
2021	6	2	13	153	7824	928.54	2.28	3.9	72.9	3.52	1.4	348.3	6.1	-4.4	0	0	443.3	0	-999	312.8	326.4	0.86	0	1.081	1.081	4.562	5.449	-0.1	-0.12	-0.16	-0.24	-0.38	-0.42	-0.64	-0.44	7.18	0.29	110003	61.0985	46.8336	610.3	1.55	0.02	125.3	12.42
2021	6	2	14	153	7824	928.75	1.98	3.43	75.4	3.57	1.89	353.7	11.2	-8.5	0	0	417.1	0	-999	312.4	325.1	0.87	0	1.084	1.084	4.562	5.447	-0.1	-0.12	-0.16	-0.24	-0.38	-0.42	-0.64	-0.44	7.28	0.41	135945	61.0991	46.8331	466.5	2.97	0.05	125.5	12.41
2021	6	2	15	153	7824	929	2.45	3.71	70.9	3.47	2.17	332.7	16	-11.5	0	0	449.4	0	-999	308.8	323.6	0.81	0	1.087	1.088	4.562	5.445	-0.1	-0.12	-0.16	-0.24	-0.38	-0.42	-0.64	-0.44	7.23	0.37	150003	61.0985	46.8337	613.1	1.28	0.09	126.2	12.45
2021	6	2	16	153	7824	929.31	2.82	3.62	68.7	3.45	3.76	328.4	37.1	-24.1	0	0	526.2	0	-999	297	321.2	0.66	0	1.093	1.092	4.562	5.442	-0.1	-0.12	-0.16	-0.24	-0.38	-0.42	-0.63	-0.44	7.18	0.42	160003	61.099	46.8329	555.6	6.61	0.11	124.2	12.49
2021	6	2	17	153	7824	929.68	1.7	2.26	81.4	3.77	4.49	299.8	27.9	-15.1	0	0	386.1	0	-999	299.1	319.9	0.74	0	1.096	1.096	4.562	5.439	-0.1	-0.12	-0.16	-0.24	-0.38	-0.42	-0.63	-0.44	7.3	0.64	170003	61.0984	46.8335	686.6	4.94	0.12	123.4	12.47
2021	6	2	18	153	7824	930.16	0.7	1.06	90.5	3.9	5.1	281.1	13.4	-10.3	0	0	350.4	0	-999	294.2	318	0.74	0	1.1	1.1	4.572	5.444	-0.1	-0.12	-0.16	-0.24	-0.38	-0.42	-0.63	-0.44	7.34	0.54	175945	61.0986	46.8336	610.7	1.94	0.12	123.9	12.44
2021	6	2	19	153	7824	930.61	0.43	0.75	92.1	3.89	5.13	287.5	8.3	-11	0	0	239.5	0	-999	296.5	317.4	0.78	0	1.104	1.103	4.576	5.444	-0.1	-0.12	-0.16	-0.24	-0.38	-0.42	-0.63	-0.44	7.38	0.64	175945	61.0986	46.8336	610.7	1.94	0.11	121	12.4
2021	6	2	20	153	7824	931.18	0.31	0.56	94.5	3.95	4.67	281.5	5.7	-6.8	0	0	148.7	0	-999	303.7	316.8	0.86	0	1.1	1.1	4.585	5.448	-0.1	-0.12	-0.16	-0.24	-0.37	-0.42	-0.63	-0.44	7.35	0.65	200003	61.0986	46.8336	611.7	1.57	0.1	121.3	12.36
2021	6	2	21	153	7824	931.72	0.22	0.4	96.1	3.99	4.64	276.3	4.1	-4.8	0	0	106.4	0	-999	302.3	316.6	0.85	0	1.1	1.1	4.587	5.445	-0.1	-0.12	-0.16	-0.24	-0.38	-0.42	-0.63	-0.44	7.4	0.68	210003	61.0986	46.8337	613.9	2.02	0.1	122.1	12.32
2021	6	2	22	153	7824	932.35	0.18	0.3	99	4.1	4.27	270.4	3.1	0.6	0	0	50.2	0	-999	313.9	316.3	0.97	0	1.1	1.1	4.591	5.443	-0.1	-0.12	-0.16	-0.24	-0.38	-0.42	-0.63	-0.44	7.39	0.55	220003	61.0985	46.8337	623.1	1.78	0.09	120.9	12.29
2021	6	2	23	153	7824	932.78	0.19	0.3	98.7	4.08	4.27	280.4	3.3	0.1	0	0	19.1	0	-999	311.4	316.1	0.95	0	1.101	1.101	4.595	5.443	-0.1	-0.12	-0.16	-0.24	-0.37	-0.42	-0.63	-0.44	7.42	0.55	225945	61.1006	46.8307	466.1	17.72	0.07	120.3	12.26
2021	6	3	0	154	7825	933.12	0.15	0.22	99.7	4.11	3.9	278.4	2.5	1.4	0	0	3	0	-999	308.4	315.9	0.92	0	1.101	1.101	4.598	5.443	-0.1	-0.12	-0.16	-0.24	-0.37	-0.42	-0.63	-0.44	7.45	0.58	235945	61.0988	46.8319	466.1	3.1	0.08	120.7	12.24
2021	6	3	1	154	7825	933.59	0.15	0.18	99.7	4.11	4.64	277.2	2.7	1.6	0	0	0.3	0	-999	305.1	315.8	0.88	0	1.101	1.101	4.602	5.443	-0.1	-0.12	-0.16	-0.24	-0.37	-0.42	-0.63	-0.44	7.44	0.5	235945	61.0988	46.8319	466.1	3.1	0.08	119.9	12.23
2021	6	3	2	154	7825	934	0.14	0.18	99.7	4.11	3.5	266.9	2	1.1	0	0	0.3	0	-999	311.2	315.9	0.95	0	1.101	1.101	4.611	5.447	-0.1	-0.12	-0.16	-0.24	-0.37	-0.42	-0.63	-0.44	7.46	0.6	20003	61.0986	46.8336	610.9	1.38	0.07	120.2	12.22
2021	6	3	3	154	7825	934.3	0.33	0.31	99.2	4.14	4.98	278.9	6.3	3.4	0	0	0.7	0	-999	314.8	316.1	0.97	0	1.101	1.101	4.612	5.446	-0.1	-0.12	-0.16	-0.24	-0.37	-0.42	-0.63	-0.44	7.39	0.65	20003	61.0986	46.8336	610.9	1.38	0.07	119	12.21
2021	6	3	4	154	7825	934.61	0.44	0.46	97.3	4.09	4.51	293.7	7.7	0.9	0	0	0.8	0	-999	315.9	316.4	0.98	0	1.101	1.101	4.612	5.443	-0.1	-0.12	-0.16	-0.24	-0.37	-0.42	-0.63	-0.44	7.45	0.55	35945	61.0997	46.8299	466.1	7.9	0.07	119.2	12.21
2021	6	3	5	154	7825	934.94	0.42	0.44	97.4	4.09	3.55	295.2	6	0.7	0	0	2	0	-999	315.1	316.2	0.97	0	1.1	1.1	4.612	5.44	-0.1	-0.12	-0.16	-0.24	-0.37	-0.42	-0.63	-0.44	7.45	0.57	45945	61.0986	46.8337	466.1	3.16	0.08	120.1	12.2
2021	6	3	6	154	7825	935.3	0.5	0.51	97.5	4.12	2.11	303.5	4.2	1	0	0	10.4	0	-999	315.9	316.4	0.98	0	1.096	1.096	4.612	5.436	-0.1	-0.12	-0.16	-0.24	-0.37	-0.42	-0.63	-0.44	7.43	0.69	60003	61.0986	46.8337	619.4	1.41	0.08	122.7	12.19
2021	6	3	7	154	7825	935.79	0.35	0.44	97.5	4.07	1.39	275.3	1.9	0	0	0	40.8	0	-999	316.4	316.5	0.99	0	1.098	1.098	4.615	5.435	-0.1	-0.12	-0.16	-0.24	-0.37	-0.42	-0.63	-0.44	7.44	0.66	70003	61.0983	46.8335	503.4	3.24	0.08	122.9	12.19
2021	6	3	8	154	7825	936.18	0.55	0.68	95	4.02	2.6	287.5	5.6	-1.3	0	0	123.9	0	-999	319	317.2	1	0	1.086	1.085	4.624	5.44	-0.1	-0.12	-0.16	-0.24	-0.37	-0.42	-0.63	-0.44	7.39	0.52	80003	61.0986	46.8336	612.1	1.04	0.08	121.5	12.22
2021	6	3	9	154	7825	936.5	0.79	1.12	90.9	3.91	2.83	327	8.6	-4.7	0	0	221.6	0	-999	321.7	318.2	1	0	1.085	1.085	4.63	5.443	-0.1	-0.12	-0.16	-0.24	-0.37	-0.42	-0.63	-0.44	7.43	0.55	85945	61.0987	46.8336	634.5	4.85	0.09	123.2	12.28
2021	6	3	10	154	7825	936.68	1.15	1.65	87.3	3.86	2	305.5	8.2	-4.2	0	0	253.3	0	-999	315.1	318.6	0.94	0	1.088	1.09	4.637	5.449	-0.1	-0.12	-0.16	-0.24	-0.37	-0.42	-0.62	-0.44	7.36	0.5	95945	61.0984	46.8337	598.9	4.85	0.1	124.8	12.31
2021	6	3	11	154	7825	936.85	1.38	2.28	86	3.86	1.2	298.1	3.7	-1.5	0	0	318.8	0	-999	322.9	320.4	1	0	1.093	1.093	4.637	5.447	-0.1	-0.12	-0.16	-0.24	-0.37	-0.42	-0.63	-0.44	7.28	0.54	95945	61.0984	46.8337	598.9	4.85	0.11	124.6	12.36
2021	6	3	12	154	7825	937.04	1.48	2.71	83.1	3.76	1.24	355.4	4.1	-2.3	0	74.3	378.3	66.5	-999	326.8	322.9	0.99	0	1.095	1.095	4.637	5.445	-0.1	-0.12	-0.16	-0.24	-0.37	-0.42	-0.62	-0.44	7.22	0.51	120003	61.0988	46.8317	466.1	2.44	0.11	125.9	12.41
2021	6	3	13	154	7825	937.08	1.63	3.15	79.4	3.63	1.62	22.3	7.6	-5.7	0	103.2	474.9	92.5	-999	304.5	325.2	0.8	0	1.098	1.098	4.637	5.445	-0.1	-0.11	-0.16	-0.24	-0.37	-0.42	-0.63	-0.44	7.15	0.54	120003	61.0988	46.8317	466.1	2.44	0.11	127.6	12.49
2021	6	3	14	154	7825	937.07	1.69	3.34	77.3	3.55	2.21	18.4	12.6	-10.7	0	0	578.5	0	-999	290	324.8	0.65	0	1.103	1.103	4.637	5.445	-0.1	-0.12	-0.16	-0.24	-0.37	-0.41	-0.62	-0.44	7.06	0.39	120003	61.0988	46.8317	466.1	2.44	0.14	127.5	12.57
2021	6	3	15	154	7825	937.09	1.76	3.26	78.3	3.61	2.4	15.6	14.6	-10.5	0	0	605.3	0	-999	277.8	325.3	0.51	0	1.11	1.11	4.637	5.445	-0.1	-0.12	-0.16	-0.24	-0.37	-0.41	-0.62	-0.43	7.2	0.54	145945	61.0982	46.8333	547.2	2.62	0.15	126.6	12.59
2021	6	3	16	154	7825	937.03	2.92	4.79	70.4	3.53	1.06	347	2.5	-1.3	0	113.1	585.3	101.4	-999	263.2	329.6	0.3	0	1.117	1.117	4.637	5.445	-0.1	-0.12	-0.16	-0.24	-0.37	-0.41	-0.63	-0.44	7.14	0.44	145945	61.0982	46.8333	547.2	2.62	0.15	128.1	12.57
2021	6	3	17	154	7825	936.96	0.9	2.12	88.9	3.86	2.49	280	8.5	-5.4	0.3	486.7	528.7	436.4	-999	254.2	321.5	0.31	0	1.117	1.117	4.637	5.446	-0.1	-0.12	-0.16	-0.24	-0.37	-0.41	-0.62	-0.43	7.23	0.66	170003	61.0985	46.8337	635	1.95	0.15	127.9	12.6
2021	6	3	18	154	7825	936.84	0.88	1.77	87	3.77	2.92	296.2	9.9	-9.1	4.2	525.5	471.3	471.3	-999	242.6	318.6	0.19	0	1.119	1.119	4.637	5.447	-0.1	-0.12	-0.16	-0.24	-0.37	-0.41	-0.62	-0.44	7.27	0.64	180003	61.0985	46.8336	614.4	1.94	0.15	126.1	12.56
2021	6	3	19	154	7825	936.67	0.84	1.6	85.2	3.68	2.75	308.4	8.8	-11.3	99.8	441.6	396.1	396.1	-999	237.9	316.8	0.14	0	1.122	1.122	4.637	5.449	-0.1	-0.12	-0.16	-0.24	-0.37	-0.41	-0.62	-0.44	7.3	0.66	185945	61.101	46.8305	466.1	17.19	0.13	126	12.49
2021	6	3	20	154	7825	936.48	0.5	1.24	85.9	3.62	2.16	308.5	4.3	-10.5	108.4	330.7	296.7	296.7	-999	236.7	315	0.14	0	1.123	1.123	4.637	5.45	-0.1	-0.12	-0.16	-0.24	-0.37	-0.41	-0.62	-0.44	7.24	0.48	195945	61.0986	46.8337	597.8	3.61	0.12	124.6	12.43
2021	6	3	21	154	7825	936.53	0.05	0.53	84.9	3.46	2.58	334.9	3.2	-14.8	77.5	226.1	202.9	202.9	-999	235	312.1	0.15	-0.26	1.124	1.123	4.634	5.447	-0.1	-0.12	-0.16	-0.24	-0.37	-0.41	-0.62	-0.44	7.33	0.63	210003	61.0968	46.8325	466.1	7.09	0.1	125.6	12.4
2021	6	3	22	154	7825	936.45	-0.8	-0.54	83.2	3.16	3.77	354.1	4.7	-22.3	31.8	118.2	106.1	106.1	-999	233.8	308.2	0.18	-1.11	1.124	1.124	4.626	5.44	-0.1	-0.12	-0.16	-0.24	-0.37	-0.41	-0.62	-0.44	7.38	0.69	220003	61.0986	46.8337	622.2	3.9	0.09	123.3	12.36
2021	6	3	23	154	7825	936.36	-1.87	-1.69	83	2.89	4.34	354.1	7.6	-21.5	0.2	10.8	34.4	9.7	-999	231.6	302.8	0.21	-2.32	1.124	1.124	4.624	5.439	-0.1	-0.12	-0.16	-0.24	-0.37	-0.41	-0.62	-0.44	7.39	0.76	230003	61.1004	46.831	466.1	17.08	0.08	122.3	12.33
2021	6	4	0	155	7826	936.32	-2.7	-2.65	82.8	2.69	4.93	331.3	9.9	-21.7	0	0	5.9	0	-999	230	298.9	0.23	-3.23	1.124	1.124	4.626	5.441	-0.1	-0.12	-0.16	-0.24	-0.37	-0.41	-0.62	-0.44	7.5	0.78	230003	61.1004	46.831	466.1	17.08	0.08	121.3	12.3
2021	6	4	1	155	7826	936.32	-3.16	-3.11	82.6	2.58	5.3	352.9	11.5	-22.1	0	0	1.2	0	-999	228.6	296.6	0.24	-3.73	1.124	1.124	4.624	5.439	-0.1	-0.12	-0.16	-0.24	-0.37	-0.41	-0.62	-0.44	7.52	0.75	230003	61.1004	46.831	466.1	17.08	0.03	120.8	12.29
2021	6	4	2	155	7826	936.27	-3.51	-3.47	81.7	2.48	5.56	354.6	13.2	-23	0	0	0.7	0	-999	227.9	294.8	0.25	-4.14	1.124	1.124	4.621	5.437	-0.1	-0.12	-0.16	-0.24	-0.37	-0.41	-0.62	-0.44	7.52	0.71	20003	61.0985	46.8336	612.1	1.28	-0.03	121.7	12.28
2021	6	4	3	155	7826	936.15	-3.68	-3.69	81.6	2.44	6.16	354.5	15.5	-24.5	0	0	0.8	0	-999	227.3	293.9	0.25	-4.35	1.124	1.124	4.612	5.429	-0.1	-0.12	-0.16	-0.24	-0.37	-0.41	-0.62	-0.44	7.58	0.7	20003	61.0985	46.8336	612.1	1.28	-0.11	119.7	12.27
2021	6	4	4	155	7826	936	-3.82	-3.81	80.1	2.37	6.69	358.1	17.9	-28.2	0	0	0.7	0	-999	226.5	293.1	0.25	-4.54	1.125	1.124	4.612	5.43	-0.1	-0.12	-0.16	-0.24	-0.37	-0.41	-0.62	-0.44	7.53	0.74	20003	61.0985	46.8336	612.1	1.28	-0.23	121.2	12.27
2021	6	4	5	155	7826	935.8	-3.94	-3.96	78.3	2.29	7.01	3	20.7	-31.5	0	0	2.6	0	-999	226.2	292.2	0.25	-4.75	1.125	1.125	4.611	5.431	-0.1	-0.12	-0.16	-0.24	-0.37	-0.41	-0.62	-0.44	7.5	0.79	45945	61.0987	46.8335	570.2	1.72	-0.38	120.3	12.26
2021	6	4	6	155	7826	935.96	-4.15	-4.15	79	2.27	6.37	2.5	19.8	-26.5	0	0	17	0	-999	225.6	291.1	0.26	-5	1.125	1.125	4.608	5.426	-0.11	-0.12	-0.17	-0.24	-0.37	-0.41	-0.62	-0.44	7.49	0.72	55945	61.0986	46.8337	622.2	2.05	-0.52	120	12.26
2021	6	4	7	155	7826	935.79	-3.82	-3.77	77.4	2.29	6.7	358.2	18.4	-33.4	0	0	68.2	0	-999	226.1	293	0.24	-4.57	1.125	1.125	4.601	5.421	-0.1	-0.12	-0.16	-0.24	-0.37	-0.41	-0.62	-0.44	7.47	0.71	70003	61.0983	46.8336	466.1	2.15	-0.66	121	12.26
2021	6	4	8	155	7826	935.66	-2.55	-2.41	74.1	2.44	6.33	6.5	16.3	-43.3	0	0	155.5	0	-999	228.1	298.7	0.21	-3.25	1.126	1.125	4.606	5.426	-0.1	-0.12	-0.16	-0.24	-0.36	-0.41	-0.62	-0.44	7.51	0.76	80003	61.0985	46.8336	598.5	1.14	-0.75	121.8	12.28
2021	6	4	9	155	7826	935.68	-0.92	-0.65	69.3	2.62	5.83	13	14.5	-57.3	0	0	253.8	0	-999	229.8	306	0.14	-1.59	1.126	1.126	4.613	5.434	-0.1	-0.11	-0.16	-0.24	-0.36	-0.41	-0.62	-0.44	7.4	0.62	90003	61.0985	46.8335	600.3	2.65	-0.78	120.2	12.32
2021	6	4	10	155	7826	935.64	0.52	0.99	68.9	2.91	5.06	21.4	13.3	-57.9	0	0	349.5	0	-999	231.3	312.9	0.09	-0.18	1.128	1.128	4.613	5.434	-0.1	-0.12	-0.16	-0.24	-0.36	-0.41	-0.62	-0.44	7.36	0.57	95945	61.0985	46.8336	595.2	1.69	-0.69	122.8	12.37
2021	6	4	11	155	7826	935.71	1.37	1.96	71.3	3.2	4.61	25.8	23.4	-41.2	0.1	165.6	435.1	149.2	-999	232.3	316.6	0.05	0	1.128	1.128	4.621	5.442	-0.1	-0.12	-0.16	-0.24	-0.36	-0.41	-0.61	-0.44	7.4	0.6	95945	61.0985	46.8336	595.2	1.69	-0.55	125.3	12.48
2021	6	4	12	155	7826	935.71	1.92	2.75	69.7	3.26	3.37	45.3	23.3	-27.5	0.1	183.7	503.6	165.5	-999	234.2	319.2	0.04	0	1.128	1.128	4.624	5.445	-0.1	-0.12	-0.16	-0.24	-0.37	-0.41	-0.62	-0.44	7.26	0.58	120003	61.0988	46.8317	466.1	2.41	-0.39	125.4	12.6
2021	6	4	13	155	7826	935.73	1.88	3.18	70.2	3.27	3.32	69.7	22.5	-26.7	0	0	508.6	0	-999	254.4	320.9	0.26	0	1.129	1.129	4.624	5.444	-0.1	-0.12	-0.16	-0.24	-0.37	-0.41	-0.62	-0.43	7.35	0.6	120003	61.0988	46.8317	466.1	2.41	-0.23	126.5	12.63
2021	6	4	14	155	7826	935.95	1.98	3.29	72.1	3.39	2.83	75.6	19.6	-18.9	0	0	582.8	0	-999	252.5	321.6	0.23	0	1.128	1.128	4.626	5.445	-0.1	-0.12	-0.16	-0.24	-0.37	-0.41	-0.62	-0.44	7.32	0.57	120003	61.0988	46.8317	466.1	2.41	-0.1	128.5	12.67
2021	6	4	15	155	7826	936.19	1.75	3.02	75.4	3.48	3.19	38.6	20.1	-19	0	0	559.2	0	-999	246.4	320.7	0.18	0	1.131	1.13	4.626	5.442	-0.1	-0.12	-0.16	-0.24	-0.37	-0.4	-0.62	-0.43	7.22	0.52	145945	61.0986	46.8337	621	1.93	0.03	126.7	12.64
2021	6	4	16	155	7826	936.36	2.11	3.49	75.1	3.56	2.87	49.7	21	-14.2	0	0	561.9	0	-999	252.4	321.4	0.23	0	1.137	1.137	4.632	5.446	-0.1	-0.12	-0.16	-0.24	-0.37	-0.4	-0.62	-0.43	7.28	0.57	155945	61.0982	46.8339	603.8	14.03	0.11	128.6	12.62
2021	6	4	17	155	7826	936.39	1.62	2.75	81.6	3.73	2.94	41.9	17.1	-10	0	0	361.6	0	-999	278.9	319.9	0.53	0	1.147	1.147	4.631	5.445	-0.1	-0.12	-0.16	-0.24	-0.36	-0.4	-0.62	-0.44	7.28	0.63	170003	61.0989	46.8338	466.1	1.83	0.13	127.4	12.59
2021	6	4	18	155	7826	936.4	1.92	2.58	80.4	3.76	3.23	43.9	22.1	-9.9	0	0	237.4	0	-999	310.6	318.8	0.85	0	1.151	1.151	4.626	5.44	-0.1	-0.12	-0.16	-0.24	-0.36	-0.4	-0.62	-0.43	7.32	0.62	180003	61.0985	46.8337	625.9	2.79	0.12	127	12.5
2021	6	4	19	155	7826	936.54	1.85	2.58	80.7	3.75	2.85	60.2	18.5	-8.9	0	0	204.4	0	-999	312.9	318.9	0.88	0	1.153	1.153	4.635	5.448	-0.1	-0.12	-0.16	-0.24	-0.37	-0.4	-0.62	-0.43	7.33	0.71	190003	61.0984	46.8335	594.9	4.94	0.11	126	12.48
2021	6	4	20	155	7826	936.92	1.58	2.16	82.1	3.74	2.15	79.1	11.4	-6.5	0	0	132.9	0	-999	311.1	318.6	0.87	0	1.151	1.149	4.637	5.446	-0.1	-0.12	-0.16	-0.24	-0.37	-0.4	-0.61	-0.43	7.23	0.7	195945	61.0985	46.8337	612.6	3.04	0.11	126.5	12.45
2021	6	4	21	155	7826	937.43	1.13	1.54	77.4	3.41	2.57	92.1	10.7	-17.1	0	0	76.4	0	-999	310.4	317.5	0.89	0	1.148	1.148	4.637	5.442	-0.1	-0.12	-0.16	-0.24	-0.37	-0.4	-0.62	-0.43	7.35	0.68	195945	61.0985	46.8337	612.6	3.04	0.1	125.6	12.41
2021	6	4	22	155	7826	937.86	1.01	1.2	73.7	3.22	2.57	80.7	9.7	-22.5	0	0	38.6	0	-999	310	316.7	0.89	0	1.151	1.151	4.637	5.438	-0.1	-0.12	-0.16	-0.24	-0.36	-0.4	-0.61	-0.44	7.42	0.74	220003	61.0985	46.8337	624.8	1.52	0.09	125.5	12.37
2021	6	4	23	155	7826	938.31	0.28	0.5	79.5	3.29	1.79	96.1	2.2	-15.2	0	0	19.8	0	-999	307.7	315.7	0.9	-0.01	1.153	1.152	4.637	5.433	-0.1	-0.12	-0.16	-0.23	-0.37	-0.4	-0.61	-0.44	7.44	0.81	220003	61.0985	46.8337	624.8	1.52	0.09	126.2	12.35
2021	6	5	0	156	7827	938.13	-0.3	-0.18	89.5	3.54	2.5	35.4	-1.5	-13.5	0	0	3.1	0	-999	306.7	314.7	0.92	-0.15	1.152	1.152	4.637	5.435	-0.1	-0.12	-0.16	-0.23	-0.37	-0.4	-0.61	-0.44	7.42	0.73	3	61.0986	46.8319	466.1	4.48	0.09	124.9	12.34
2021	6	5	1	156	7827	937.43	0.01	0	89.4	3.64	2.92	16.5	2.2	-12	0	0	0.6	0	-999	308.7	314.7	0.93	-0.17	1.152	1.152	4.637	5.442	-0.1	-0.12	-0.16	-0.23	-0.37	-0.4	-0.61	-0.44	7.42	0.74	5945	61.0976	46.8344	466.1	13.83	0.09	123.5	12.32
2021	6	5	2	156	7827	936.38	0.64	0.54	87.8	3.74	1.5	47.3	3.5	-4.8	0	0	0.5	0	-999	314.3	316	0.95	-0.01	1.152	1.152	4.628	5.442	-0.1	-0.12	-0.16	-0.23	-0.36	-0.4	-0.61	-0.44	7.44	0.71	15945	61.0985	46.8336	613.4	3.03	0.07	123.4	12.32
2021	6	5	3	156	7827	935.91	2.23	2.21	81	3.87	5.44	33.5	43.2	-10.7	0	0	-0.1	0	-999	321.4	317.9	0.95	0	1.152	1.152	4.622	5.441	-0.1	-0.12	-0.16	-0.23	-0.36	-0.4	-0.61	-0.44	7.45	0.81	30003	61.0985	46.8336	607.9	2.05	0.08	119.8	12.31
2021	6	5	4	156	7827	935.83	2.43	2.53	80.6	3.91	6.49	40.4	55.4	-10.3	0	0	-0.2	0	-999	320.7	318.1	0.93	0	1.153	1.153	4.618	5.437	-0.1	-0.12	-0.16	-0.23	-0.36	-0.4	-0.61	-0.43	7.38	0.57	40003	61.0985	46.8336	611	1.7	0.08	120.3	12.3
2021	6	5	5	156	7827	935.58	2.1	2.18	84.1	3.98	5.43	28.6	40.6	-4.7	0	0	1	0	-999	322.3	317.9	0.97	0	1.154	1.154	4.612	5.434	-0.1	-0.12	-0.16	-0.23	-0.36	-0.4	-0.61	-0.43	7.37	0.7	50003	61.0985	46.8336	608	3.52	0.08	119.4	12.29
2021	6	5	6	156	7827	935.41	2.42	2.48	80.8	3.92	4.26	34.9	36.6	-6.4	0	0	7.2	0	-999	326.1	318.5	0.99	0	1.156	1.156	4.612	5.435	-0.1	-0.12	-0.16	-0.23	-0.36	-0.4	-0.61	-0.44	7.42	0.68	55945	61.0985	46.8336	600.3	3.1	0.09	121.3	12.29
2021	6	5	7	156	7827	935.19	3	2.89	77.1	3.9	4.26	40.2	44.5	-7.3	0	0	33.3	0	-999	326.4	319.3	0.96	0	1.156	1.156	4.612	5.437	-0.1	-0.12	-0.16	-0.23	-0.36	-0.4	-0.61	-0.44	7.41	0.69	55945	61.0985	46.8336	600.3	3.1	0.08	121.8	12.29
2021	6	5	8	156	7827	935.02	2.35	2.61	79.6	3.84	3.88	40.9	32.2	-9	0	0	88.5	0	-999	324.3	318.7	0.98	0	1.157	1.157	4.612	5.439	-0.1	-0.12	-0.16	-0.23	-0.36	-0.4	-0.61	-0.44	7.39	0.67	55945	61.0985	46.8336	600.3	3.1	0.09	122.4	12.31
2021	6	5	9	156	7827	934.73	2.27	2.56	80.1	3.85	3.78	35.9	30.4	-8.6	0	0	128.2	0	-999	321.2	318.6	0.95	0	1.157	1.157	4.612	5.442	-0.1	-0.12	-0.16	-0.23	-0.36	-0.4	-0.61	-0.43	7.33	0.65	55945	61.0985	46.8336	600.3	3.1	0.1	121.7	12.34
2021	6	5	10	156	7827	934.77	2.24	2.72	79.6	3.81	3.19	37.3	24.8	-8.1	0	0	184	0	-999	318.3	319	0.92	0	1.159	1.159	4.612	5.441	-0.1	-0.12	-0.16	-0.23	-0.36	-0.4	-0.61	-0.44	7.36	0.63	100003	61.0984	46.8337	602.6	4.53	0.1	123.9	12.38
2021	6	5	11	156	7827	934.69	2.46	3.12	78.6	3.82	4.15	26.8	36	-10.2	0	0	290.9	0	-999	319.6	319.6	0.92	0	1.164	1.164	4.612	5.442	-0.1	-0.12	-0.16	-0.23	-0.36	-0.4	-0.61	-0.43	7.32	0.64	105945	61.0981	46.8335	488.2	2.19	0.11	124.3	12.46
2021	6	5	12	156	7827	934.83	2.4	3.33	78.3	3.79	3.45	30.5	28.8	-9.5	0.2	273.3	369.1	247.6	-999	319.7	320.5	0.92	0	1.164	1.163	4.612	5.441	-0.1	-0.12	-0.16	-0.23	-0.36	-0.4	-0.61	-0.43	7.2	0.56	115945	61.0985	46.8318	466.1	4.4	0.12	124.5	12.53
2021	6	5	13	156	7827	934.6	2.64	3.32	77.6	3.83	4.07	19	37.6	-9.9	0.2	284.6	304.2	257.9	-999	321.6	321	0.93	0	1.167	1.166	4.612	5.443	-0.1	-0.12	-0.16	-0.23	-0.36	-0.4	-0.61	-0.43	7.32	0.62	115945	61.0985	46.8318	466.1	4.4	0.14	125.3	12.52
2021	6	5	14	156	7827	934.17	3.01	3.72	76.1	3.85	4.52	15	47.2	-10	0	76.2	450.9	69.1	-999	317.6	323.1	0.87	0	1.172	1.172	4.612	5.447	-0.1	-0.12	-0.16	-0.24	-0.36	-0.4	-0.61	-0.43	7.38	0.64	140003	61.0984	46.8339	644.7	3.61	0.15	124.1	12.62
2021	6	5	15	156	7827	933.73	3.4	4.24	72.8	3.79	5.14	23.2	60.1	-14.3	0	81.8	426.4	74.2	-999	320	321.7	0.88	0	1.179	1.179	4.612	5.451	-0.1	-0.12	-0.16	-0.23	-0.36	-0.4	-0.61	-0.43	7.29	0.62	150003	61.0981	46.833	466.1	3.17	0.15	123.8	12.61
2021	6	5	16	156	7827	933.58	3.68	4.68	70.9	3.77	4.32	42.9	53.6	-12.6	0.2	372.6	467	337.9	-999	295.3	322.1	0.6	0	1.182	1.182	4.61	5.45	-0.1	-0.12	-0.16	-0.23	-0.36	-0.4	-0.61	-0.44	7.27	0.57	160003	61.0994	46.8328	490.7	13.29	0.16	128.4	12.66
2021	6	5	17	156	7827	933.66	2.57	3.67	76.7	3.77	2.36	46.8	18.3	-6.2	0	0	314.5	0	-999	316.2	321	0.88	0	1.185	1.185	4.611	5.451	-0.1	-0.12	-0.16	-0.23	-0.36	-0.4	-0.6	-0.43	7.25	0.63	165945	61.099	46.8337	466.1	2.86	0.16	128	12.58
2021	6	5	18	156	7827	934.07	2.32	2.9	80.5	3.88	3.19	299.8	25.3	-6	0	0	264	0	-999	312.9	320.6	0.86	0	1.186	1.185	4.612	5.448	-0.1	-0.12	-0.16	-0.23	-0.36	-0.4	-0.61	-0.43	7.32	0.78	165945	61.099	46.8337	466.1	2.86	0.14	126.5	12.56
2021	6	5	19	156	7827	934.54	1.8	2.01	86.4	4.01	5.95	284.5	37.9	-3.8	0	54.4	259.7	49.4	-999	300.8	318.6	0.75	0	1.19	1.189	4.612	5.444	-0.1	-0.12	-0.16	-0.23	-0.36	-0.4	-0.6	-0.43	7.46	0.84	165945	61.099	46.8337	466.1	2.86	0.13	122.4	12.55
2021	6	5	20	156	7827	935.07	1.64	1.88	85.9	3.94	4.87	287.6	28.7	-6.6	0	0	161.1	0	-999	296.6	318.1	0.72	0	1.191	1.191	4.612	5.439	-0.1	-0.12	-0.15	-0.23	-0.36	-0.39	-0.6	-0.43	7.55	0.73	165945	61.099	46.8337	466.1	2.86	0.12	124.4	12.51
2021	6	5	21	156	7827	935.24	1.52	1.77	86.1	3.92	3.68	295.6	20.3	-5.8	0	0	121.8	0	-999	290.2	317.6	0.66	0	1.193	1.193	4.612	5.437	-0.1	-0.12	-0.16	-0.23	-0.36	-0.4	-0.6	-0.43	7.28	0.73	165945	61.099	46.8337	466.1	2.86	0.11	124.3	12.47
2021	6	5	22	156	7827	935.41	1.51	1.68	86.1	3.91	3.19	306.6	17.3	-5.2	0	0	47.4	0	-999	288.2	317.3	0.64	0	1.194	1.194	4.612	5.435	-0.1	-0.12	-0.16	-0.23	-0.36	-0.39	-0.6	-0.43	7.36	0.77	165945	61.099	46.8337	466.1	2.86	0.1	123.8	12.42
2021	6	5	23	156	7827	935.51	1.53	1.59	86.2	3.92	2.45	302.1	12.9	-3.5	0	0	20.8	0	-999	293.7	317.1	0.69	0	1.195	1.195	4.612	5.434	-0.1	-0.12	-0.16	-0.23	-0.35	-0.39	-0.6	-0.44	7.33	0.79	230003	61.0985	46.8335	606.9	5.01	0.09	124.4	12.38
2021	6	6	0	157	7828	935.67	1.67	1.7	86	3.95	2.23	302.8	12.3	-2.5	0	0	3.8	0	-999	303.7	317.1	0.79	0	1.196	1.195	4.612	5.433	-0.1	-0.12	-0.16	-0.23	-0.35	-0.39	-0.6	-0.44	7.42	0.71	3	61.0983	46.8319	466.1	7.81	0.09	123.2	12.36
2021	6	6	1	157	7828	935.51	1.41	1.48	88.4	3.98	2.99	337.9	15.2	-2.6	0	0	0.2	0	-999	311.2	317.1	0.88	0	1.195	1.195	4.612	5.434	-0.1	-0.12	-0.16	-0.23	-0.35	-0.39	-0.6	-0.43	7.42	0.74	3	61.0983	46.8319	466.1	7.81	0.09	124.2	12.35
2021	6	6	2	157	7828	935.34	1.52	1.59	88	4	2.53	328.8	13.4	-1.7	0	0	0.1	0	-999	311.7	317.2	0.88	0	1.196	1.196	4.612	5.436	-0.1	-0.12	-0.15	-0.23	-0.35	-0.39	-0.6	-0.43	7.45	0.73	20003	61.0989	46.8337	502.6	5.24	0.08	124.4	12.34
2021	6	6	3	157	7828	935.05	1.53	1.6	87.7	3.99	3.11	19.7	17.1	-2.6	0	0	0	0	-999	313.5	317.2	0.9	0	1.197	1.196	4.612	5.439	-0.1	-0.12	-0.16	-0.23	-0.35	-0.39	-0.6	-0.43	7.44	0.8	30003	61.0998	46.8324	466.1	4.09	0.09	122.6	12.33
2021	6	6	4	157	7828	934.9	1.71	1.75	85.8	3.95	3.91	22	24	-4.7	0	0	0	0	-999	314.1	317.4	0.9	0	1.198	1.198	4.612	5.44	-0.1	-0.12	-0.16	-0.23	-0.35	-0.24	-0.6	-0.43	7.44	0.79	40003	61.0985	46.8336	613.7	3.84	0.09	123.6	12.33
2021	6	6	5	157	7828	934.79	1.85	1.88	84.5	3.93	4.01	25	26.4	-5.7	0	0	1.3	0	-999	314.3	317.5	0.9	0	1.198	1.198	4.612	5.441	-0.1	-0.12	-0.16	-0.23	-0.35	-0.16	-0.6	-0.43	7.41	0.72	45945	61.0991	46.8337	531.8	15.23	0.09	122.8	12.32
2021	6	6	6	157	7828	935.01	1.69	1.82	85.1	3.92	3.55	32.4	21.5	-5.5	0	0	9.2	0	-999	314.4	317.5	0.9	0	1.2	1.199	4.612	5.439	-0.1	-0.12	-0.16	-0.23	-0.35	-0.16	-0.6	-0.43	7.42	0.74	55945	61.0996	46.8318	466.1	3.03	0.1	123.5	12.31
2021	6	6	7	157	7828	935.28	1.78	1.92	85	3.93	3.46	18.7	21.9	-4.8	0	0	49.3	0	-999	315	317.8	0.91	0	1.2	1.2	4.612	5.437	-0.1	-0.12	-0.16	-0.23	-0.35	-0.15	-0.6	-0.43	7.39	0.75	55945	61.0996	46.8318	466.1	3.03	0.09	124.2	12.33
2021	6	6	8	157	7828	935.62	1.76	2.06	84	3.88	3.22	29.6	20	-6.1	0	0	102.6	0	-999	312.7	318.1	0.88	0	1.2	1.2	4.613	5.435	-0.1	-0.12	-0.16	-0.23	-0.35	-0.15	-0.6	-0.43	7.38	0.69	80003	61.0996	46.8332	466.1	2.86	0.1	124.2	12.35
2021	6	6	9	157	7828	935.82	1.8	2.21	82.9	3.84	2.96	34.2	18.6	-6.5	0	0	132.4	0	-999	316.8	318.3	0.92	0	1.2	1.2	4.621	5.44	-0.1	-0.12	-0.16	-0.23	-0.35	-0.15	-0.6	-0.43	7.36	0.73	80003	61.0996	46.8332	466.1	2.86	0.12	124.1	12.38
2021	6	6	10	157	7828	935.86	1.73	2.08	83.9	3.87	3.15	28.1	19.3	-6.2	0	0	155.2	0	-999	319.1	318.7	0.95	0	1.199	1.2	4.621	5.441	-0.1	-0.12	-0.15	-0.23	-0.35	-0.15	-0.6	-0.43	7.37	0.72	80003	61.0996	46.8332	466.1	2.86	0.12	123.4	12.41
2021	6	6	11	157	7828	935.64	1.87	2.33	82.7	3.85	3.57	26.1	23.7	-7.7	0	0	218.6	0	-999	322	319.1	0.97	0	1.202	1.202	4.622	5.444	-0.1	-0.12	-0.16	-0.23	-0.35	-0.15	-0.6	-0.43	7.32	0.65	80003	61.0996	46.8332	466.1	2.86	0.12	125.3	12.46
2021	6	6	12	157	7828	935.61	2.38	3.02	78.4	3.79	3.9	29.3	32.4	-10.7	0	0	283.6	0	-999	319.3	319.6	0.92	0	1.206	1.207	4.624	5.446	-0.1	-0.12	-0.16	-0.23	-0.35	-0.15	-0.6	-0.43	7.24	0.71	80003	61.0996	46.8332	466.1	2.86	0.14	125.3	12.52
2021	6	6	13	157	7828	935.35	2.6	3.42	76.1	3.74	4	34.3	36	-13	0	69.3	335.3	63.2	-999	319.8	319.9	0.91	0	1.207	1.208	4.622	5.446	-0.1	-0.12	-0.16	-0.23	-0.35	-0.15	-0.6	-0.43	7.29	0.67	80003	61.0996	46.8332	466.1	2.86	0.15	125.3	12.56
2021	6	6	14	157	7828	935.09	2.97	3.83	73.2	3.69	4.22	42.2	42.9	-15.5	0	65.2	317.8	59.5	-999	321.8	320.2	0.92	0	1.21	1.21	4.619	5.445	-0.1	-0.12	-0.16	-0.23	-0.35	-0.14	-0.6	-0.43	7.24	0.75	140003	61.0986	46.8337	619.3	1.92	0.16	127.2	12.57
2021	6	6	15	157	7828	934.88	2.9	3.68	74.3	3.73	3.69	51.9	36.1	-12.1	0	0	277.2	0	-999	322.4	320.1	0.93	0	1.215	1.214	4.614	5.443	-0.1	-0.12	-0.16	-0.23	-0.35	-0.13	-0.6	-0.43	7.26	0.77	140003	61.0986	46.8337	619.3	1.92	0.16	125.4	12.56
2021	6	6	16	157	7828	934.96	2.53	3.53	76.8	3.75	2.1	60.2	14.6	-5.2	0	56.7	310.2	51.7	-999	323	321.9	0.95	0	1.215	1.216	4.62	5.448	-0.1	-0.12	-0.16	-0.23	-0.35	-0.13	-0.6	-0.43	7.2	0.68	140003	61.0986	46.8337	619.3	1.92	0.16	128.7	12.59
2021	6	6	17	157	7828	934.74	1.93	2.72	81.9	3.84	3.03	22.3	20.2	-7	0	0	284.3	0	-999	320.9	321	0.96	0	1.217	1.217	4.613	5.443	-0.1	-0.12	-0.16	-0.23	-0.35	-0.13	-0.6	-0.43	7.32	0.71	140003	61.0986	46.8337	619.3	1.92	0.16	126.9	12.58
2021	6	6	18	157	7828	934.42	2.33	2.92	79.9	3.85	2.87	32.9	22.1	-5.9	0	0	196.2	0	-999	320.4	319.7	0.93	0	1.221	1.22	4.612	5.445	-0.1	-0.12	-0.16	-0.23	-0.35	-0.13	-0.6	-0.43	7.23	0.66	180003	61.0984	46.8337	635.4	3.32	0.16	125.2	12.54
2021	6	6	19	157	7828	934.2	2.31	2.82	79.9	3.85	1.69	36.7	9	-2.5	0	0	139.1	0	-999	318.6	320	0.92	0	1.227	1.227	4.612	5.447	-0.1	-0.12	-0.16	-0.23	-0.35	-0.13	-0.6	-0.43	7.32	0.73	180003	61.0984	46.8337	635.4	3.32	0.14	127.1	12.5
2021	6	6	20	157	7828	933.85	2.11	2.47	82	3.89	2.94	46.9	20.9	-5.1	0	0	96.3	0	-999	319.5	318.6	0.94	0	1.224	1.225	4.612	5.45	-0.1	-0.12	-0.16	-0.23	-0.35	-0.13	-0.6	-0.43	7.36	0.74	180003	61.0984	46.8337	635.4	3.32	0.13	124.7	12.47
2021	6	6	21	157	7828	933.55	2.21	2.4	82.5	3.95	2.95	27.7	21.9	-3.6	0	0	75	0	-999	322.7	318.6	0.97	0	1.223	1.223	4.602	5.443	-0.1	-0.12	-0.15	-0.23	-0.35	-0.13	-0.6	-0.43	7.39	0.7	205945	61.0982	46.8339	637.1	5.62	0.12	125.1	12.44
2021	6	6	22	157	7828	933.31	2.82	2.78	78.6	3.93	3.87	55.5	37	-5.7	0	0	36.7	0	-999	323.9	318.5	0.95	0	1.225	1.225	4.599	5.442	-0.1	-0.12	-0.16	-0.23	-0.35	-0.13	-0.6	-0.43	7.17	0.81	205945	61.0982	46.8339	637.1	5.62	0.12	124.2	12.41
2021	6	6	23	157	7828	933.17	2.42	2.66	82.1	3.99	4.88	52.8	41.1	-4.4	0	0	15.8	0	-999	323.5	318.4	0.96	0	1.228	1.227	4.599	5.443	-0.1	-0.12	-0.16	-0.23	-0.35	-0.13	-0.59	-0.43	7.23	0.71	230003	61.0985	46.8335	610.5	4.9	0.12	122.4	12.38
2021	6	7	0	158	7829	933.24	1.8	1.88	86.2	4.01	1.55	45.2	6.7	-0.8	0	0	3.8	0	-999	322.1	317.5	0.98	0	1.227	1.227	4.598	5.442	-0.1	-0.12	-0.16	-0.23	-0.35	-0.13	-0.6	-0.43	7.32	0.74	3	61.0985	46.8336	610.7	2.12	0.12	124.9	12.36
2021	6	7	1	158	7829	932.82	2.17	2.15	84.8	4.05	3.12	60	23	-1	0	0	1.8	0	-999	322.9	318	0.97	0	1.229	1.228	4.594	5.441	-0.1	-0.12	-0.16	-0.23	-0.35	-0.13	-0.59	-0.43	7.41	0.7	3	61.0985	46.8336	610.7	2.12	0.11	124.5	12.35
2021	6	7	2	158	7829	932.37	2.72	2.61	81.2	4.03	4.5	74.5	42.1	-2.3	0	0	1.9	0	-999	323.8	318.6	0.95	0	1.23	1.23	4.588	5.44	-0.1	-0.12	-0.16	-0.23	-0.35	-0.12	-0.59	-0.43	7.36	0.73	15945	61.0992	46.833	466.1	3.02	0.1	122.6	12.34
2021	6	7	3	158	7829	931.76	2.45	2.42	83.7	4.08	5.38	64.3	45.8	-0.2	0	0	1.5	0	-999	323.5	318.4	0.96	0	1.231	1.231	4.587	5.444	-0.1	-0.12	-0.16	-0.23	-0.35	-0.12	-0.59	-0.43	7.28	0.87	15945	61.0992	46.833	466.1	3.02	0.11	122.2	12.33
2021	6	7	4	158	7829	931.61	2.37	2.36	85.9	4.16	5.81	67.5	47.7	4.3	0	0	0.8	0	-999	323.6	318.5	0.97	0	1.232	1.231	4.587	5.446	-0.1	-0.12	-0.16	-0.23	-0.35	-0.12	-0.59	-0.43	7.27	0.77	40003	61.0989	46.8335	466.1	2.8	0.13	121.5	12.33
2021	6	7	5	158	7829	931.09	2.16	2.1	88.2	4.22	5.67	61.7	42.6	7	0	0	1.5	0	-999	323	318.3	0.97	0	1.235	1.235	4.578	5.441	-0.1	-0.12	-0.16	-0.23	-0.35	-0.13	-0.59	-0.43	7.57	0.76	40003	61.0989	46.8335	466.1	2.8	0.13	119.4	12.32
2021	6	7	6	158	7829	930.73	2.4	2.38	85.5	4.16	6.15	57.4	50.8	3.9	0	0	6.5	0	-999	323.1	318.6	0.96	0	1.238	1.238	4.575	5.442	-0.1	-0.12	-0.16	-0.23	-0.35	-0.13	-0.59	-0.43	7.34	0.87	40003	61.0989	46.8335	466.1	2.8	0.13	120.5	12.32
2021	6	7	7	158	7829	930.63	2.82	2.73	81.4	4.08	6.38	67.9	61.4	-0.7	0	0	24.6	0	-999	324.5	318.9	0.95	0	1.239	1.239	4.574	5.442	-0.1	-0.12	-0.15	-0.23	-0.35	-0.13	-0.59	-0.43	7.39	0.68	40003	61.0989	46.8335	466.1	2.8	0.13	120.9	12.32
2021	6	7	8	158	7829	930.41	2.88	2.69	80.7	4.06	4.2	75.6	41	-1.2	0	0	45.7	0	-999	324.2	318.9	0.95	0	1.24	1.239	4.57	5.44	-0.1	-0.12	-0.16	-0.23	-0.35	-0.13	-0.59	-0.43	7.42	0.82	40003	61.0989	46.8335	466.1	2.8	0.13	121.9	12.33
2021	6	7	9	158	7829	930.25	2.81	2.88	80.7	4.04	6.52	55.8	62.5	-3.1	0	0	88.5	0	-999	323.7	319.4	0.95	0	1.242	1.241	4.564	5.436	-0.1	-0.12	-0.16	-0.23	-0.35	-0.13	-0.59	-0.43	7.46	0.9	90003	61.0982	46.8334	466.1	2.03	0.15	122	12.35
2021	6	7	10	158	7829	929.68	3.17	3.33	76.5	3.93	6.12	50.9	65.9	-9.4	0	0	150.9	0	-999	323	319.7	0.92	0	1.243	1.243	4.563	5.44	-0.1	-0.12	-0.16	-0.23	-0.35	-0.13	-0.59	-0.43	7.27	0.78	100003	61.098	46.8331	466.1	3.39	0.17	122.3	12.4
2021	6	7	11	158	7829	929.89	3.04	3.39	76.6	3.9	4.81	67.9	49.7	-8.8	0	0	175.6	0	-999	327.7	319.8	0.97	0	1.242	1.242	4.565	5.44	-0.1	-0.12	-0.16	-0.23	-0.35	-0.13	-0.59	-0.43	7.34	0.68	100003	61.098	46.8331	466.1	3.39	0.18	122.4	12.44
2021	6	7	12	158	7829	929.71	3.27	3.73	75.3	3.9	5.09	64.6	56.3	-9.4	0	0	256.8	0	-999	327.5	320.4	0.96	0	1.245	1.245	4.564	5.441	-0.1	-0.12	-0.16	-0.23	-0.35	-0.13	-0.59	-0.43	7.27	0.77	100003	61.098	46.8331	466.1	3.39	0.19	123.1	12.51
2021	6	7	13	158	7829	929.7	2.89	3.61	77	3.88	4.34	68	42.5	-8.8	0	0	273.7	0	-999	321.7	320.2	0.92	0	1.246	1.246	4.571	5.447	-0.1	-0.12	-0.16	-0.23	-0.35	-0.13	-0.59	-0.43	7.34	0.77	100003	61.098	46.8331	466.1	3.39	0.2	124	12.55
2021	6	7	14	158	7829	929.62	3.16	3.79	75.3	3.87	4.1	43.4	43.3	-8.6	0	0	280	0	-999	327.2	320.6	0.97	0	1.249	1.249	4.57	5.447	-0.1	-0.12	-0.16	-0.23	-0.35	-0.13	-0.59	-0.43	7.31	0.77	100003	61.098	46.8331	466.1	3.39	0.21	126.4	12.58
2021	6	7	15	158	7829	929.29	3.34	3.96	73.8	3.84	3.26	36	34.2	-7.4	0	0	282.2	0	-999	325.1	321.5	0.93	0	1.251	1.25	4.568	5.449	-0.1	-0.11	-0.16	-0.23	-0.35	-0.13	-0.59	-0.43	7.17	0.72	100003	61.098	46.8331	466.1	3.39	0.22	125.6	12.59
2021	6	7	16	158	7829	929.54	2.19	2.88	80.4	3.86	3.46	19.3	25.9	-7.9	0	54.9	282	50.4	-999	317.9	321	0.92	0	1.253	1.253	4.566	5.444	-0.1	-0.12	-0.16	-0.23	-0.35	-0.13	-0.59	-0.43	7.32	0.63	100003	61.098	46.8331	466.1	3.39	0.22	126	12.59
2021	6	7	17	158	7829	929.55	2.52	2.97	78.7	3.86	3.95	8.5	33.9	-8.7	0	51.5	255.2	47.2	-999	316.3	321.3	0.88	0	1.257	1.257	4.566	5.444	-0.1	-0.12	-0.16	-0.23	-0.35	-0.13	-0.59	-0.43	7.26	0.69	165945	61.0986	46.8336	607	9.81	0.23	125.8	12.58
2021	6	7	18	158	7829	929.44	2.73	3.05	77.7	3.88	5.02	3.7	46.8	-10.6	0	0	226.1	0	-999	313	320.7	0.84	0	1.26	1.26	4.563	5.442	-0.1	-0.12	-0.15	-0.23	-0.35	-0.13	-0.59	-0.43	7.35	0.68	165945	61.0986	46.8336	607	9.81	0.23	125.5	12.58
2021	6	7	19	158	7829	929.33	3.12	3.42	74.7	3.83	5.25	9.8	55.5	-13.2	0	0	185.9	0	-999	310.7	320.5	0.79	0	1.263	1.262	4.562	5.442	-0.1	-0.12	-0.16	-0.23	-0.35	-0.13	-0.59	-0.43	7.23	0.64	190003	61.0984	46.8337	579.4	2.07	0.24	123.8	12.55
2021	6	7	20	158	7829	929.11	3	3.26	75.4	3.84	4.9	9.9	49.7	-12.2	0	0	130.5	0	-999	310.1	319.8	0.79	0	1.265	1.265	4.562	5.444	-0.1	-0.12	-0.16	-0.23	-0.35	-0.13	-0.59	-0.43	7.28	0.77	200003	61.0994	46.8324	466.1	3.94	0.25	124.1	12.51
2021	6	7	21	158	7829	929.31	2.84	3.04	76.1	3.83	4.3	21.3	41.2	-11	0	0	83.1	0	-999	311.2	319.1	0.81	0	1.272	1.27	4.562	5.442	-0.1	-0.12	-0.15	-0.23	-0.35	-0.12	-0.59	-0.43	7.31	0.69	200003	61.0994	46.8324	466.1	3.94	0.25	124.1	12.47
2021	6	7	22	158	7829	929.58	2.68	2.81	77.7	3.86	4.54	12.5	41.4	-10.3	0	0	48.3	0	-999	302.3	318.6	0.73	0	1.273	1.273	4.562	5.44	-0.1	-0.12	-0.16	-0.23	-0.35	-0.12	-0.59	-0.43	7.29	0.74	215945	61.0983	46.8331	466.1	3.12	0.23	122	12.43
2021	6	7	23	158	7829	929.79	2.88	2.83	77	3.88	5.02	25.1	49.2	-10.2	0	0	18.6	0	-999	293.9	318.3	0.63	0	1.27	1.269	4.562	5.438	-0.1	-0.12	-0.16	-0.23	-0.35	-0.12	-0.59	-0.43	7.3	0.7	230003	61.0995	46.8313	466.1	3.83	0.24	122.8	12.4
2021	6	8	0	159	7830	929.66	3.06	3.07	75.4	3.85	5.88	19	60.7	-13.9	0	0	5.1	0	-999	292.7	318.4	0.6	0	1.27	1.27	4.562	5.439	-0.1	-0.12	-0.16	-0.23	-0.34	-0.12	-0.59	-0.43	7.29	0.68	3	61.0985	46.8336	601.2	8.45	0.27	121.4	12.38
2021	6	8	1	159	7830	929.65	2.97	2.99	76.1	3.86	5.17	22	52.1	-11.7	0	0	0.6	0	-999	278	318.1	0.45	0	1.27	1.271	4.562	5.439	-0.1	-0.12	-0.15	-0.23	-0.34	-0.12	-0.59	-0.43	7.36	0.71	10003	61.0985	46.8337	618.3	3.08	0.29	120.4	12.37
2021	6	8	2	159	7830	929.44	2.52	2.53	77.8	3.83	4.49	27.2	38.7	-11.7	0	0	0.3	0	-999	251.6	316.8	0.2	0	1.27	1.27	4.562	5.441	-0.1	-0.12	-0.16	-0.23	-0.35	-0.12	-0.58	-0.43	7.4	0.77	10003	61.0985	46.8337	618.3	3.08	0.26	121.7	12.36
2021	6	8	3	159	7830	929.28	1.91	1.95	79.3	3.73	4.26	22.3	28.4	-15.4	0	0	0.4	0	-999	249.4	315.1	0.21	0	1.271	1.271	4.562	5.442	-0.1	-0.12	-0.16	-0.23	-0.35	-0.12	-0.59	-0.43	7.39	0.75	25945	61.0979	46.8342	466.1	7.6	0.22	121	12.35
2021	6	8	4	159	7830	928.98	1.72	1.69	78.9	3.66	4.54	22	27.8	-19.2	0	0	0.9	0	-999	249.2	314	0.21	-0.02	1.271	1.27	4.562	5.445	-0.1	-0.12	-0.16	-0.23	-0.34	-0.12	-0.59	-0.43	7.27	0.79	25945	61.0979	46.8342	466.1	7.6	0.19	121.8	12.34
2021	6	8	5	159	7830	929.07	1.38	1.3	79.7	3.61	4.29	11.2	24.8	-17	0	0	3.2	0	-999	248.7	312.5	0.23	-0.26	1.271	1.271	4.562	5.444	-0.1	-0.12	-0.16	-0.23	-0.35	-0.12	-0.58	-0.43	7.38	0.78	25945	61.0979	46.8342	466.1	7.6	0.16	121.4	12.33
2021	6	8	6	159	7830	928.68	1.77	1.76	77.6	3.62	5.2	10.8	32.9	-23.8	0	0	12.2	0	-999	249.4	313.6	0.21	-0.05	1.271	1.272	4.562	5.448	-0.1	-0.12	-0.16	-0.23	-0.35	-0.12	-0.59	-0.43	7.38	0.75	25945	61.0979	46.8342	466.1	7.6	0.16	122.3	12.33
2021	6	8	7	159	7830	928.69	2.29	2.36	75.7	3.66	5.25	9.5	41.5	-22.1	0	0	59.1	0	-999	250.5	315.4	0.2	-0.01	1.272	1.272	4.562	5.448	-0.1	-0.12	-0.16	-0.23	-0.34	-0.12	-0.59	-0.43	7.4	0.7	25945	61.0979	46.8342	466.1	7.6	0.16	120	12.34
2021	6	8	8	159	7830	928.49	2.85	3.2	74.2	3.74	4.96	18	48	-17.3	0	0	135	0	-999	252.9	317.8	0.19	0	1.272	1.272	4.562	5.45	-0.1	-0.12	-0.16	-0.23	-0.34	-0.12	-0.58	-0.43	7.29	0.79	25945	61.0979	46.8342	466.1	7.6	0.21	122.2	12.37
2021	6	8	9	159	7830	928.46	2.77	3.24	76.2	3.82	4.44	12.4	41.6	-12	0	0	201.4	0	-999	254.8	319.4	0.22	0	1.271	1.271	4.562	5.45	-0.1	-0.12	-0.16	-0.22	-0.34	-0.11	-0.58	-0.43	7.32	0.7	90003	61.0981	46.8336	466.1	2.04	0.27	122.8	12.41
2021	6	8	10	159	7830	928.36	3.65	4.08	70.6	3.76	4.99	17	60.4	-15.7	0.2	291.2	316	268.2	-999	256.1	320.7	0.18	0	1.277	1.278	4.562	5.451	-0.1	-0.12	-0.16	-0.22	-0.34	-0.11	-0.58	-0.43	7.37	0.66	100003	61.0984	46.8337	606.4	1.79	0.32	123.1	12.51
2021	6	8	11	159	7830	928.41	3.5	3.98	71.9	3.79	5.17	17.7	60.3	-15.1	0.2	280.3	391.5	258.2	-999	256.9	321.7	0.2	0	1.278	1.279	4.562	5.451	-0.1	-0.12	-0.16	-0.22	-0.34	-0.11	-0.58	-0.43	7.21	0.66	100003	61.0984	46.8337	606.4	1.79	0.4	125.3	12.65
2021	6	8	12	159	7830	928.39	3.61	4.14	71.5	3.8	5.13	12.8	61.5	-14.4	0.1	174.7	463.7	161.1	-999	258.3	323.4	0.21	0	1.283	1.283	4.562	5.451	-0.1	-0.12	-0.16	-0.22	-0.34	-0.12	-0.58	-0.43	7.23	0.71	115945	61.0987	46.8324	466.1	2.99	0.49	127.3	12.75
2021	6	8	13	159	7830	928.44	3.89	4.62	69.2	3.75	4.93	15.8	62.9	-15.8	0.2	373	514.9	343.8	-999	259	323.6	0.2	0	1.289	1.289	4.562	5.45	-0.1	-0.12	-0.15	-0.22	-0.34	-0.12	-0.58	-0.43	7.22	0.67	125945	61.0974	46.8329	466.1	8.78	0.57	127.5	12.81
2021	6	8	14	159	7830	928.59	4.01	4.6	69.4	3.79	5.45	8.1	71.8	-15.4	0.1	200	546.5	184.5	-999	261.2	325.1	0.22	0	1.3	1.301	4.563	5.45	-0.1	-0.12	-0.16	-0.22	-0.34	-0.12	-0.58	-0.43	7.18	0.62	140003	61.0988	46.8328	466.1	2.07	0.62	127.5	12.84
2021	6	8	15	159	7830	928.59	4.5	5.26	65.4	3.7	4.58	7.4	65.6	-16.4	0.3	601.2	554.4	554.4	-999	262	325.4	0.2	0	1.307	1.307	4.563	5.45	-0.1	-0.12	-0.16	-0.22	-0.34	-0.11	-0.58	-0.43	7.21	0.73	150003	61.0986	46.8336	615.5	2.23	0.67	127.5	12.78
2021	6	8	16	159	7830	928.56	4.47	5.32	65.6	3.7	5.12	12.9	73.5	-18.5	0.1	195.9	539.5	180.7	-999	261.9	324.9	0.2	0	1.322	1.324	4.562	5.449	-0.1	-0.12	-0.16	-0.23	-0.34	-0.11	-0.58	-0.43	7.25	0.6	160003	61.0985	46.8337	599.7	2.27	0.76	126.5	12.73
2021	6	8	17	159	7830	928.58	4.39	5.27	65.7	3.69	5.41	18.2	76.8	-20.1	0	0	500.9	0	-999	260.9	323.5	0.19	0	1.334	1.334	4.562	5.449	-0.1	-0.12	-0.16	-0.23	-0.34	-0.12	-0.58	-0.43	7.37	0.59	165945	61.0987	46.8316	466.1	5.07	0.86	127.8	12.8
2021	6	8	18	159	7830	928.66	4.07	4.64	69.1	3.79	5.39	7.7	71.4	-15.1	0.1	242.5	441.9	223.8	-999	260.8	323.9	0.21	0	1.335	1.334	4.561	5.448	-0.11	-0.13	-0.16	-0.23	-0.34	-0.12	-0.59	-0.43	7.21	0.69	175945	61.0985	46.8337	625.3	4.22	0.93	125.8	12.77
2021	6	8	19	159	7830	928.79	3.74	4.15	71.7	3.84	5.35	6.8	65.6	-12.7	0	65.3	367.9	60.3	-999	260.9	322.9	0.23	0	1.339	1.339	4.561	5.446	-0.11	-0.13	-0.16	-0.23	-0.34	-0.12	-0.59	-0.43	7.18	0.69	175945	61.0985	46.8337	625.3	4.22	0.88	127.4	12.69
2021	6	8	20	159	7830	928.87	2.85	3.1	78.7	3.96	5.46	353.8	52.1	-7.2	0	0	283.4	0	-999	259.3	320.9	0.26	0	1.339	1.34	4.561	5.446	-0.1	-0.12	-0.16	-0.23	-0.34	-0.12	-0.58	-0.43	7.32	0.73	200003	61.0994	46.8325	466.1	3.82	0.75	124.7	12.62
2021	6	8	21	159	7830	928.93	2.87	3.07	77.8	3.92	5.39	359.8	51.7	-9	0	0	192.5	0	-999	257.8	319.9	0.24	0	1.348	1.349	4.562	5.446	-0.1	-0.12	-0.16	-0.22	-0.33	-0.11	-0.58	-0.43	7.25	0.83	210003	61.0985	46.8344	466.1	3.57	0.59	124.1	12.58
2021	6	8	22	159	7830	929.05	2.78	2.94	77.9	3.9	5.23	0.9	48.7	-9.8	0	0	104.6	0	-999	256.3	319.1	0.23	0	1.34	1.341	4.562	5.445	-0.09	-0.12	-0.16	-0.22	-0.33	-0.12	-0.58	-0.43	7.32	0.75	215945	61.0984	46.8331	466.4	2.83	0.51	122.5	12.54
2021	6	8	23	159	7830	929.27	2.54	2.64	77.6	3.82	5.22	6.7	44.7	-13.8	0	0	37.7	0	-999	254.5	317.6	0.23	0	1.341	1.336	4.562	5.443	-0.1	-0.11	-0.16	-0.22	-0.33	-0.11	-0.58	-0.43	7.34	0.81	225945	61.0985	46.8336	610.9	4.49	0.43	123.1	12.49
2021	6	9	0	160	7831	929.28	2.14	2.28	77	3.68	4.83	7.3	35.3	-19.1	0	0	6.6	0	-999	254.2	315.9	0.24	0	1.337	1.339	4.562	5.442	-0.1	-0.12	-0.16	-0.22	-0.34	-0.11	-0.58	-0.43	7.35	0.83	3	61.0985	46.8338	627.9	3.97	0.41	124	12.46
2021	6	9	1	160	7831	929.28	1.37	1.4	80.6	3.65	5.99	350.4	28.4	-25.9	0	0	1.4	0	-999	252.6	314.3	0.27	0	1.343	1.346	4.562	5.442	-0.1	-0.12	-0.16	-0.22	-0.34	-0.12	-0.58	-0.43	7.4	0.89	10003	61.0985	46.8337	615.8	1.67	0.3	122.1	12.44
2021	6	9	2	160	7831	929.24	1.59	1.57	78.3	3.6	7.26	2.3	39	-33.9	0	0	0.7	0	-999	256.2	314.5	0.29	0	1.346	1.345	4.562	5.443	-0.1	-0.12	-0.15	-0.22	-0.33	-0.12	-0.58	-0.43	7.42	0.87	20003	61.099	46.8329	466.1	2.18	0.25	122.6	12.43
2021	6	9	3	160	7831	929.1	1.48	1.46	79.4	3.62	6.27	359.9	31.9	-28.6	0	0	0.6	0	-999	260.2	314.2	0.34	0	1.345	1.346	4.562	5.444	-0.1	-0.12	-0.16	-0.23	-0.34	-0.11	-0.58	-0.43	7.41	0.87	25945	61.0981	46.8338	466.1	6.49	0.25	122.6	12.42
2021	6	9	4	160	7831	929.05	2.25	2.23	77.5	3.74	6.99	353.5	52.8	-23.6	0	0	0.7	0	-999	288.4	317.1	0.6	0	1.342	1.347	4.562	5.445	-0.1	-0.12	-0.15	-0.22	-0.33	-0.11	-0.58	-0.43	7.5	0.79	35945	61.0985	46.8336	608.6	1.68	0.25	121.1	12.42
2021	6	9	5	160	7831	928.99	2.53	2.58	75	3.69	7.46	2.3	62.6	-28.3	0	0	3.6	0	-999	286.6	317.7	0.57	0	1.348	1.347	4.562	5.445	-0.1	-0.12	-0.16	-0.22	-0.33	-0.11	-0.58	-0.43	7.36	0.72	35945	61.0985	46.8336	608.6	1.68	0.35	121.3	12.41
2021	6	9	6	160	7831	928.91	2	2.08	72.2	3.42	7.85	5.1	52.3	-49.8	0	0	14.2	0	-999	260.4	315.5	0.32	0	1.346	1.346	4.56	5.444	-0.1	-0.12	-0.15	-0.22	-0.33	-0.11	-0.58	-0.43	7.43	0.75	60003	61.1018	46.8314	466.1	14.38	0.39	122.6	12.4
2021	6	9	7	160	7831	928.91	2.37	2.44	69.6	3.39	7.59	8.9	59.9	-50.4	0	0	66.1	0	-999	250.8	315.8	0.2	0	1.347	1.346	4.562	5.446	-0.1	-0.12	-0.16	-0.22	-0.33	-0.11	-0.58	-0.43	7.35	0.69	70003	61.0988	46.8336	466.1	2.39	0.37	120.7	12.42
2021	6	9	8	160	7831	928.93	2.86	3.11	69	3.47	6.77	8.5	64.2	-39.6	0	0	143.6	0	-999	250.5	318.2	0.17	0	1.346	1.346	4.562	5.446	-0.1	-0.12	-0.15	-0.22	-0.33	-0.11	-0.58	-0.43	7.36	0.86	70003	61.0988	46.8336	466.1	2.39	0.44	120.5	12.45
2021	6	9	9	160	7831	928.91	3.19	3.51	69.8	3.6	5.75	6.7	60.9	-26.6	0	0	231	0	-999	251.8	319.9	0.16	0	1.344	1.343	4.562	5.446	-0.1	-0.12	-0.15	-0.22	-0.33	-0.11	-0.57	-0.42	7.35	0.75	85945	61.1003	46.8332	466.1	9.84	0.53	122.9	12.49
2021	6	9	10	160	7831	929.12	3.27	3.52	72.1	3.74	6.07	-999	65.6	-20.5	0.1	191.1	329.4	177	-999	254.2	321	0.18	0	1.346	1.346	4.562	5.444	-0.1	-0.12	-0.16	-0.22	-0.33	-0.11	-0.57	-0.42	7.39	0.76	100003	61.0984	46.8337	611.2	1.31	0.62	123	12.57
2021	6	9	11	160	7831	929.01	2.99	3.4	73.6	3.74	5.15	22	51.2	-17.1	0.3	414.6	384.2	384.2	-999	256.3	322	0.22	0	1.355	1.354	4.568	5.45	-0.1	-0.12	-0.16	-0.23	-0.33	-0.11	-0.58	-0.42	7.33	0.72	100003	61.0984	46.8337	611.2	1.31	0.79	125	12.69
2021	6	9	12	160	7831	929.29	2.99	3.45	75	3.81	4.61	4.2	45.6	-12.1	0.1	246.2	453.5	228.2	-999	256	323.7	0.22	0	1.359	1.359	4.571	5.451	-0.1	-0.12	-0.16	-0.23	-0.34	-0.12	-0.57	-0.43	7.31	0.63	120003	61.0987	46.8325	466.1	3	1.09	127	12.81
2021	6	9	13	160	7831	929.38	2.93	3.54	75.8	3.83	4.24	8.3	40.7	-10.4	0.2	374.9	518.1	347.6	-999	253.8	324.4	0.2	0	1.361	1.36	4.576	5.456	-0.1	-0.12	-0.16	-0.23	-0.34	-0.12	-0.57	-0.43	7.32	0.69	125945	61.0972	46.8327	466.1	10.79	1.47	126.7	12.88
2021	6	9	14	160	7831	929.42	2.42	3.43	78	3.81	3.29	17.5	25.8	-8.7	0.1	295.6	548.9	274	-999	252.8	324	0.21	0	1.362	1.361	4.582	5.462	-0.1	-0.12	-0.16	-0.22	-0.34	-0.12	-0.57	-0.42	7.25	0.7	135945	61.0985	46.8337	612	1.31	1.71	130.3	12.92
2021	6	9	15	160	7831	929.39	2.76	3.59	76.6	3.83	3.62	6	32.2	-8.7	0.2	502.2	558.9	465.8	-999	253.7	325.4	0.21	0	1.37	1.37	4.577	5.457	-0.1	-0.12	-0.16	-0.22	-0.34	-0.12	-0.57	-0.42	7.26	0.68	150003	61.0986	46.8336	616.3	1.76	1.72	128.1	12.84
2021	6	9	16	160	7831	929.27	2.55	3.45	76.5	3.77	3.56	9.8	29.4	-10.8	0.3	587.7	545.2	545.2	-999	253.3	324.9	0.21	0	1.384	1.383	4.574	5.455	-0.1	-0.13	-0.16	-0.22	-0.34	-0.12	-0.57	-0.42	7.24	0.72	160002	61.0985	46.8336	596.4	2.46	1.75	129.2	12.8
2021	6	9	17	160	7831	929.41	2.35	3.23	78.5	3.81	3.02	5.2	22.5	-7.7	0.2	360.9	504.5	334.9	-999	254.4	326	0.24	0	1.384	1.385	4.58	5.459	-0.1	-0.12	-0.16	-0.23	-0.34	-0.12	-0.57	-0.42	7.22	0.71	170003	61.0985	46.8337	616	1.6	1.81	129.9	12.88
2021	6	9	18	160	7831	929.43	2.25	2.96	80	3.86	3.39	351.9	24.9	-7.5	0	81.9	449.3	76	-999	253	323.8	0.23	0	1.391	1.391	4.579	5.458	-0.1	-0.13	-0.16	-0.22	-0.34	-0.12	-0.57	-0.42	7.24	0.76	175945	61.0993	46.8322	466.4	2.65	1.71	130.2	12.84
2021	6	9	19	160	7831	929.45	2.8	3.47	80.3	4.02	2.62	343.5	20.9	-1.5	0	0	372.9	0	-999	254.7	322.6	0.21	0	1.397	1.397	4.581	5.459	-0.1	-0.12	-0.16	-0.23	-0.34	-0.12	-0.57	-0.42	7.21	0.78	175945	61.0993	46.8322	466.4	2.65	1.53	130.3	12.76
2021	6	9	20	160	7831	929.57	2.83	3.38	83.6	4.2	2.51	335.3	19.6	2	0	0	287.4	0	-999	253.8	321.2	0.2	0	1.398	1.398	4.577	5.455	-0.1	-0.12	-0.16	-0.23	-0.34	-0.12	-0.57	-0.43	7.26	0.81	200003	61.0985	46.8338	601	1.64	1.31	127.3	12.68
2021	6	9	21	160	7831	929.48	1.89	2.4	87.4	4.1	2.44	353.1	14.1	0.2	0	0	194.1	0	-999	251.8	320.1	0.23	0	1.401	1.4	4.567	5.445	-0.1	-0.12	-0.16	-0.23	-0.34	-0.12	-0.57	-0.43	7.24	0.76	200003	61.0985	46.8338	601	1.64	0.98	127.6	12.64
2021	6	9	22	160	7831	929.37	0.96	1.43	84.8	3.73	2.41	18.2	8	-8.6	0	0	106.5	0	-999	248.5	316.5	0.25	0	1.403	1.403	4.562	5.441	-0.1	-0.12	-0.16	-0.23	-0.33	-0.11	-0.57	-0.43	7.23	0.89	220003	61.0983	46.8333	466.4	3.12	0.64	126.5	12.59
2021	6	9	23	160	7831	929.36	0.52	0.65	85.1	3.62	2.87	17.3	8.5	-10.6	0	0	36.3	0	-999	246.5	312.2	0.25	-0.31	1.4	1.401	4.562	5.442	-0.1	-0.12	-0.16	-0.22	-0.33	-0.11	-0.57	-0.42	7.37	0.92	225945	61.0992	46.8341	467.1	4.05	0.33	126.1	12.55
2021	6	10	0	161	7832	929.29	-0.13	-0.07	83.4	3.38	3.9	8.6	11.3	-15.9	0	0	6.2	0	-999	244.7	309.3	0.26	-0.93	1.4	1.401	4.556	5.436	-0.1	-0.12	-0.16	-0.22	-0.33	-0.11	-0.57	-0.42	7.42	0.92	235945	61.0985	46.8335	589.7	7.09	0.09	124	12.51
2021	6	10	1	161	7832	929.17	-0.25	-0.28	85	3.41	4.27	13.5	14.3	-12.7	0	0	1.6	0	-999	243	308.2	0.25	-1.19	1.399	1.4	4.551	5.432	-0.1	-0.12	-0.16	-0.22	-0.33	-0.11	-0.57	-0.43	7.45	0.9	10003	61.0985	46.8336	617.6	1.6	-0.12	124.6	12.5
2021	6	10	2	161	7832	928.99	0.22	0.12	87.4	3.64	4.77	25.1	18.1	-8.2	0	0	1	0	-999	244.9	309.7	0.24	-0.86	1.399	1.398	4.55	5.433	-0.1	-0.12	-0.16	-0.22	-0.33	-0.11	-0.57	-0.43	7.44	0.94	20003	61.099	46.8329	466.1	2.19	-0.22	125.2	12.48
2021	6	10	3	161	7832	928.82	0.4	0.39	89.5	3.78	4.69	15.6	16.8	-5.4	0	0	0.7	0	-999	256.7	311.1	0.36	-0.62	1.397	1.398	4.55	5.435	-0.1	-0.12	-0.16	-0.22	-0.33	-0.11	-0.57	-0.42	7.45	0.95	30003	61.0983	46.8337	580.1	6.87	-0.17	124.1	12.48
2021	6	10	4	161	7832	928.81	0.59	0.63	89.5	3.83	4.44	4.9	15.7	-5.8	0	0	0.7	0	-999	268.4	312.4	0.47	-0.41	1.397	1.397	4.549	5.434	-0.1	-0.12	-0.16	-0.22	-0.33	-0.11	-0.57	-0.43	7.5	0.89	35945	61.099	46.8338	466.1	2.78	-0.08	123.3	12.46
2021	6	10	5	161	7832	928.76	0.13	0.15	87.5	3.62	4.26	7	15.3	-7.9	0	0	3.2	0	-999	259.8	310	0.41	-0.89	1.396	1.396	4.548	5.433	-0.1	-0.12	-0.16	-0.22	-0.33	-0.11	-0.57	-0.43	7.46	0.94	45945	61.0991	46.8335	466.1	2.45	-0.1	124.1	12.46
2021	6	10	6	161	7832	928.67	-0.24	-0.21	86.2	3.47	4.42	6.3	14	-11.6	0	0	23.6	0	-999	257	308.8	0.39	-1.13	1.396	1.396	4.544	5.431	-0.1	-0.12	-0.16	-0.22	-0.33	-0.11	-0.57	-0.43	7.47	0.95	60003	61.0986	46.8337	611	2	-0.27	124.9	12.46
2021	6	10	7	161	7832	928.7	0.04	0.29	85.3	3.51	3.95	19.5	12.3	-12.5	0	0	70.4	0	-999	244.6	309.8	0.25	-0.83	1.395	1.396	4.551	5.437	-0.1	-0.12	-0.16	-0.22	-0.33	-0.11	-0.57	-0.43	7.41	0.95	70002	61.0985	46.8337	616.1	0.95	-0.33	125	12.48
2021	6	10	8	161	7832	928.79	0.53	0.95	84.8	3.61	3.87	25.1	10.8	-15.6	0	0	149.3	0	-999	242.5	312.7	0.2	-0.25	1.396	1.396	4.56	5.445	-0.1	-0.12	-0.16	-0.22	-0.33	-0.11	-0.57	-0.43	7.42	0.87	70002	61.0985	46.8337	616.1	0.95	-0.27	123.8	12.51
2021	6	10	9	161	7832	928.82	1.11	1.63	83.6	3.72	4.22	28.7	16.8	-15.4	0	0	157.9	0	-999	242.7	315.3	0.18	-0.02	1.396	1.396	4.562	5.447	-0.1	-0.12	-0.16	-0.22	-0.33	-0.11	-0.56	-0.43	7.4	0.86	85945	61.0985	46.8335	588.8	2.89	0.05	126.5	12.54
2021	6	10	10	161	7832	928.95	0.51	0.69	84.8	3.6	3.71	17.6	10.5	-14.8	0	0	169.5	0	-999	241.2	313.6	0.19	-0.28	1.395	1.395	4.559	5.442	-0.1	-0.12	-0.16	-0.22	-0.33	-0.11	-0.57	-0.42	7.43	0.96	95945	61.0982	46.8338	627.4	8.31	0.21	126.4	12.54
2021	6	10	11	161	7832	928.78	1.83	2.26	82.5	3.86	3.4	7.7	20.9	-7.6	0.1	142.5	406.6	132.7	-999	246.9	322.2	0.18	0	1.396	1.396	4.562	5.447	-0.09	-0.11	-0.15	-0.22	-0.33	-0.1	-0.56	-0.42	7.36	0.84	110002	61.0985	46.8338	622.3	1.69	0.88	127.6	12.74
2021	6	10	12	161	7832	928.76	1.85	2.53	83.4	3.91	3.18	10.4	19.6	-5.7	0	0	475.5	0	-999	249.2	323.8	0.21	0	1.393	1.392	4.564	5.449	-0.09	-0.12	-0.15	-0.22	-0.33	-0.1	-0.57	-0.42	7.27	0.75	120002	61.1005	46.8346	466.1	5.52	2.05	129.8	12.89
2021	6	10	13	161	7832	928.83	1.88	2.89	82.8	3.89	2.64	24	15.7	-4.9	0.1	196.7	529.9	183.4	-999	251.8	323.6	0.23	0	1.4	1.403	4.574	5.459	-0.09	-0.11	-0.16	-0.22	-0.32	-0.1	-0.57	-0.43	7.29	0.74	130002	61.0964	46.8323	466.1	13.77	2.8	131.7	12.96
2021	6	10	14	161	7832	928.92	2.16	3.7	80.8	3.87	0.83	50.6	0	0	0	91.1	540.2	85	-999	258.9	328.9	0.29	0	1.406	1.406	4.579	5.463	-0.1	-0.11	-0.16	-0.22	-0.33	-0.1	-0.57	-0.42	7.17	0.85	135944	61.0985	46.8336	608.3	1.42	3.18	131.7	13
2021	6	10	15	161	7832	929.01	1.96	3.66	82	3.87	1	349.9	0	0	0	0	521.9	0	-999	265.3	332.3	0.37	0	1.407	1.408	4.571	5.454	-0.09	-0.11	-0.16	-0.22	-0.33	-0.11	-0.57	-0.42	7.16	0.73	145944	61.0986	46.8336	608.9	6.66	3.42	133.6	12.95
2021	6	10	16	161	7832	929.04	2.06	3.55	81	3.85	1.72	99.2	8.1	-2.7	0.2	480.8	547.1	448.5	-999	268.6	327.2	0.4	0	1.421	1.421	4.565	5.448	-0.09	-0.11	-0.16	-0.22	-0.33	-0.1	-0.56	-0.42	7.17	0.78	160002	61.0985	46.8336	594	2.41	3.42	131.6	12.92
2021	6	10	17	161	7832	929.13	1.88	3.32	82.7	3.88	1.06	29.7	2	-0.6	0.1	238.7	436.4	222.7	-999	270.1	326.9	0.43	0	1.428	1.428	4.568	5.45	-0.09	-0.11	-0.16	-0.22	-0.32	-0.1	-0.57	-0.43	7.19	0.8	170002	61.0985	46.8337	625.3	2.67	3.26	131.3	12.93
2021	6	10	18	161	7832	929.31	2.12	3.33	81.9	3.91	0.98	320.9	0	0	0	76.3	421.7	71.2	-999	267.8	326.3	0.39	0	1.433	1.433	4.571	5.451	-0.1	-0.11	-0.16	-0.22	-0.33	-0.11	-0.56	-0.42	7.18	0.82	180002	61.0985	46.8336	609.6	1.81	3.11	132.4	12.91
2021	6	10	19	161	7832	929.56	1.67	2.86	86.7	4.01	0.85	278.3	0	0	0.1	225	352.4	210	-999	277.3	326.5	0.51	0	1.43	1.43	4.574	5.452	-0.1	-0.12	-0.16	-0.22	-0.33	-0.1	-0.57	-0.43	7.15	0.82	180002	61.0985	46.8336	609.6	1.81	2.83	131.1	12.86
2021	6	10	20	161	7832	930.01	0.58	1.18	95.3	4.07	2.32	306.6	4.9	-0.6	0.3	213.8	199.6	199.6	-999	316.1	319	0.98	0	1.43	1.43	4.56	5.434	-0.1	-0.12	-0.16	-0.22	-0.33	-0.1	-0.57	-0.43	7.28	1.06	180002	61.0985	46.8336	609.6	1.81	2.1	131.1	12.78
2021	6	10	21	161	7832	930.11	0.24	0.59	97.7	4.07	1.66	289.8	1.5	-0.4	0	33.5	154.5	31.2	-999	277.2	317.5	0.58	0	1.429	1.429	4.56	5.433	-0.1	-0.13	-0.16	-0.22	-0.34	-0.11	-0.57	-0.43	7.33	0.91	180002	61.0985	46.8336	609.6	1.81	1.27	129.1	12.71
2021	6	10	22	161	7832	930.29	0	0.37	98.1	4.01	0.89	285.5	0	0	0	0	65.8	0	-999	283.8	316.8	0.67	0	1.429	1.43	4.561	5.432	-0.1	-0.12	-0.16	-0.23	-0.34	-0.11	-0.57	-0.43	7.35	0.97	180002	61.0985	46.8336	609.6	1.81	0.78	128	12.65
2021	6	10	23	161	7832	930.74	-0.6	-0.33	100	3.89	0.73	314.9	0	0	0	0	30.4	0	-999	274.4	313.9	0.6	-0.15	1.43	1.43	4.562	5.429	-0.1	-0.12	-0.16	-0.22	-0.33	-0.11	-0.56	-0.42	7.43	1	230002	61.0992	46.8343	466.5	4.18	0.46	127.9	12.6
2021	6	11	0	162	7833	931.16	-0.41	-0.34	100	3.95	0.23	65.4	0	0	0	0	6.2	0	-999	302.2	314.2	0.88	-0.22	1.43	1.43	4.562	5.425	-0.1	-0.12	-0.16	-0.22	-0.33	-0.11	-0.56	-0.42	7.46	1.03	235944	61.0985	46.8336	598	5.94	0.16	126.4	12.57
2021	6	11	1	162	7833	931.7	-0.21	-0.29	99.9	4.01	0.96	116.8	0	0	0	0	0.2	0	-999	313.6	314.9	0.99	-0.15	1.43	1.43	4.562	5.42	-0.1	-0.12	-0.16	-0.22	-0.33	-0.11	-0.56	-0.42	7.45	1.05	5944	61.0985	46.8336	616.2	3.91	0.11	128.1	12.55
2021	6	11	2	162	7833	931.94	-0.22	-0.22	99.9	4.01	1.56	28.1	-0.8	-0.9	0	0	0	0	-999	314.2	315.2	1	-0.08	1.43	1.43	4.562	5.418	-0.1	-0.12	-0.16	-0.22	-0.33	-0.11	-0.56	-0.42	7.47	0.92	20002	61.0985	46.8336	617.3	1.21	0.07	127.4	12.54
2021	6	11	3	162	7833	932.15	-0.29	-0.36	99.9	3.99	1.16	133.6	-0.3	-0.4	0	0	-0.2	0	-999	313.4	314.7	0.99	-0.2	1.431	1.431	4.562	5.416	-0.1	-0.12	-0.16	-0.22	-0.33	-0.11	-0.56	-0.42	7.45	1.02	30002	61.0984	46.8336	556.1	5.34	0.06	128.5	12.53
2021	6	11	4	162	7833	932.14	-0.5	-0.47	100	3.92	0.66	250.5	0	0	0	0	0.2	0	-999	313	314.6	1	-0.21	1.431	1.431	4.562	5.416	-0.1	-0.12	-0.16	-0.22	-0.33	-0.11	-0.56	-0.42	7.47	1	40002	61.099	46.8339	466.1	2.79	0.04	126.5	12.53
2021	6	11	5	162	7833	932.14	-0.34	-0.32	100	3.97	1	324.2	-0.9	-0.9	0	0	2.2	0	-999	313.9	315	1	-0.14	1.43	1.43	4.562	5.416	-0.1	-0.12	-0.16	-0.22	-0.33	-0.11	-0.56	-0.42	7.46	1.01	45944	61.0991	46.8335	466.1	2.45	0.04	130.3	12.52
2021	6	11	6	162	7833	932.59	-0.16	-0.13	99.9	4.02	0.42	270.7	0	0	0	0	12.3	0	-999	314.6	315.5	1	-0.02	1.431	1.431	4.571	5.42	-0.1	-0.12	-0.16	-0.22	-0.33	-0.11	-0.56	-0.42	7.45	0.99	55944	61.0986	46.8336	629.4	4.9	0.07	126.8	12.51
2021	6	11	7	162	7833	932.78	-0.35	-0.15	100	3.97	0.9	218.5	0	0	0	0	30.1	0	-999	314.1	315.6	1	-0.01	1.431	1.431	4.575	5.423	-0.1	-0.12	-0.16	-0.22	-0.33	-0.11	-0.56	-0.42	7.44	0.98	70002	61.0986	46.8338	586.6	1.79	0.12	126.8	12.52
2021	6	11	8	162	7833	932.81	-0.27	-0.09	100	3.99	0.66	208.8	0	0	0	0	70.3	0	-999	317.5	316.5	1	0	1.434	1.434	4.581	5.428	-0.1	-0.12	-0.16	-0.22	-0.33	-0.11	-0.56	-0.42	7.42	0.95	70002	61.0986	46.8338	586.6	1.79	0.22	128.1	12.54
2021	6	11	9	162	7833	933.04	-0.21	0.11	99.9	4.01	0.88	260.4	0	0	0	0	128.3	0	-999	323.5	317.6	1	0	1.434	1.434	4.587	5.432	-0.1	-0.12	-0.16	-0.22	-0.33	-0.1	-0.56	-0.42	7.38	1.03	90002	61.1	46.8331	466.1	8.2	0.41	127.8	12.58
2021	6	11	10	162	7833	933.4	-0.1	0.35	99.8	4.04	1.37	272.5	-0.5	-0.6	0	0	215	0	-999	326.1	318.5	1	0	1.434	1.434	4.59	5.432	-0.1	-0.12	-0.16	-0.22	-0.32	-0.1	-0.56	-0.42	7.39	0.89	95944	61.0984	46.8338	636.7	5.94	0.67	128.6	12.66
2021	6	11	11	162	7833	933.68	0.49	1.11	99.7	4.21	0.89	287.8	0	0	0	0	297.9	0	-999	334.7	320.8	1	0	1.436	1.436	4.601	5.441	-0.1	-0.12	-0.16	-0.22	-0.33	-0.1	-0.56	-0.42	7.31	0.87	95944	61.0984	46.8338	636.7	5.94	1.17	129.3	12.75
2021	6	11	12	162	7833	933.96	1.11	1.95	96.3	4.26	0.39	246.1	0	0	0	79.3	407.5	74.3	-999	326.1	326.3	0.97	0	1.438	1.439	4.61	5.447	-0.1	-0.12	-0.16	-0.21	-0.33	-0.1	-0.56	-0.42	7.21	0.83	120002	61.0987	46.8327	466.1	3.07	2.07	129.9	12.88
2021	6	11	13	162	7833	934.26	0.65	1.77	94.8	4.05	1.52	266.8	3.2	-0.4	0.1	197.7	507.2	185.3	-999	311.5	324.2	0.92	0	1.443	1.443	4.611	5.445	-0.09	-0.11	-0.15	-0.22	-0.32	-0.1	-0.55	-0.42	7.25	0.99	130002	61.0994	46.8349	466.1	3.62	3.13	132.9	12.99
2021	6	11	14	162	7833	934.44	1.54	3.13	85.9	3.91	0.58	284	0	0	0	84.5	481.5	79.2	-999	314.6	327.1	0.91	0	1.449	1.449	4.622	5.455	-0.09	-0.11	-0.15	-0.22	-0.32	-0.1	-0.56	-0.42	7.19	0.84	140002	61.0985	46.8338	627.9	3.56	3.65	131.8	12.99
2021	6	11	15	162	7833	934.42	1.58	3.03	85.2	3.89	0.91	314.1	0	0	0	0	467.5	0	-999	312.4	328	0.89	0	1.449	1.45	4.618	5.451	-0.09	-0.12	-0.16	-0.22	-0.32	-0.1	-0.56	-0.42	7.19	0.85	145944	61.0986	46.8336	603.8	2.72	4.05	133.5	12.99
2021	6	11	16	162	7833	934.51	2.31	3.9	78.9	3.8	0.44	275.2	0	0	0	0	429.5	0	-999	320.9	328	0.94	0	1.463	1.463	4.627	5.459	-0.09	-0.12	-0.16	-0.22	-0.32	-0.1	-0.56	-0.42	7.19	0.88	155944	61.0985	46.8336	605.1	2.1	4.2	131.8	12.96
2021	6	11	17	162	7833	934.89	1.68	3.05	82.6	3.8	1.03	319.8	1.9	-0.9	0	0	407.6	0	-999	320.2	327.2	0.97	0	1.462	1.463	4.618	5.446	-0.09	-0.12	-0.16	-0.22	-0.33	-0.1	-0.55	-0.42	7.2	0.9	170002	61.0985	46.8337	613.5	1.66	4.21	132.2	12.95
2021	6	11	18	162	7833	935.21	1.56	2.76	82.8	3.77	1.34	16	4	-2.1	0	51.8	325.6	48.6	-999	319.1	324.3	0.96	0	1.465	1.465	4.613	5.438	-0.09	-0.12	-0.16	-0.22	-0.33	-0.1	-0.56	-0.43	7.26	0.89	180002	61.0985	46.8336	621.5	1.56	3.77	132.6	12.9
2021	6	11	19	162	7833	935.37	1.19	2.01	86.7	3.85	1.89	12.8	6.9	-3.6	0	49.7	246.7	46.7	-999	318.3	322	0.97	0	1.467	1.467	4.609	5.433	-0.09	-0.12	-0.16	-0.22	-0.33	-0.11	-0.56	-0.42	7.34	0.98	190002	61.0985	46.8338	608.8	3.48	2.96	131.7	12.85
2021	6	11	20	162	7833	935.67	1.69	2.37	84.9	3.91	0.4	323.7	0	0	0	0	159.6	0	-999	318.6	321.4	0.95	0	1.469	1.468	4.61	5.431	-0.1	-0.11	-0.16	-0.22	-0.32	-0.1	-0.56	-0.43	7.31	0.91	195944	61.0985	46.8337	596.8	1.81	2.4	127.2	12.79
2021	6	11	21	162	7833	935.71	1.02	1.64	90.3	3.96	0.68	66.5	0	0	0	0	98.5	0	-999	317.5	319.9	0.97	0	1.469	1.469	4.61	5.431	-0.1	-0.12	-0.16	-0.22	-0.32	-0.1	-0.56	-0.42	7.36	0.99	205944	61.0986	46.8347	466.1	3.08	1.98	128.2	12.72
2021	6	11	22	162	7833	936.03	0.87	1.2	92	3.99	1.03	2.3	1.8	-0.4	0	0	56.5	0	-999	315.8	318	0.96	0	1.47	1.47	4.61	5.428	-0.1	-0.12	-0.16	-0.22	-0.33	-0.1	-0.56	-0.42	7.42	0.98	220002	61.0985	46.8337	620	2.06	1.41	128.5	12.66
2021	6	11	23	162	7833	936.27	0.91	1.07	93.1	4.04	1.23	13.5	2.7	-0.2	0	0	23.8	0	-999	315.2	317.3	0.95	0	1.472	1.472	4.611	5.426	-0.1	-0.13	-0.16	-0.23	-0.33	-0.1	-0.56	-0.42	7.44	1.04	230002	61.0992	46.8317	466.1	3.01	0.93	128.8	12.61
2021	6	12	0	163	7834	936.6	0.88	1.03	93.1	4.03	0.89	44.8	0	0	0	0	4.7	0	-999	315	316.9	0.95	0	1.472	1.472	4.612	5.424	-0.1	-0.12	-0.16	-0.22	-0.33	-0.09	-0.55	-0.42	7.45	1.03	2	61.0985	46.8336	607.8	2.79	0.61	127.3	12.59
2021	6	12	1	163	7834	936.66	0.95	0.98	94	4.09	0.99	3.6	0	0	0	0	0.5	0	-999	314.9	316.9	0.95	0	1.472	1.473	4.612	5.424	-0.1	-0.12	-0.15	-0.22	-0.33	-0.09	-0.55	-0.42	7.44	1.07	5944	61.0985	46.8336	611.5	2.38	0.41	127	12.57
2021	6	12	2	163	7834	936.38	1.22	1.21	91.5	4.07	1.73	358.8	6.1	0	0	0	0	0	-999	315.9	317	0.94	0	1.473	1.474	4.612	5.426	-0.1	-0.12	-0.16	-0.22	-0.32	-0.09	-0.55	-0.42	7.38	1.07	15944	61.0985	46.8336	613.2	1.19	0.33	128.9	12.56
2021	6	12	3	163	7834	936.2	1.55	1.62	87.2	3.97	2.83	6.8	14.4	-2.6	0	0	0	0	-999	315.9	317.3	0.93	0	1.478	1.478	4.612	5.428	-0.1	-0.12	-0.16	-0.22	-0.33	-0.09	-0.55	-0.41	7.46	0.99	30002	61.0984	46.8333	466.1	4.47	0.43	126.1	12.56
2021	6	12	4	163	7834	935.89	1.67	1.72	85.3	3.92	3.14	15.7	17.4	-4.4	0	0	0.2	0	-999	315.9	317.4	0.92	0	1.473	1.473	4.612	5.431	-0.1	-0.12	-0.16	-0.22	-0.33	-0.09	-0.55	-0.41	7.45	1.04	40002	61.0985	46.8336	608.4	1.95	0.53	125.2	12.55
2021	6	12	5	163	7834	936.08	0.83	1.04	92.7	4	1.45	90.2	3.6	-0.8	0	0	1.7	0	-999	313	316.8	0.93	0	1.471	1.47	4.612	5.429	-0.1	-0.12	-0.16	-0.22	-0.32	-0.09	-0.55	-0.41	7.45	1.02	50002	61.0991	46.8336	472.3	2.1	0.5	127.6	12.54
2021	6	12	6	163	7834	936.19	0.4	0.58	96.5	4.04	0.94	110.3	0	0	0	0	15.4	0	-999	300.5	316.4	0.82	0	1.47	1.47	4.612	5.428	-0.1	-0.12	-0.15	-0.22	-0.32	-0.09	-0.55	-0.42	7.45	1.03	55944	61.0986	46.8336	607.8	2.93	0.34	129.2	12.54
2021	6	12	7	163	7834	936.14	0.51	0.71	96.4	4.07	0.37	118.3	0	0	0	0	46.3	0	-999	302.6	316.7	0.84	0	1.471	1.471	4.612	5.429	-0.1	-0.12	-0.15	-0.22	-0.33	-0.09	-0.55	-0.42	7.44	1.02	65944	61.0989	46.8339	466.1	2.19	0.32	127.2	12.56
2021	6	12	8	163	7834	936.34	0.52	1	95.8	4.04	0.89	60	0	0	0.2	82.7	101.2	77.9	-999	309.6	317.7	0.91	0	1.471	1.471	4.612	5.427	-0.1	-0.11	-0.15	-0.22	-0.32	-0.09	-0.55	-0.41	7.41	0.99	80002	61.0985	46.8336	624	2.46	0.62	128.5	12.59
2021	6	12	9	163	7834	936.49	1.1	1.74	88.2	3.88	2.61	16.2	9.7	-4.5	0.3	263.7	248.3	248.3	-999	266.6	319.1	0.43	0	1.472	1.472	4.616	5.429	-0.1	-0.12	-0.15	-0.22	-0.32	-0.09	-0.55	-0.42	7.36	0.93	90002	61.0985	46.8336	592.4	1.87	1.2	126.8	12.67
2021	6	12	10	163	7834	936.41	1.21	1.68	84	3.73	3.97	17.2	16.7	-13	0.4	342.2	322.4	322.4	-999	239.4	318.1	0.14	0	1.473	1.474	4.614	5.427	-0.1	-0.12	-0.16	-0.22	-0.32	-0.1	-0.56	-0.42	7.41	0.98	100002	61.0985	46.8336	608	1.81	1.49	128.2	12.73
2021	6	12	11	163	7834	936.24	1.64	2.39	81.3	3.72	1.6	25.8	6.1	-3.6	0.4	348.7	397.3	328.6	-999	242.4	322.2	0.15	0	1.477	1.477	4.63	5.445	-0.09	-0.12	-0.16	-0.22	-0.32	-0.09	-0.55	-0.42	7.38	0.84	105944	61.0986	46.8337	620.5	1.73	2.85	130.5	12.89
2021	6	12	12	163	7834	936.3	1.8	2.86	78	3.61	1.45	42	5	-3.6	0.1	243.9	463.9	229.8	-999	244.8	323.4	0.16	0	1.478	1.478	4.633	5.448	-0.09	-0.11	-0.16	-0.22	-0.31	-0.09	-0.55	-0.42	7.24	0.88	115944	61.0985	46.8336	608.3	2.03	4.81	132	13.03
2021	6	12	13	163	7834	936.41	1.99	3.16	77.2	3.62	1.1	329.1	2.2	-1.4	0.1	269.9	510.8	254.4	-999	246.9	326.6	0.17	0	1.484	1.483	4.634	5.448	-0.09	-0.11	-0.16	-0.22	-0.32	-0.09	-0.55	-0.42	7.24	0.84	130002	61.0985	46.8337	608.6	1.33	5.59	133.4	13.1
2021	6	12	14	163	7834	936.58	1.97	3.06	77.1	3.62	2.05	334.5	10.8	-6.9	0.3	582.8	549.4	549.4	-999	245.6	324.7	0.16	0	1.489	1.491	4.633	5.445	-0.1	-0.12	-0.16	-0.22	-0.32	-0.1	-0.55	-0.43	7.3	0.91	140002	61.0985	46.8337	614.1	1.18	5.51	135.7	13.14
2021	6	12	15	163	7834	936.75	2.24	3.65	75.1	3.59	1.4	340.3	4.6	-2.7	0.2	487.8	551.4	460	-999	248.9	328.9	0.18	0	1.498	1.498	4.633	5.443	-0.1	-0.12	-0.16	-0.22	-0.32	-0.1	-0.55	-0.43	7.25	1.04	150002	61.0986	46.8336	606.1	3.11	5.82	134.2	13.06
2021	6	12	16	163	7834	937.01	2.36	3.59	74.4	3.58	1.86	333.9	9.6	-5.5	0.3	575.7	543	543	-999	249.8	326.2	0.19	0	1.502	1.502	4.633	5.442	-0.09	-0.11	-0.16	-0.23	-0.32	-0.09	-0.55	-0.42	7.3	0.9	155944	61.0985	46.8336	602.9	1.55	6.7	131.7	13.02
2021	6	12	17	163	7834	937.23	2.27	3.31	75.6	3.62	2.5	336.4	16.4	-9	0.3	541.2	510.6	510.6	-999	249.9	323.5	0.19	0	1.509	1.51	4.632	5.439	-0.1	-0.12	-0.16	-0.23	-0.32	-0.1	-0.55	-0.43	7.26	0.95	165944	61.0985	46.8337	608.7	1.7	6.5	134.4	13.1
2021	6	12	18	163	7834	937.4	1.94	2.75	80.2	3.75	3.07	343	19.1	-8.6	0.3	481.7	454.5	454.5	-999	248.7	322.6	0.2	0	1.515	1.515	4.633	5.437	-0.1	-0.12	-0.17	-0.22	-0.32	-0.1	-0.55	-0.43	7.23	0.95	180002	61.0985	46.8336	612.9	1.02	5.45	134.8	13.04
2021	6	12	19	163	7834	937.6	1.83	2.36	81.5	3.78	3.31	351.2	19.8	-8.6	0.3	404.2	381.5	381.5	-999	247.2	321.6	0.19	0	1.524	1.525	4.634	5.436	-0.1	-0.12	-0.16	-0.23	-0.32	-0.09	-0.55	-0.42	7.25	1.05	190002	61.0985	46.8337	608.5	1.09	4.2	133.1	12.94
2021	6	12	20	163	7834	937.66	1.41	1.87	84.4	3.8	3.3	1.7	15.7	-8.2	0.3	313.7	296.2	296.2	-999	246.5	320.8	0.2	0	1.533	1.532	4.635	5.437	-0.1	-0.12	-0.16	-0.22	-0.32	-0.1	-0.55	-0.43	7.33	1.04	200002	61.0985	46.8337	615.2	1.96	2.99	128.8	12.85
2021	6	12	21	163	7834	937.92	0.71	1.16	86.6	3.7	3.08	14.7	7.8	-10.9	4.4	212.2	200.4	200.4	-999	245.2	317.5	0.22	0	1.518	1.516	4.635	5.435	-0.1	-0.12	-0.16	-0.22	-0.32	-0.1	-0.55	-0.43	7.32	1.09	205944	61.0986	46.8347	466.1	2.99	1.74	129.2	12.8
2021	6	12	22	163	7834	938.33	1.39	1.63	80.5	3.61	1.6	333	5.7	-4.8	28	119.3	112.7	112.7	-999	243.1	314.5	0.17	-0.03	1.519	1.521	4.636	5.432	-0.1	-0.12	-0.16	-0.23	-0.32	-0.09	-0.55	-0.42	7.35	1.05	215944	61.0996	46.8322	466.2	3.15	0.54	129.3	12.74
2021	6	12	23	163	7834	938.72	-0.03	0.22	85.4	3.45	2.37	337.8	6.3	-8	15.9	44.6	42.5	42.2	-999	241.2	309.9	0.22	-0.79	1.52	1.521	4.637	5.43	-0.1	-0.12	-0.16	-0.22	-0.33	-0.09	-0.55	-0.42	7.4	1.05	230002	61.0992	46.8347	466.1	1.98	-0.27	128.8	12.69
2021	6	13	0	164	7835	939.16	0.04	0.02	88.5	3.6	2.67	353.3	5.3	-7.8	3.1	5.3	8.6	5	-999	292	312.8	0.75	-0.51	1.524	1.525	4.637	5.426	-0.1	-0.12	-0.16	-0.22	-0.33	-0.09	-0.55	-0.42	7.4	1.23	2	61.0979	46.8339	466.1	2.02	-0.67	128.7	12.65
2021	6	13	1	164	7835	939.22	1.54	1.54	84.5	3.83	1.57	348.6	5.7	-2.3	0.3	1.2	1.3	1.1	-999	315.1	317.1	0.92	0	1.519	1.518	4.637	5.425	-0.1	-0.12	-0.16	-0.22	-0.32	-0.09	-0.55	-0.41	7.47	1.08	5944	61.0985	46.8336	613.3	1.96	-0.07	129.9	12.63
2021	6	13	2	164	7835	939.53	1.44	1.57	85.4	3.84	0.87	48.2	0	0	-0.1	0	-0.3	0	-999	313.3	317.2	0.9	0	1.517	1.519	4.637	5.422	-0.1	-0.12	-0.15	-0.22	-0.32	-0.09	-0.55	-0.42	7.47	1.1	20002	61.0985	46.8336	611.9	1.19	0.26	127.6	12.62
2021	6	13	3	164	7835	939.66	0.84	0.96	90.7	3.91	1.13	57.1	2.2	-1	0	0	0	0	-999	311.6	316.6	0.92	0	1.519	1.519	4.637	5.421	-0.1	-0.12	-0.15	-0.22	-0.31	-0.09	-0.55	-0.41	7.48	1.11	30002	61.0985	46.8336	596.3	2.48	0.3	129.3	12.61
2021	6	13	4	164	7835	939.65	0.61	0.7	93.2	3.95	1.26	35.7	2.3	-1.1	0	0.1	0.3	0.1	-999	311.2	316.2	0.92	0	1.518	1.518	4.637	5.421	-0.1	-0.12	-0.15	-0.22	-0.32	-0.09	-0.55	-0.42	7.48	1.11	40002	61.099	46.834	466.1	2.11	0.27	128.4	12.6
2021	6	13	5	164	7835	939.9	0.43	0.54	95.1	3.97	1.08	28	1.4	-0.7	0.6	2.1	2	2	-999	309.7	315.8	0.92	0	1.517	1.519	4.637	5.419	-0.1	-0.12	-0.16	-0.22	-0.32	-0.09	-0.55	-0.41	7.49	1.11	45944	61.0986	46.8336	601.1	1.1	0.22	127.1	12.6
2021	6	13	6	164	7835	940.05	0.22	0.34	97.1	4	0.74	82.6	0	0	5.8	15.3	14.4	14.4	-999	305.1	315.1	0.88	-0.05	1.518	1.518	4.637	5.417	-0.1	-0.12	-0.16	-0.22	-0.32	-0.09	-0.55	-0.41	7.49	1.1	55944	61.0985	46.8336	592.2	3.6	0.16	128.9	12.59
2021	6	13	7	164	7835	940.46	0.1	0.25	99.7	4.07	0.87	94.4	0	0	18.1	44.1	41.7	41.7	-999	306.7	316	0.9	0	1.518	1.518	4.647	5.423	-0.1	-0.12	-0.16	-0.22	-0.32	-0.09	-0.55	-0.41	7.47	1.08	70002	61.0985	46.8337	607.4	1.06	0.21	127.2	12.61
2021	6	13	8	164	7835	940.75	0.16	0.44	99.7	4.08	0.59	230	0	0	31.4	74.6	70.6	70.6	-999	316	317.5	1	0	1.519	1.519	4.655	5.428	-0.09	-0.11	-0.15	-0.22	-0.31	-0.09	-0.54	-0.41	7.44	1.06	80002	61.0986	46.8337	624.5	1.67	0.66	128	12.63
2021	6	13	9	164	7835	940.97	0.24	0.57	99.6	4.1	0.88	268.3	0	0	71.6	157.8	149.5	149.5	-999	315.3	318.4	0.99	0	1.52	1.52	4.661	5.432	-0.09	-0.12	-0.16	-0.21	-0.31	-0.09	-0.54	-0.42	7.4	1.03	90002	61.0985	46.8336	590.5	1.86	1.26	129.8	12.69
2021	6	13	10	164	7835	940.95	0.13	0.75	97.1	3.97	1.11	294.7	0.6	-0.9	99.9	219.5	207.9	207.9	-999	315.5	319.3	0.99	0	1.519	1.518	4.661	5.432	-0.1	-0.12	-0.16	-0.22	-0.32	-0.09	-0.55	-0.42	7.38	1.04	95944	61.0985	46.8336	607.8	1.81	2.04	131.9	12.77
2021	6	13	11	164	7835	941.11	0.13	0.91	94.4	3.85	1.32	297.6	0.7	-2.7	184.8	337	319.3	319.3	-999	309.2	320.4	0.93	0	1.527	1.528	4.664	5.434	-0.09	-0.11	-0.16	-0.21	-0.31	-0.08	-0.54	-0.42	7.36	1.04	105944	61.0986	46.8337	617.2	1.23	2.83	131.3	12.9
2021	6	13	12	164	7835	941.27	0.19	1.08	90.6	3.72	1.44	286.9	1.1	-4.9	297.9	520	492.7	492.7	-999	263.6	322.3	0.44	0	1.529	1.529	4.678	5.447	-0.09	-0.11	-0.16	-0.22	-0.31	-0.08	-0.54	-0.41	7.34	0.99	120002	61.0985	46.8336	602.6	1.98	4.1	134.7	13.11
2021	6	13	13	164	7835	941.53	1.58	2.9	79	3.58	0.73	307.5	0	0	0.2	365.2	515.7	346.1	-999	251.4	326.9	0.24	0	1.533	1.533	4.685	5.451	-0.09	-0.11	-0.15	-0.21	-0.31	-0.08	-0.54	-0.42	7.25	0.93	130002	61.0985	46.8337	613.9	1.7	5.86	134.6	13.19
2021	6	13	14	164	7835	941.56	1.21	2.73	84	3.71	1.27	303	3.2	-2.5	0	0	537.9	0	-999	266.5	327.2	0.42	0	1.536	1.536	4.683	5.449	-0.1	-0.12	-0.16	-0.22	-0.31	-0.09	-0.54	-0.42	7.26	0.97	140002	61.0985	46.8337	611.9	1.05	7.17	135	13.24
2021	6	13	15	164	7835	941.64	1.61	2.94	81.2	3.69	1.16	321.6	2.5	-1.6	0	0	571.9	0	-999	244.1	326.5	0.17	0	1.545	1.545	4.682	5.447	-0.1	-0.12	-0.16	-0.23	-0.32	-0.09	-0.55	-0.42	7.25	0.97	145944	61.0985	46.8336	604.5	1.17	6.93	133.7	13.15
2021	6	13	16	164	7835	941.47	1.38	2.8	82.2	3.67	1.58	350	5.4	-4	0	0	545.5	0	-999	243.7	327.6	0.17	0	1.543	1.543	4.682	5.449	-0.1	-0.12	-0.16	-0.21	-0.31	-0.09	-0.54	-0.42	7.28	0.96	155944	61.0985	46.8336	603.9	1.51	8.03	132.9	13.09
2021	6	13	17	164	7835	941.47	1.64	2.91	82.8	3.77	1.25	322.2	3.2	-1.5	0	0	504.5	0	-999	245	326.8	0.17	0	1.543	1.543	4.682	5.449	-0.1	-0.12	-0.15	-0.22	-0.31	-0.09	-0.54	-0.41	7.22	0.99	170002	61.0985	46.8336	613.6	1.29	8.07	134.9	13.17
2021	6	13	18	164	7835	941.38	1.63	2.64	82.3	3.75	2.23	352.4	10.8	-5.5	0	0	452.6	0	-999	243.7	325.1	0.16	0	1.549	1.549	4.674	5.441	-0.1	-0.12	-0.16	-0.22	-0.31	-0.09	-0.55	-0.42	7.25	0.92	180002	61.0985	46.8335	605.1	2.11	7.32	134.8	13.11
2021	6	13	19	164	7835	941.32	1.57	2.26	82.9	3.76	2.9	0.2	14.8	-7.6	0	0	381.7	0	-999	241.4	322.6	0.14	0	1.557	1.557	4.664	5.432	-0.1	-0.12	-0.17	-0.23	-0.32	-0.09	-0.55	-0.43	7.26	1.04	190002	61.0985	46.8337	609	1.1	5.41	133.2	13.01
2021	6	13	20	164	7835	941.35	1.46	1.89	84.2	3.79	3.55	4.6	17.5	-8.6	0.1	107.1	298.1	101.6	-999	240.2	320.5	0.13	0	1.562	1.563	4.659	5.427	-0.1	-0.12	-0.16	-0.23	-0.31	-0.09	-0.54	-0.42	7.33	1.16	195944	61.0985	46.8337	610.1	1.11	3.77	130.9	12.91
2021	6	13	21	164	7835	941.24	1.19	1.55	84.7	3.73	3.84	21	15.8	-11.4	0	29.4	206.5	28	-999	238.8	316.9	0.13	0	1.561	1.561	4.66	5.429	-0.1	-0.12	-0.16	-0.22	-0.32	-0.09	-0.54	-0.43	7.33	1.08	205944	61.0983	46.8318	466.1	2.16	2.15	129.9	12.85
2021	6	13	22	164	7835	941.4	0.76	1.05	84.7	3.62	4.03	23.2	11.3	-16.2	0	0	115.5	0	-999	238.5	313.9	0.15	-0.03	1.564	1.563	4.661	5.428	-0.1	-0.12	-0.16	-0.22	-0.32	-0.09	-0.55	-0.42	7.42	1.12	220002	61.0985	46.8336	616.6	1.09	0.66	128.2	12.79
2021	6	13	23	164	7835	941.28	0.07	0.24	85.3	3.47	3.93	21.6	9.2	-14.7	0	0	42.4	0	-999	237.7	310.7	0.18	-0.59	1.563	1.563	4.66	5.429	-0.1	-0.12	-0.16	-0.22	-0.32	-0.09	-0.55	-0.42	7.44	1.18	230002	61.0992	46.8348	466.1	2.02	-0.33	130.5	12.74
2021	6	14	0	165	7836	941.24	-0.12	-0.09	83.8	3.36	4.9	12.6	14.5	-17.7	0	0	8.2	0	-999	237.9	309	0.19	-0.97	1.562	1.562	4.651	5.42	-0.1	-0.12	-0.16	-0.22	-0.32	-0.09	-0.55	-0.42	7.5	1.15	2	61.0985	46.8336	609.6	2.85	-0.94	127.8	12.71
2021	6	14	1	165	7836	941.3	-0.49	-0.5	84	3.26	4.66	9.1	15	-15	0	0	1.8	0	-999	238.4	307	0.21	-1.42	1.564	1.563	4.651	5.419	-0.1	-0.12	-0.16	-0.21	-0.32	-0.08	-0.54	-0.42	7.51	1.19	5944	61.0985	46.8336	617.2	1.05	-1.36	128.4	12.68
2021	6	14	2	165	7836	940.93	-0.87	-0.85	84	3.16	5.35	3.9	15.8	-17.7	0	0	0.7	0	-999	238	305.7	0.23	-1.72	1.564	1.565	4.645	5.417	-0.09	-0.12	-0.16	-0.21	-0.32	-0.08	-0.54	-0.42	7.51	1.2	15944	61.0985	46.8336	611.3	1.28	-1.73	126.5	12.67
2021	6	14	3	165	7836	940.66	-0.97	-1	83.3	3.11	5.67	6.3	17.7	-18.9	0	0	0.8	0	-999	237	304.9	0.22	-1.88	1.566	1.566	4.639	5.413	-0.1	-0.12	-0.16	-0.21	-0.32	-0.08	-0.54	-0.42	7.54	1.14	30002	61.0985	46.8336	609.6	1.13	-2.01	124.5	12.66
2021	6	14	4	165	7836	940.44	-1.05	-1.03	83	3.08	5.93	2.3	19.2	-19.7	0	0	1	0	-999	237.4	304.4	0.23	-2	1.565	1.565	4.639	5.415	-0.1	-0.12	-0.16	-0.22	-0.32	-0.08	-0.54	-0.42	7.55	1.23	40002	61.0985	46.8336	619.5	1.95	-2.11	125.1	12.66
2021	6	14	5	165	7836	940.6	-1.27	-1.26	81.2	2.96	5.31	6.4	19.1	-19.1	0	0	4.3	0	-999	236.9	303	0.23	-2.32	1.564	1.564	4.639	5.414	-0.1	-0.12	-0.16	-0.22	-0.32	-0.08	-0.54	-0.42	7.51	1.22	50002	61.0985	46.8336	607.1	1.05	-2.3	127.3	12.65
2021	6	14	6	165	7836	940.82	-1.51	-1.46	80	2.86	5.15	6.1	19	-20.2	0	0	20.6	0	-999	236.6	301.9	0.24	-2.58	1.565	1.565	4.64	5.413	-0.1	-0.12	-0.16	-0.22	-0.32	-0.08	-0.54	-0.42	7.54	1.12	55944	61.0985	46.8336	601.1	4.67	-2.58	126.5	12.65
2021	6	14	7	165	7836	941.03	-1.14	-0.96	80.6	2.97	4.44	16.2	13	-20.1	0	0	63	0	-999	248.8	304.9	0.35	-1.98	1.566	1.566	4.652	5.423	-0.1	-0.12	-0.16	-0.22	-0.32	-0.08	-0.55	-0.42	7.48	1.17	65944	61.0985	46.8337	607.1	1.05	-2.57	128.4	12.67
2021	6	14	8	165	7836	941.25	0.7	0.81	80	3.41	3.72	19.6	11.2	-21.2	0	0	106.4	0	-999	305.7	315.7	0.86	-0.16	1.563	1.563	4.661	5.43	-0.09	-0.12	-0.16	-0.21	-0.31	-0.08	-0.53	-0.41	7.44	1.13	80002	61.0985	46.8337	616.7	1.1	-1.12	126.3	12.7
2021	6	14	9	165	7836	941.44	1.12	1.76	79.4	3.48	2.38	42.7	8.7	-12.3	0.2	225.7	245.1	214.9	-999	255.1	317.3	0.31	0	1.561	1.561	4.664	5.431	-0.09	-0.11	-0.15	-0.21	-0.31	-0.08	-0.53	-0.41	7.4	1	90002	61.0985	46.8336	590.7	1.76	0.88	129.3	12.76
2021	6	14	10	165	7836	941.52	1.08	1.9	81.1	3.55	1.44	75.7	3.9	-5.1	0.7	339	322.9	322.9	-999	240.5	319.1	0.15	0	1.562	1.561	4.679	5.445	-0.09	-0.12	-0.15	-0.21	-0.31	-0.08	-0.53	-0.41	7.32	1.06	100002	61.0985	46.8336	608.1	1.81	2.82	131.4	12.85
2021	6	14	11	165	7836	941.64	0.83	1.89	89.8	3.86	0.79	21.6	0	0	0.3	352.1	398.8	335.4	-999	257.9	323.8	0.35	0	1.563	1.563	4.683	5.448	-0.09	-0.11	-0.15	-0.21	-0.31	-0.08	-0.53	-0.41	7.29	0.95	105944	61.0986	46.8336	615.4	1.38	5.31	133.9	13.05
2021	6	14	12	165	7836	941.61	0.95	1.93	90.7	3.93	1.38	298.6	3.4	-1.2	0.1	248	462.9	236.3	-999	252.6	323.9	0.29	0	1.567	1.567	4.682	5.447	-0.09	-0.11	-0.15	-0.22	-0.3	-0.08	-0.54	-0.41	7.3	0.98	115944	61.0985	46.8337	604.1	2.03	6.7	134.9	13.19
2021	6	14	13	165	7836	941.37	1.1	2.09	88.7	3.88	1.79	287.1	5.8	-2.4	0.2	450.9	513.4	429.7	-999	243.5	323.2	0.19	0	1.565	1.566	4.682	5.449	-0.1	-0.12	-0.15	-0.22	-0.31	-0.08	-0.54	-0.41	7.33	1.06	130002	61.0985	46.8336	607.3	1.1	6.71	136.1	13.27
2021	6	14	14	165	7836	941.08	1.35	2.4	84.9	3.79	1.96	289.5	7.7	-4.1	0.2	390.4	554.7	372.2	-999	243.4	323.9	0.17	0	1.566	1.566	4.679	5.449	-0.1	-0.12	-0.16	-0.22	-0.31	-0.09	-0.54	-0.42	7.31	1.03	140002	61.0985	46.8336	605	1.87	6.56	137.6	13.33
2021	6	14	15	165	7836	940.76	1.39	2.31	85	3.8	2.58	283.6	11.5	-5.6	0.3	583.5	556.2	556.2	-999	242.5	322.7	0.16	0	1.578	1.578	4.663	5.437	-0.1	-0.12	-0.16	-0.22	-0.31	-0.09	-0.54	-0.42	7.37	0.95	150002	61.0985	46.8337	611	1.77	6.32	134.4	13.23
2021	6	14	16	165	7836	940.68	1.63	2.4	83.3	3.79	3	302.6	15.8	-6.9	0.3	581.9	555	555	-999	242.1	321.8	0.14	0	1.586	1.585	4.661	5.435	-0.09	-0.12	-0.16	-0.22	-0.31	-0.08	-0.54	-0.42	7.33	1.07	155944	61.0985	46.8337	608.7	2.14	7.02	133.1	13.16
2021	6	14	17	165	7836	940.63	1.98	2.68	82.5	3.85	3.24	305.8	20.3	-5.7	0.3	541.6	516.5	516.5	-999	242.8	321.8	0.13	0	1.59	1.59	4.661	5.436	-0.1	-0.12	-0.16	-0.22	-0.31	-0.08	-0.54	-0.42	7.29	1.13	165944	61.0985	46.8337	617.3	1.4	7.21	133.9	13.25
2021	6	14	18	165	7836	940.58	1.98	2.57	85	3.97	3.5	304.6	22.3	-2.6	0.3	481.7	459.6	459.6	-999	241.6	320.7	0.12	0	1.599	1.6	4.658	5.433	-0.1	-0.12	-0.16	-0.22	-0.32	-0.09	-0.54	-0.42	7.31	1.11	180002	61.0985	46.8337	611.6	1.1	6.26	132.7	13.19
2021	6	14	19	165	7836	940.52	1.99	2.56	81	3.79	2.71	276.9	16.2	-6	0.1	211.4	382.2	201.7	-999	243	320.8	0.13	0	1.6	1.6	4.659	5.434	-0.1	-0.12	-0.16	-0.22	-0.32	-0.09	-0.54	-0.42	7.32	1.04	190002	61.0985	46.8338	607.6	1.1	5.71	133.6	13.08
2021	6	14	20	165	7836	940.43	1.88	2.25	83.9	3.89	3.4	287.3	20.6	-4.8	0.1	108.6	295.6	103.6	-999	243	319.2	0.14	0	1.598	1.598	4.659	5.435	-0.09	-0.12	-0.16	-0.22	-0.31	-0.08	-0.54	-0.42	7.32	1.34	200002	61.0984	46.8338	617.8	1.77	4.51	130.7	12.98
2021	6	14	21	165	7836	940.26	1.68	1.99	87	3.98	2.48	292.8	12.6	-1.5	0	0	202.1	0	-999	241	317.8	0.13	0	1.596	1.597	4.66	5.438	-0.09	-0.12	-0.16	-0.22	-0.31	-0.08	-0.54	-0.42	7.35	1.06	205944	61.0984	46.8319	466.1	2.16	2.94	131.2	12.92
2021	6	14	22	165	7836	940.49	1.84	2.04	84.2	3.9	2.83	301.8	16.2	-3.7	0.1	50.3	116.1	48	-999	239.5	316	0.1	0	1.606	1.606	4.661	5.436	-0.1	-0.12	-0.16	-0.22	-0.32	-0.08	-0.54	-0.42	7.38	1.11	215944	61.0985	46.8337	615.4	2.28	1.31	129.7	12.86
2021	6	14	23	165	7836	940.59	0.42	0.69	81.5	3.4	2.24	14.8	7	-9.8	0	0	42.4	0	-999	236.8	310.9	0.15	-0.53	1.606	1.605	4.653	5.428	-0.1	-0.12	-0.16	-0.22	-0.31	-0.08	-0.54	-0.42	7.39	1.19	230002	61.0985	46.8336	608.9	1.03	-0.18	128.4	12.8
2021	6	15	0	166	7837	940.97	-0.39	-0.34	82.8	3.24	4.57	26.2	12.9	-18.4	0	0	8.4	0	-999	235	307.9	0.17	-1.2	1.607	1.607	4.65	5.422	-0.1	-0.12	-0.16	-0.22	-0.31	-0.08	-0.54	-0.42	7.52	1.24	2	61.0985	46.8336	608.3	2.06	-1.1	126.3	12.76
2021	6	15	1	166	7837	941.37	-0.66	-0.7	87.1	3.33	4.8	24.3	13.6	-11.2	0	0	1.4	0	-999	235.2	306.6	0.19	-1.48	1.608	1.607	4.651	5.419	-0.1	-0.12	-0.16	-0.21	-0.31	-0.07	-0.53	-0.41	7.5	1.27	10002	61.0985	46.8336	617.1	0.9	-1.6	126.8	12.74
2021	6	15	2	166	7837	941.64	-1.18	-1.19	91	3.33	4.64	17	11.6	-5.3	0	0	0.9	0	-999	234.2	304.8	0.2	-1.9	1.609	1.608	4.652	5.417	-0.1	-0.12	-0.16	-0.21	-0.31	-0.08	-0.54	-0.42	7.5	1.18	15944	61.0985	46.8336	612	1.28	-2	128.2	12.73
2021	6	15	3	166	7837	941.8	-1.43	-1.44	89.2	3.2	5.03	12.4	13	-8.3	0	0	1	0	-999	233.8	303.6	0.21	-2.17	1.608	1.608	4.656	5.419	-0.1	-0.12	-0.16	-0.21	-0.31	-0.08	-0.54	-0.42	7.49	1.19	25944	61.0985	46.8336	610.4	0.97	-2.36	127.5	12.71
2021	6	15	4	166	7837	941.95	-1.43	-1.48	88.9	3.19	5.19	10.5	14.6	-8.1	0	0	1.2	0	-999	236.7	303.3	0.24	-2.24	1.609	1.609	4.661	5.424	-0.1	-0.12	-0.16	-0.22	-0.32	-0.08	-0.54	-0.42	7.58	1.21	40002	61.0985	46.8336	614	1.17	-2.57	126.8	12.71
2021	6	15	5	166	7837	942.24	-1.14	-1.18	89.1	3.28	4.52	12.1	14.6	-5.4	0	0	4.2	0	-999	251.5	304.5	0.38	-2.07	1.609	1.609	4.663	5.423	-0.1	-0.12	-0.16	-0.21	-0.31	-0.08	-0.54	-0.42	7.55	1.24	50002	61.0985	46.8336	605.1	1.49	-2.54	126.7	12.7
2021	6	15	6	166	7837	942.52	0.32	0.29	86.1	3.56	4.24	11.2	11.9	-13.2	0	0	17.3	0	-999	295	312.9	0.77	-0.48	1.608	1.608	4.663	5.42	-0.09	-0.12	-0.16	-0.21	-0.31	-0.08	-0.53	-0.41	7.47	1.21	60002	61.0984	46.8336	583.6	5.93	-1.54	127.8	12.7
2021	6	15	7	166	7837	942.91	0.42	0.55	84.9	3.53	4.07	11.6	8.4	-17.9	0	0	56	0	-999	289	314.3	0.7	-0.16	1.607	1.606	4.666	5.419	-0.09	-0.11	-0.16	-0.21	-0.3	-0.08	-0.53	-0.41	7.49	1.15	65944	61.0985	46.8337	614.1	1.31	-0.61	128.8	12.72
2021	6	15	8	166	7837	943.18	0.44	0.73	84.1	3.5	2.74	24.8	5.1	-13.8	0	0	116.2	0	-999	265.4	313.9	0.45	-0.08	1.606	1.606	4.68	5.431	-0.09	-0.12	-0.16	-0.22	-0.31	-0.08	-0.53	-0.41	7.46	1.14	75944	61.0985	46.8336	611.7	1.77	-0.1	128.6	12.75
2021	6	15	9	166	7837	943.44	0.41	0.8	83.9	3.49	2.56	6.5	5.3	-12.3	0.1	103.7	232.4	99.3	-999	257.9	316.1	0.37	-0.17	1.606	1.606	4.684	5.432	-0.09	-0.11	-0.15	-0.22	-0.31	-0.08	-0.53	-0.41	7.44	1.07	90002	61.0985	46.8336	596	1.71	0.49	130.6	12.82
2021	6	15	10	166	7837	943.55	1.12	1.64	82.7	3.62	2.94	353.1	11.1	-11.5	0.3	344.9	330.3	330.3	-999	241.8	320.3	0.17	0	1.604	1.604	4.685	5.433	-0.09	-0.11	-0.15	-0.21	-0.3	-0.07	-0.53	-0.41	7.38	1.08	100002	61.0985	46.8336	607.8	1.05	2.73	132.5	12.92
2021	6	15	11	166	7837	943.74	1.62	2.2	80	3.63	2.82	351.8	14.6	-10.2	0.3	430.9	412.7	412.7	-999	243.7	322.4	0.16	0	1.603	1.601	4.691	5.437	-0.09	-0.11	-0.16	-0.21	-0.31	-0.07	-0.53	-0.41	7.4	1.06	110002	61.0986	46.8336	615.6	1.42	4.54	135	13.12
2021	6	15	12	166	7837	943.8	1.28	2.27	83.9	3.71	1.18	239.8	2.6	-1.8	0.3	473.6	453.7	453.7	-999	245	324.7	0.19	0	1.601	1.602	4.705	5.45	-0.09	-0.12	-0.15	-0.21	-0.3	-0.07	-0.52	-0.41	7.31	1	115944	61.0985	46.8336	608.4	1.84	6.26	136.7	13.26
2021	6	15	13	166	7837	943.95	1.28	2.32	86	3.81	1.51	286.2	4.6	-2.3	0.3	561.1	537.7	537.7	-999	251.1	324.7	0.26	0	1.599	1.601	4.706	5.45	-0.09	-0.12	-0.15	-0.22	-0.31	-0.07	-0.52	-0.41	7.31	0.94	125944	61.0985	46.8336	602.2	0.89	7.2	138.6	13.37
2021	6	15	14	166	7837	944.13	1.15	2.29	89.4	3.92	2.07	288.1	7.4	-2	0.3	524.5	502.7	502.7	-999	306.2	323.9	0.84	0	1.609	1.609	4.705	5.447	-0.09	-0.12	-0.16	-0.22	-0.31	-0.08	-0.53	-0.42	7.21	1.01	140002	61.0985	46.8337	610.3	1.04	7.83	137.5	13.37
2021	6	15	15	166	7837	944.01	1.19	2.01	89.2	3.92	3.2	297.8	12.8	-3.4	0.3	562.2	539	539	-999	256.4	321.4	0.32	0	1.619	1.618	4.693	5.436	-0.1	-0.13	-0.16	-0.22	-0.31	-0.08	-0.53	-0.42	7.43	1.26	150002	61.0985	46.8336	614.5	0.87	6.6	135.2	13.35
2021	6	15	16	166	7837	943.98	1.7	2.7	87.2	3.98	2.25	288.2	11	-1	0.3	630.6	604.6	604.6	-999	262.4	324.2	0.35	0	1.619	1.621	4.702	5.445	-0.09	-0.12	-0.16	-0.21	-0.3	-0.08	-0.53	-0.42	7.38	1.05	160002	61.0985	46.8337	610.9	1.84	7.07	138.2	13.31
2021	6	15	17	166	7837	943.9	1.78	2.93	86.4	3.96	1.58	261.1	5.7	-0.6	0.3	543.9	521.7	521.7	-999	249	325.4	0.21	0	1.638	1.637	4.704	5.448	-0.09	-0.12	-0.15	-0.22	-0.3	-0.08	-0.52	-0.42	7.27	1.14	165944	61.0984	46.8337	625.2	2.52	9.03	137.4	13.36
2021	6	15	18	166	7837	943.72	1.28	1.88	90.8	4.02	3.49	270.5	15.1	-0.5	0.3	481.7	462.1	462.1	-999	244.6	320.7	0.19	0	1.642	1.642	4.69	5.436	-0.1	-0.13	-0.16	-0.22	-0.31	-0.08	-0.53	-0.42	7.34	1.16	175944	61.0985	46.8337	606.6	1.05	7.48	134.7	13.29
2021	6	15	19	166	7837	943.78	1.28	1.69	91.5	4.05	3.76	273.3	16.2	0.5	0.3	403.9	387.6	387.6	-999	243.7	319.4	0.18	0	1.636	1.636	4.689	5.434	-0.1	-0.13	-0.16	-0.22	-0.31	-0.08	-0.54	-0.42	7.32	1.13	190002	61.0984	46.8338	608	2.99	5.34	134.3	13.16
2021	6	15	20	166	7837	943.8	1.4	1.67	92.3	4.12	4.79	304.2	22.4	3.9	0.3	311.8	299.2	299.2	-999	243.3	318.1	0.17	0	1.639	1.639	4.684	5.429	-0.1	-0.12	-0.16	-0.22	-0.31	-0.08	-0.53	-0.42	7.38	1.05	200002	61.0985	46.8337	613.9	1.14	4.15	129.3	13.04
2021	6	15	21	166	7837	943.98	1.18	1.46	92.8	4.08	3.56	299	14.2	1.5	0.2	152.6	202.7	146.5	-999	241.1	317.1	0.16	0	1.642	1.642	4.685	5.428	-0.09	-0.12	-0.16	-0.22	-0.31	-0.08	-0.53	-0.42	7.3	1.19	210002	61.0984	46.832	466.2	2.16	2.73	130.1	12.98
2021	6	15	22	166	7837	943.9	0.97	1.25	90.6	3.92	2.66	317.4	8.7	-2.8	0	0	108.6	0	-999	239.3	315.3	0.15	0	1.636	1.639	4.686	5.43	-0.1	-0.13	-0.16	-0.22	-0.31	-0.08	-0.53	-0.41	7.36	1.14	215944	61.0985	46.8336	618.5	1.09	1.14	131.4	12.91
2021	6	15	23	166	7837	943.94	0.91	1.01	81.2	3.5	3.49	332.6	14.2	-14.3	0	0	30.1	0	-999	239.5	312.1	0.15	-0.3	1.644	1.645	4.687	5.431	-0.1	-0.12	-0.16	-0.22	-0.31	-0.07	-0.53	-0.42	7.48	1.26	225944	61.0985	46.8336	609.5	1.04	-0.05	128.7	12.85
2021	6	16	0	167	7838	943.94	0.09	0.15	80.3	3.26	4.19	0.7	13.9	-19.7	0	0	8	0	-999	248.4	309.8	0.29	-0.87	1.644	1.646	4.683	5.427	-0.1	-0.12	-0.16	-0.21	-0.31	-0.08	-0.53	-0.42	7.54	1.27	2	61.0985	46.8337	610.1	1.97	-0.84	131.5	12.81
2021	6	16	1	167	7838	943.95	-0.73	-0.67	85.9	3.26	3.57	21.2	8.6	-11.3	0	0	1.2	0	-999	249.8	307.4	0.34	-1.41	1.645	1.645	4.677	5.42	-0.1	-0.12	-0.16	-0.21	-0.3	-0.07	-0.53	-0.42	7.48	1.28	10002	61.0985	46.8336	615.8	0.86	-1.38	129.5	12.79
2021	6	16	2	167	7838	943.68	-0.92	-0.88	81.7	3.06	4.43	9.9	13.3	-18	0	0	0.7	0	-999	248.8	305.7	0.34	-1.79	1.647	1.646	4.675	5.421	-0.1	-0.12	-0.16	-0.22	-0.3	-0.07	-0.53	-0.41	7.52	1.25	20002	61.0985	46.8336	610.6	1.02	-1.96	127.9	12.78
2021	6	16	3	167	7838	943.64	-1.38	-1.33	80.7	2.91	4.83	4	13.8	-20.9	0	0	0.6	0	-999	248.9	303.9	0.37	-2.21	1.645	1.645	4.669	5.415	-0.1	-0.12	-0.16	-0.21	-0.31	-0.07	-0.53	-0.41	7.51	1.25	25944	61.0985	46.8336	607.3	1.04	-2.27	129	12.77
2021	6	16	4	167	7838	943.39	-1.44	-1.44	90	3.22	4.24	10.4	11.8	-5.1	0	0	1.1	0	-999	243.6	303.5	0.31	-2.24	1.645	1.644	4.663	5.412	-0.1	-0.12	-0.16	-0.22	-0.31	-0.07	-0.53	-0.41	7.52	1.24	35944	61.0985	46.8336	607	0.88	-2.53	130.1	12.76
2021	6	16	5	167	7838	943.28	-2.47	-2.39	88.3	2.9	4.95	357	9	-11.8	0	0	3.5	0	-999	236	300.1	0.28	-2.99	1.644	1.642	4.664	5.413	-0.1	-0.12	-0.16	-0.21	-0.31	-0.08	-0.53	-0.42	7.52	1.26	50002	61.0986	46.8336	605	1.54	-2.93	127	12.75
2021	6	16	6	167	7838	943.02	-3.21	-3.19	84.2	2.6	5.21	355.5	10.3	-17.2	0	0	17.6	0	-999	230.8	296.5	0.26	-3.77	1.644	1.644	4.665	5.417	-0.1	-0.11	-0.16	-0.22	-0.31	-0.07	-0.52	-0.41	7.6	1.3	60002	61.0985	46.8337	605.6	1.21	-3.69	125.6	12.75
2021	6	16	7	167	7838	942.77	-2.78	-2.66	85.9	2.75	4.2	11.5	8.4	-12.5	0	0	68.7	0	-999	229	298.4	0.23	-3.33	1.645	1.645	4.665	5.42	-0.09	-0.12	-0.16	-0.22	-0.31	-0.07	-0.53	-0.41	7.52	1.25	70002	61.0985	46.8336	611	0.91	-4.05	127.5	12.76
2021	6	16	8	167	7838	942.71	-1.86	-1.48	88	3.05	2.56	23	0.9	-10.4	0	0	151.2	0	-999	231	304.5	0.2	-1.94	1.646	1.647	4.667	5.422	-0.09	-0.11	-0.16	-0.21	-0.3	-0.07	-0.52	-0.4	7.45	1.27	75944	61.0985	46.8336	611.5	1.79	-3.21	129.8	12.81
2021	6	16	9	167	7838	942.64	-0.55	0	83.8	3.24	0.62	91.5	0	0	0	0	165.2	0	-999	270	313.5	0.55	-0.47	1.647	1.647	4.681	5.437	-0.09	-0.12	-0.15	-0.21	-0.3	-0.06	-0.52	-0.41	7.41	1.13	85944	61.0985	46.8336	593.6	1.66	-0.97	130.3	12.87
2021	6	16	10	167	7838	942.49	0.16	0.98	85.8	3.51	0.59	148.8	0	0	0.2	221.5	283.9	213.3	-999	278	321.1	0.6	0	1.647	1.648	4.686	5.443	-0.09	-0.11	-0.15	-0.21	-0.3	-0.06	-0.52	-0.41	7.33	1.08	100002	61.0985	46.8336	606.9	0.94	2.13	134.9	13.03
2021	6	16	11	167	7838	942.34	0.09	1.27	87	3.54	1.02	82.4	0.4	-5.3	0.3	390.6	376.1	376.1	-999	244.3	322.3	0.25	0	1.648	1.648	4.685	5.444	-0.09	-0.11	-0.15	-0.21	-0.29	-0.06	-0.52	-0.4	7.31	1.04	110002	61.0986	46.8336	611.4	1.31	5.14	138.7	13.23
2021	6	16	12	167	7838	942.16	-0.33	0.9	91.3	3.59	1.17	56.6	-1.7	-6.9	0.3	373.4	359.6	359.6	-999	312	322.6	0.97	0	1.65	1.651	4.683	5.443	-0.09	-0.12	-0.16	-0.22	-0.3	-0.07	-0.52	-0.41	7.31	1.07	120002	61.0985	46.8337	609.6	1.05	6.09	136.8	13.25
2021	6	16	13	167	7838	942.06	0.32	1.5	89	3.68	0.82	343.7	0	0	0.3	416.2	401	401	-999	318	326.1	1	0	1.641	1.639	4.682	5.443	-0.09	-0.12	-0.16	-0.22	-0.3	-0.07	-0.52	-0.41	7.24	1.02	125944	61.0985	46.8336	606	1.08	7.03	138.1	13.27
2021	6	16	14	167	7838	941.86	0.48	1.83	87.5	3.66	0.95	358.7	0	0	0.3	460.1	443.3	443.3	-999	317.9	326.4	1	0	1.654	1.654	4.682	5.445	-0.09	-0.12	-0.15	-0.21	-0.3	-0.06	-0.52	-0.41	7.23	1.05	135944	61.0985	46.8337	608.3	1	7.88	138.6	13.31
2021	6	16	15	167	7838	941.7	0.64	2.02	84.7	3.59	1.27	1.6	2.3	-4.4	0.3	483	465.6	465.6	-999	316.8	327	0.98	0	1.657	1.656	4.681	5.445	-0.09	-0.12	-0.15	-0.21	-0.3	-0.06	-0.52	-0.41	7.26	1.12	150002	61.0985	46.8337	614.5	1.47	8.41	137.6	13.35
2021	6	16	16	167	7838	941.61	0.64	1.9	85	3.6	1.49	347.8	2.9	-5.6	0.3	470	453.1	453.1	-999	314.9	326.6	0.96	0	1.655	1.655	4.681	5.446	-0.1	-0.12	-0.16	-0.22	-0.3	-0.07	-0.52	-0.41	7.3	0.98	160002	61.0985	46.8337	608.9	1.24	8.48	138.3	13.36
2021	6	16	17	167	7838	941.49	0.97	2.32	82.2	3.57	1.03	304.4	1.6	-2.2	0.3	459.7	443.4	443.4	-999	289.3	326.1	0.67	0	1.661	1.662	4.681	5.448	-0.09	-0.12	-0.15	-0.22	-0.3	-0.07	-0.52	-0.42	7.24	1.03	170002	61.0985	46.8336	613.6	1.64	9.16	137.4	13.4
2021	6	16	18	167	7838	941.43	0.42	1.31	86.6	3.61	2.5	8	3.8	-10.7	0.3	336.6	324.6	324.6	-999	314.4	322.7	0.97	0	1.663	1.661	4.667	5.435	-0.1	-0.13	-0.16	-0.22	-0.31	-0.07	-0.53	-0.42	7.32	1.1	175944	61.0985	46.8336	609.9	0.88	7.44	136.4	13.26
2021	6	16	19	167	7838	941.36	0.7	1.34	88.3	3.76	2.16	351.1	5.1	-5.8	0.3	256.8	247.7	247.7	-999	314.6	320.7	0.96	0	1.668	1.668	4.662	5.43	-0.1	-0.13	-0.17	-0.22	-0.3	-0.07	-0.53	-0.42	7.35	1.15	185944	61.0985	46.8337	603.5	1.15	5.21	135.7	13.17
2021	6	16	20	167	7838	941.1	0.88	1.4	88.3	3.81	1.67	343.8	4.3	-3.3	0.3	189.4	182.7	182.7	-999	314.3	320	0.94	0	1.684	1.685	4.659	5.429	-0.1	-0.12	-0.16	-0.22	-0.31	-0.07	-0.52	-0.42	7.43	1.11	200002	61.0985	46.8337	610.4	1.08	4.11	136.2	13.1
2021	6	16	21	167	7838	940.91	0.76	1.33	89.8	3.84	0.75	352.4	0	0	0.2	95	125.6	91.7	-999	308.5	319.6	0.89	0	1.676	1.676	4.66	5.431	-0.09	-0.12	-0.15	-0.21	-0.3	-0.07	-0.52	-0.41	7.4	1.17	210002	61.0985	46.8337	624.5	1.18	3.71	132.1	13.03
2021	6	16	22	167	7838	940.65	0.57	0.93	89.3	3.77	1.54	21.9	2.8	-3.8	0	0	62.4	0	-999	290.8	317.8	0.71	0	1.679	1.68	4.658	5.432	-0.09	-0.12	-0.16	-0.22	-0.3	-0.07	-0.52	-0.41	7.44	1.16	220002	61.0985	46.8336	618.7	0.98	2.67	133.8	12.94
2021	6	16	23	167	7838	940.41	-0.2	-0.02	88.6	3.53	3.13	11.1	1.4	-13.1	0	0	34	0	-999	233.7	312	0.15	-0.32	1.681	1.682	4.649	5.425	-0.1	-0.13	-0.16	-0.22	-0.31	-0.07	-0.53	-0.42	7.45	1.17	225944	61.0985	46.8336	610	1.04	0.61	130.2	12.88
2021	6	17	0	168	7839	940.34	-0.78	-0.72	89.7	3.41	4.18	15.2	5.7	-11.1	0	0	8.7	0	-999	232	308	0.16	-1.16	1.678	1.679	4.638	5.415	-0.1	-0.12	-0.16	-0.21	-0.31	-0.06	-0.52	-0.41	7.52	1.23	235944	61.0985	46.8337	610.9	3.22	-1.02	129.8	12.84
2021	6	17	1	168	7839	940.03	-1.08	-1.11	89.1	3.3	4.19	16.5	10.3	-7.7	0	0	2	0	-999	232	305.2	0.17	-1.79	1.677	1.677	4.639	5.419	-0.1	-0.12	-0.16	-0.22	-0.3	-0.05	-0.52	-0.41	7.52	1.3	10002	61.0985	46.8336	616.4	0.84	-1.91	129.2	12.81
2021	6	17	2	168	7839	939.74	-1.11	-1.11	87.4	3.23	4.08	15.1	12.9	-7.4	0	0	1.2	0	-999	236.2	304.2	0.22	-2.03	1.676	1.677	4.639	5.422	-0.1	-0.12	-0.16	-0.22	-0.3	-0.05	-0.53	-0.41	7.48	1.23	20002	61.0985	46.8336	611.2	1.07	-2.38	130.4	12.8
2021	6	17	3	168	7839	939.22	-1.16	-1.22	84.9	3.12	4.89	14	18.9	-10.2	0	0	1.2	0	-999	231.7	302.9	0.18	-2.31	1.676	1.677	4.635	5.422	-0.1	-0.12	-0.16	-0.21	-0.3	-0.05	-0.53	-0.41	7.58	1.18	30002	61.0985	46.8336	606.2	1.13	-2.56	128.3	12.79
2021	6	17	4	168	7839	939.03	-1.95	-1.87	81.9	2.83	5.63	12	18.4	-18.7	0	0	0.8	0	-999	231	300.2	0.21	-2.91	1.676	1.676	4.626	5.416	-0.1	-0.12	-0.16	-0.21	-0.31	-0.06	-0.53	-0.41	7.48	1.34	35944	61.0985	46.8336	606.5	0.91	-2.96	128.4	12.78
2021	6	17	5	168	7839	938.89	-2.26	-2.26	79.2	2.66	6.31	1.9	22.3	-24.2	0	0	4.2	0	-999	230.4	298.5	0.22	-3.32	1.676	1.677	4.628	5.418	-0.09	-0.12	-0.17	-0.21	-0.31	-0.05	-0.52	-0.41	7.47	1.33	45944	61.0985	46.8336	609.1	1.11	-3.42	127	12.78
2021	6	17	6	168	7839	938.88	-2.52	-2.47	75.8	2.49	6.67	2.6	25.2	-30.5	0	0	20	0	-999	229.5	297	0.22	-3.65	1.675	1.676	4.628	5.419	-0.09	-0.11	-0.16	-0.21	-0.3	-0.05	-0.52	-0.41	7.53	1.2	60002	61.0985	46.8337	604	1.33	-3.8	125.4	12.77
2021	6	17	7	168	7839	938.79	-2.02	-1.91	71.2	2.44	7.15	4.2	27.2	-43.9	0	0	70	0	-999	229.4	299.1	0.19	-3.18	1.675	1.678	4.631	5.423	-0.09	-0.11	-0.16	-0.21	-0.3	-0.05	-0.52	-0.41	7.53	1.3	70002	61.0985	46.8337	612.4	0.86	-3.78	124.3	12.79
2021	6	17	8	168	7839	939.08	-0.84	-0.7	68.6	2.6	6.08	13	23.3	-47.3	0	0	149	0	-999	231.1	304.3	0.15	-1.99	1.679	1.678	4.639	5.428	-0.09	-0.11	-0.15	-0.21	-0.3	-0.05	-0.52	-0.4	7.61	1.2	80002	61.0985	46.8336	611.5	1.36	-2.84	125.3	12.83
2021	6	17	9	168	7839	939.31	0.56	0.91	69.5	2.93	4.35	21	12.7	-42.2	0	0	237.5	0	-999	233.4	312.3	0.11	-0.29	1.681	1.682	4.642	5.429	-0.09	-0.11	-0.15	-0.21	-0.29	-0.05	-0.51	-0.4	7.46	1.14	85944	61.0985	46.8336	610.9	1	-0.48	129.1	12.9
2021	6	17	10	168	7839	939.77	1.26	1.8	71.7	3.18	3.97	27.7	16.8	-32.2	0.1	169.3	325.9	163.9	-999	235	316.7	0.09	0	1.684	1.685	4.653	5.436	-0.09	-0.11	-0.15	-0.21	-0.3	-0.04	-0.51	-0.4	7.4	1.13	95944	61.0985	46.8336	607.8	1.35	2.12	130.8	13.01
2021	6	17	11	168	7839	940.28	1.43	2.24	73	3.28	1.31	61.2	3.3	-5	0.3	411.5	398.4	398.4	-999	236.1	322.2	0.09	0	1.684	1.686	4.669	5.447	-0.09	-0.11	-0.15	-0.21	-0.29	-0.05	-0.51	-0.4	7.35	1.01	110002	61.0985	46.8336	611.8	1.32	4.64	136.4	13.24
2021	6	17	12	168	7839	940.28	1.12	2.06	76.2	3.35	2.04	17.8	6.9	-12.1	0.2	401.7	460.3	389	-999	237.8	324.4	0.12	0	1.673	1.674	4.662	5.44	-0.09	-0.11	-0.15	-0.21	-0.29	-0.05	-0.51	-0.4	7.3	0.93	120002	61.0985	46.8337	610.5	1.36	6.95	139.2	13.44
2021	6	17	13	168	7839	940.4	1.33	2.38	77.7	3.47	1.93	25.8	7.2	-8.8	0.3	534.1	517.3	517.3	-999	238.5	323.9	0.12	0	1.665	1.669	4.665	5.442	-0.1	-0.12	-0.16	-0.21	-0.3	-0.05	-0.52	-0.41	7.38	1.11	130002	61.0985	46.8337	608.2	0.76	6.25	141.6	13.56
2021	6	17	14	168	7839	940.63	1.83	3.28	73.8	3.41	0.87	44.9	0	0	0.2	469.5	547.8	454.9	-999	242.7	328.1	0.14	0	1.674	1.674	4.679	5.453	-0.09	-0.12	-0.15	-0.21	-0.3	-0.05	-0.52	-0.41	7.25	1.02	135944	61.0985	46.8336	606.1	0.75	7.17	141.4	13.62
2021	6	17	15	168	7839	940.88	1.56	3.15	77.1	3.49	1.46	358.7	4.4	-4.4	0	95.3	550.5	92.3	-999	245.3	330.1	0.18	0	1.685	1.685	4.674	5.446	-0.09	-0.12	-0.15	-0.21	-0.29	-0.05	-0.51	-0.41	7.27	1.03	145944	61.0985	46.8336	609.1	1.47	8.96	139.7	13.49
2021	6	17	16	168	7839	941.14	1.41	2.73	82.8	3.71	1.94	2.3	7.5	-5	0.1	186.1	543.1	180.4	-999	243.9	328.5	0.17	0	1.695	1.699	4.673	5.442	-0.09	-0.12	-0.15	-0.22	-0.3	-0.05	-0.52	-0.41	7.29	1.04	160002	61.0985	46.8337	605.3	1.78	9.64	137.3	13.39
2021	6	17	17	168	7839	941.44	1.6	2.77	83.6	3.8	1.93	349.1	8	-3.5	0.2	431.8	506.2	418.6	-999	243.4	326.3	0.16	0	1.692	1.691	4.678	5.444	-0.1	-0.12	-0.16	-0.22	-0.3	-0.05	-0.51	-0.41	7.29	1.11	170002	61.0984	46.8337	625.5	2.56	9.93	139.8	13.53
2021	6	17	18	168	7839	941.54	1.71	2.68	82.7	3.79	2.17	340.5	10.2	-4.3	0.7	468.8	454.6	454.6	-999	241.3	323.5	0.13	0	1.688	1.689	4.675	5.441	-0.1	-0.12	-0.16	-0.22	-0.3	-0.06	-0.52	-0.41	7.32	1.08	180002	61.0985	46.8336	611.4	0.88	9.64	137.9	13.45
2021	6	17	19	168	7839	941.71	1.81	2.49	80.3	3.7	2.62	332.9	14.2	-7.5	0.7	399.6	387.5	387.5	-999	239.7	320.9	0.11	0	1.69	1.69	4.674	5.439	-0.1	-0.12	-0.16	-0.22	-0.3	-0.06	-0.52	-0.42	7.37	1.19	185944	61.0985	46.8337	604.6	1.06	8.2	137.1	13.29
2021	6	17	20	168	7839	941.95	1.5	2.06	81.9	3.69	2.56	320.7	11.9	-7.7	0.9	312.3	303	303	-999	238.9	318.8	0.12	0	1.687	1.686	4.675	5.437	-0.1	-0.13	-0.16	-0.22	-0.31	-0.05	-0.52	-0.41	7.31	1.16	195944	61.0985	46.8337	609.4	1.09	6.46	133.7	13.15
2021	6	17	21	168	7839	942.07	1.11	1.47	83.7	3.67	3.09	316.5	11.4	-10.7	1.5	217.2	210.7	210.7	-999	236.1	316	0.11	0	1.693	1.693	4.666	5.427	-0.1	-0.12	-0.16	-0.22	-0.3	-0.05	-0.52	-0.42	7.38	1.1	210002	61.0986	46.8337	622.3	1.31	4.18	132	13.07
2021	6	17	22	168	7839	941.93	0.51	0.74	82.8	3.47	3.39	327.1	8.1	-16.6	41.2	122.8	119.2	119.2	-999	234.8	312.6	0.12	-0.18	1.694	1.695	4.661	5.424	-0.1	-0.13	-0.16	-0.22	-0.3	-0.05	-0.52	-0.42	7.34	1.19	220002	61.0985	46.8337	614.4	1.36	1.53	132.1	13
2021	6	17	23	168	7839	941.77	-0.64	-0.46	79.4	3.04	4.04	345.6	8.7	-23.3	19.1	46.9	45	45.5	-999	231.5	307.6	0.15	-1.25	1.695	1.695	4.662	5.426	-0.1	-0.12	-0.16	-0.22	-0.3	-0.06	-0.52	-0.41	7.46	1.19	230002	61.0985	46.8336	610.5	1.04	-0.59	130.6	12.94
2021	6	18	0	169	7840	941.84	-1.99	-1.89	82.2	2.82	4.79	349.9	7.1	-22.6	1	2.9	8.6	2.8	-999	230.5	302.4	0.2	-2.41	1.695	1.695	4.663	5.426	-0.1	-0.13	-0.16	-0.21	-0.3	-0.05	-0.51	-0.41	7.49	1.36	235944	61.0985	46.8336	616.4	3.01	-2.2	129.3	12.89
2021	6	18	1	169	7840	942.03	-2.55	-2.56	83.5	2.73	4.98	357.7	9.3	-18.9	0	0	1.9	0	-999	230.9	299.5	0.23	-3.08	1.695	1.695	4.662	5.424	-0.09	-0.12	-0.17	-0.21	-0.3	-0.06	-0.52	-0.41	7.5	1.23	5944	61.0985	46.8336	615	0.96	-3.3	130.5	12.87
2021	6	18	2	169	7840	941.83	-2.32	-2.33	80.8	2.69	5.16	345.2	15.3	-19.8	0	0	1	0	-999	231.7	299.1	0.23	-3.19	1.694	1.695	4.654	5.417	-0.09	-0.12	-0.16	-0.21	-0.3	-0.05	-0.52	-0.41	7.53	1.32	20002	61.0985	46.8336	609	1.07	-3.78	129.9	12.86
2021	6	18	3	169	7840	941.57	-2.47	-2.45	80.9	2.66	5.23	4.6	16.7	-18.6	0	0	0.8	0	-999	232.3	298.1	0.25	-3.41	1.693	1.694	4.652	5.418	-0.09	-0.11	-0.16	-0.21	-0.3	-0.05	-0.52	-0.4	7.54	1.3	30002	61.0985	46.8336	608	1.06	-3.88	129.6	12.85
2021	6	18	4	169	7840	941.39	-2.46	-2.43	79.7	2.63	4.61	8	18.2	-15.6	0	0	1.2	0	-999	231.5	297.2	0.24	-3.62	1.694	1.695	4.644	5.412	-0.09	-0.11	-0.16	-0.21	-0.3	-0.05	-0.52	-0.4	7.55	1.28	40002	61.0985	46.8336	607.8	0.83	-4.05	129.6	12.83
2021	6	18	5	169	7840	941.15	-2.47	-2.52	80	2.64	4.26	15.9	18.3	-12.9	0	0	5.7	0	-999	232.3	296.7	0.25	-3.74	1.696	1.697	4.641	5.411	-0.1	-0.11	-0.16	-0.21	-0.3	-0.05	-0.52	-0.4	7.5	1.32	45944	61.0985	46.8336	606.5	1.08	-4.25	128.2	12.82
2021	6	18	6	169	7840	941.03	-2.08	-2.01	78.9	2.68	5.09	15	20.4	-18.8	0	0	23.2	0	-999	234.6	298.8	0.25	-3.27	1.697	1.697	4.645	5.416	-0.09	-0.11	-0.16	-0.21	-0.3	-0.05	-0.52	-0.4	7.53	1.33	55944	61.0985	46.8337	606.8	1.15	-3.99	127.9	12.82
2021	6	18	7	169	7840	941.02	-2.05	-1.91	80.6	2.75	4.45	16.7	14.9	-16.5	0	0	58.5	0	-999	237.6	299.9	0.28	-3.03	1.696	1.697	4.645	5.416	-0.09	-0.11	-0.16	-0.21	-0.29	-0.04	-0.51	-0.4	7.58	1.29	70002	61.0985	46.8336	609.6	0.88	-3.59	129.9	12.84
2021	6	18	8	169	7840	940.96	-0.74	-0.54	78.6	2.99	4.16	24.7	10.7	-23.2	0	0	131.1	0	-999	252.6	307.2	0.37	-1.48	1.696	1.697	4.652	5.423	-0.09	-0.12	-0.15	-0.21	-0.29	-0.04	-0.5	-0.41	7.48	1.21	80002	61.0985	46.8336	609	1.72	-2.37	130.8	12.89
2021	6	18	9	169	7840	940.66	0.42	0.78	77	3.21	3.84	26.9	7.5	-29.3	0	0	201.9	0	-999	259.1	313.6	0.38	-0.14	1.695	1.695	4.662	5.436	-0.09	-0.11	-0.15	-0.21	-0.29	-0.04	-0.51	-0.4	7.48	1.18	90002	61.0985	46.8336	611.2	1	-0.1	131.3	12.98
2021	6	18	10	169	7840	940.74	1.01	1.63	77.9	3.39	2.8	35.2	9.4	-17	0.1	127.5	330.8	124.1	-999	255.7	317.8	0.32	0	1.694	1.695	4.661	5.434	-0.09	-0.12	-0.15	-0.21	-0.29	-0.04	-0.5	-0.4	7.42	1.09	95944	61.0985	46.8337	606.2	1.07	2.13	134.8	13.13
2021	6	18	11	169	7840	940.73	1.51	2.49	75.4	3.41	1.68	72.8	6	-7.1	0.4	398	387.4	387.4	-999	278.1	321.6	0.53	0	1.699	1.7	4.664	5.437	-0.09	-0.11	-0.15	-0.21	-0.29	-0.05	-0.5	-0.41	7.35	1.06	105944	61.0986	46.8336	613.8	3.74	4.81	137.1	13.34
2021	6	18	12	169	7840	940.64	1.25	2.34	78.8	3.49	1.75	48.7	5.8	-7.2	0.3	436.9	425.4	425.4	-999	268.3	321.7	0.44	0	1.698	1.699	4.669	5.443	-0.1	-0.12	-0.16	-0.21	-0.29	-0.06	-0.51	-0.41	7.31	1.18	120002	61.0985	46.8336	607.7	1.14	5.96	139.7	13.51
2021	6	18	13	169	7840	940.48	1.26	2.33	82.3	3.65	2.03	21.2	7.5	-6.5	0.5	478.7	466.2	466.2	-999	273.2	324.3	0.49	0	1.706	1.705	4.664	5.44	-0.1	-0.12	-0.16	-0.22	-0.3	-0.06	-0.52	-0.41	7.28	1.11	130002	61.0985	46.8337	608.6	0.91	6.66	140.7	13.59
2021	6	18	14	169	7840	940.21	1.47	2.66	82.5	3.72	2.36	18.1	10.3	-6.6	271.4	602.4	586.8	586.8	-999	266.1	326.2	0.4	0	1.712	1.713	4.661	5.44	-0.09	-0.12	-0.16	-0.22	-0.3	-0.06	-0.52	-0.41	7.3	1.07	140002	61.0985	46.8337	608.2	0.75	7.03	143.4	13.76
2021	6	18	15	169	7840	940.06	1.49	2.62	83.3	3.76	2.41	12.7	10.7	-5.9	397.2	534.6	520.8	520.8	-999	277.4	326.2	0.52	0	1.719	1.72	4.657	5.437	-0.09	-0.12	-0.16	-0.21	-0.29	-0.05	-0.51	-0.41	7.21	1.09	145944	61.0986	46.8336	605.2	1.96	7.68	140.3	13.59
2021	6	18	16	169	7840	939.96	1.49	2.7	82.2	3.71	1.97	19.3	7.9	-5	358	482.4	470.1	470.1	-999	274.4	325.6	0.49	0	1.719	1.719	4.659	5.44	-0.09	-0.12	-0.15	-0.22	-0.29	-0.05	-0.51	-0.41	7.28	1.19	155944	61.0985	46.8337	608	1.66	8.09	140	13.51
2021	6	18	17	169	7840	940.17	1.78	2.83	80.6	3.71	1.26	338	3	-1.6	337.4	458	446.4	446.4	-999	275	324.9	0.48	0	1.719	1.718	4.664	5.443	-0.09	-0.12	-0.15	-0.21	-0.29	-0.05	-0.51	-0.41	7.3	1.06	170002	61.0985	46.8337	613.5	1.05	8.51	139.4	13.52
2021	6	18	18	169	7840	940.31	1.54	2.46	83.8	3.79	1.11	300.7	1.9	-0.9	222.6	301.6	294.1	294.1	-999	312.4	322.9	0.89	0	1.785	1.783	4.661	5.438	-0.09	-0.12	-0.16	-0.22	-0.29	-0.06	-0.51	-0.42	7.31	1.15	180002	61.0985	46.8337	613.5	0.74	8.45	138.4	13.36
2021	6	18	19	169	7840	940.31	1.24	1.91	86.9	3.85	1.19	296.4	2.5	-1.1	151.6	198	193	193	-999	317.9	320.7	0.96	0	1.725	1.724	4.657	5.434	-0.1	-0.13	-0.16	-0.22	-0.3	-0.06	-0.51	-0.42	7.39	1.21	190002	61.0985	46.8337	609.2	1.08	6.76	137.6	13.22
2021	6	18	20	169	7840	940.58	1.13	1.6	88.2	3.88	1.27	319	2.9	-1.2	105.4	148	144.4	144.4	-999	315.8	319.3	0.95	0	1.729	1.729	4.658	5.433	-0.1	-0.13	-0.16	-0.22	-0.3	-0.06	-0.51	-0.42	7.41	1.22	195944	61.0985	46.8337	609.6	1.09	4.89	135.5	13.13
2021	6	18	21	169	7840	940.86	0.9	1.28	89.4	3.86	1.2	283.6	2.3	-1.3	49.5	77	75.2	75.2	-999	315	318.3	0.95	0	1.73	1.73	4.659	5.432	-0.1	-0.12	-0.16	-0.22	-0.29	-0.06	-0.51	-0.41	7.45	1.24	205944	61.0985	46.8337	621.3	1.29	3.5	133.8	13.05
2021	6	18	22	169	7840	941.22	0.75	1.02	90.8	3.88	0.99	294.8	0	0	29.2	52.5	51.2	51.2	-999	313.5	317.5	0.94	0	1.731	1.732	4.66	5.429	-0.1	-0.12	-0.16	-0.22	-0.3	-0.06	-0.52	-0.41	7.47	1.23	220002	61.0985	46.8337	616.7	0.75	2.29	133.3	12.98
2021	6	18	23	169	7840	941.67	0.57	0.71	93.1	3.92	1.07	303	1.5	-0.9	7.5	14.7	16.7	14.3	-999	311.4	316.8	0.93	0	1.731	1.731	4.661	5.425	-0.1	-0.13	-0.16	-0.22	-0.3	-0.06	-0.51	-0.41	7.49	1.29	230002	61.0985	46.8336	612.2	1.03	1.48	132.7	12.93
2021	6	19	0	170	7841	942.01	0.68	0.77	92.1	3.91	0.97	313.9	0	0	1.5	1.8	4.5	1.7	-999	310.2	316.5	0.91	0	1.73	1.731	4.661	5.423	-0.1	-0.12	-0.16	-0.21	-0.3	-0.07	-0.51	-0.42	7.5	1.27	2	61.0985	46.8337	612.1	1.75	0.83	131.7	12.89
2021	6	19	1	170	7841	941.98	0.55	0.69	92.1	3.88	0.97	267.3	0	0	0	0.2	0.5	0.2	-999	308.4	316.4	0.9	0	1.73	1.73	4.662	5.424	-0.1	-0.12	-0.16	-0.21	-0.29	-0.06	-0.5	-0.41	7.49	1.24	5944	61.0985	46.8336	614.9	1.09	0.45	131.8	12.88
2021	6	19	2	170	7841	941.78	0.54	0.6	93.1	3.91	1.84	307.6	3.4	-2.2	-0.2	0	0.2	0	-999	301.6	316	0.83	0	1.73	1.73	4.662	5.426	-0.1	-0.12	-0.15	-0.21	-0.29	-0.05	-0.51	-0.41	7.56	1.23	15944	61.0985	46.8336	609.3	0.97	0.25	132.1	12.87
2021	6	19	3	170	7841	941.6	0.36	0.43	94.5	3.92	2.74	284	3.6	-3.2	-0.3	0	0.3	0	-999	300.3	315.7	0.82	0	1.73	1.73	4.662	5.428	-0.1	-0.12	-0.16	-0.21	-0.29	-0.05	-0.51	-0.4	7.51	1.29	30002	61.0985	46.8336	608.7	1.17	0.12	129.2	12.86
2021	6	19	4	170	7841	941.5	0.49	0.5	93.7	3.93	2.46	307	4.3	-2.8	0	0	0.5	0	-999	301.4	315.6	0.83	0	1.73	1.73	4.662	5.429	-0.1	-0.12	-0.16	-0.21	-0.29	-0.06	-0.5	-0.4	7.51	1.18	40002	61.0985	46.8339	598.8	3.53	0.05	130.1	12.85
2021	6	19	5	170	7841	941.9	0.32	0.4	95.1	3.93	1.69	249.7	2	-1.8	0.1	0.9	1.6	0.9	-999	303.9	315.6	0.86	0	1.73	1.73	4.662	5.425	-0.1	-0.12	-0.16	-0.21	-0.29	-0.07	-0.5	-0.41	7.5	1.35	50002	61.0985	46.8337	611.6	1.09	0.06	133	12.84
2021	6	19	6	170	7841	941.75	0.19	0.23	96.5	3.96	1.93	306.8	1.5	-1.6	1	9.8	9.6	9.6	-999	303.1	315.3	0.86	-0.01	1.73	1.73	4.662	5.426	-0.1	-0.12	-0.16	-0.21	-0.29	-0.07	-0.5	-0.41	7.46	1.19	55944	61.0985	46.8337	607.3	1.14	-0.01	133.1	12.83
2021	6	19	7	170	7841	941.79	1.05	1.1	89.6	3.91	3.3	43.3	11.6	-4.1	3.1	29.2	28.5	28.5	-999	310.1	316.9	0.89	0	1.73	1.73	4.662	5.426	-0.1	-0.12	-0.16	-0.21	-0.29	-0.06	-0.5	-0.4	7.49	1.16	65944	61.0985	46.8336	609.2	1.14	0.23	130.9	12.84
2021	6	19	8	170	7841	941.71	0.8	1	90.9	3.9	2.77	55	7.6	-3.8	6.2	56.3	55.1	55.1	-999	311.2	317	0.91	0	1.73	1.73	4.662	5.427	-0.09	-0.11	-0.15	-0.21	-0.29	-0.06	-0.5	-0.4	7.49	1.26	80002	61.0985	46.8335	596.7	2.05	0.65	131.7	12.85
2021	6	19	9	170	7841	941.8	1.37	1.57	86.4	3.86	3.52	37.1	15.8	-6	13.4	105.3	103	103	-999	316.4	317.8	0.94	0	1.729	1.729	4.661	5.425	-0.09	-0.12	-0.15	-0.21	-0.29	-0.06	-0.5	-0.4	7.46	1.17	90002	61.0985	46.8336	610.7	1	1	128.9	12.9
2021	6	19	10	170	7841	941.86	1.76	2.05	80	3.67	4	77.1	22.7	-13.5	19.4	148.9	145.7	145.7	-999	320.3	318.5	0.96	0	1.726	1.727	4.661	5.424	-0.1	-0.12	-0.15	-0.21	-0.3	-0.06	-0.51	-0.4	7.53	1.13	100002	61.0985	46.8336	609	0.86	1.53	134.9	12.97
2021	6	19	11	170	7841	941.82	0.98	1.49	87.8	3.81	3.39	56.8	11.3	-7.4	24	192.7	188.6	188.6	-999	321.5	318.2	1	0	1.726	1.726	4.661	5.424	-0.1	-0.13	-0.16	-0.21	-0.3	-0.06	-0.51	-0.41	7.45	1.24	105944	61.0986	46.8337	619.3	1.38	1.69	131.8	13.05
2021	6	19	12	170	7841	941.77	1.11	1.51	89.1	3.9	4.43	54.4	16.5	-5.7	31.8	241.4	236.3	236.3	-999	321.3	318.3	0.99	0	1.728	1.728	4.661	5.424	-0.1	-0.12	-0.16	-0.21	-0.3	-0.06	-0.51	-0.41	7.38	1.31	115944	61.0985	46.8336	606.7	1.05	1.72	132.8	13.15
2021	6	19	13	170	7841	941.7	1.68	2.06	84.7	3.87	5.54	45.8	30.4	-8.9	44.2	323.7	316.9	316.9	-999	318.6	319	0.95	0	1.724	1.724	4.661	5.425	-0.1	-0.12	-0.16	-0.21	-0.29	-0.05	-0.51	-0.41	7.52	1.18	125944	61.0985	46.8337	611	1.09	2.05	135.5	13.27
2021	6	19	14	170	7841	941.64	2.17	2.53	82.1	3.88	7.38	37.8	50.8	-10.5	74.7	390.9	382.8	382.8	-999	319.6	319.5	0.93	0	1.74	1.739	4.661	5.426	-0.09	-0.12	-0.16	-0.21	-0.29	-0.05	-0.5	-0.4	7.34	1.34	140002	61.0985	46.8336	609.7	0.9	2.54	136.2	13.38
2021	6	19	15	170	7841	941.69	2.17	2.66	82.9	3.92	6.54	41	45.4	-7.1	98.9	379.8	372.1	372.1	-999	321.8	319.6	0.96	0	1.732	1.733	4.66	5.425	-0.09	-0.12	-0.16	-0.21	-0.29	-0.05	-0.5	-0.41	7.45	1.06	150002	61.0985	46.8336	611.4	1.1	2.86	135.4	13.42
2021	6	19	16	170	7841	941.85	2.09	2.57	85.6	4.03	5.77	39.4	38.8	-0.8	82.9	307.1	300.9	300.9	-999	326.3	319.6	1	0	1.74	1.739	4.66	5.423	-0.09	-0.12	-0.16	-0.21	-0.29	-0.05	-0.5	-0.41	7.45	1.23	155944	61.0985	46.8337	606.7	1.39	2.76	134.5	13.35
2021	6	19	17	170	7841	941.72	1.87	2.25	88.7	4.11	5.95	38.9	36	3.3	65.1	246.1	241.2	241.2	-999	324.8	319.1	1	0	1.741	1.741	4.661	5.425	-0.09	-0.12	-0.16	-0.21	-0.29	-0.05	-0.5	-0.41	7.34	1.34	165944	61.0985	46.8337	609.3	1.34	2.51	133.8	13.29
2021	6	19	18	170	7841	941.82	1.95	2.27	89.5	4.17	5.84	37.9	36.6	6.5	57.3	212.7	208.4	208.4	-999	324.8	319.1	1	0	1.744	1.744	4.661	5.424	-0.1	-0.12	-0.16	-0.21	-0.29	-0.05	-0.51	-0.41	7.5	0.95	175944	61.0985	46.8337	609.4	1.13	2.2	132.9	13.22
2021	6	19	19	170	7841	941.86	1.81	2.08	90.6	4.18	5.67	30.9	33.2	6.8	46.7	168.8	165.5	165.5	-999	324.5	318.8	1	0	1.743	1.742	4.661	5.424	-0.1	-0.12	-0.16	-0.21	-0.29	-0.05	-0.51	-0.41	7.4	1.15	190002	61.0985	46.8337	610.1	0.92	2.06	131.4	13.18
2021	6	19	20	170	7841	941.86	1.8	2	91	4.19	5.75	25.5	33.5	7.5	30.6	111.8	109.6	109.6	-999	324.2	318.6	1	0	1.747	1.747	4.661	5.424	-0.1	-0.12	-0.16	-0.21	-0.3	-0.05	-0.51	-0.41	7.5	1.21	200002	61.0985	46.8336	613	1.07	1.78	131.2	13.1
2021	6	19	21	170	7841	941.6	1.81	1.99	90.6	4.18	5.73	22.4	33.6	6.9	20	77.6	76.1	76.1	-999	323.8	318.2	1	0	1.742	1.741	4.661	5.426	-0.1	-0.12	-0.16	-0.21	-0.29	-0.05	-0.51	-0.41	7.45	1.3	205944	61.0985	46.8337	624.2	1.59	1.56	130.7	13.02
2021	6	19	22	170	7841	941.46	2.04	2.18	89.9	4.22	5.97	26.1	39.1	9.2	11.6	44.9	44.1	44.1	-999	324.3	318.3	0.99	0	1.739	1.74	4.661	5.427	-0.1	-0.12	-0.16	-0.21	-0.3	-0.05	-0.51	-0.41	7.46	1.23	215944	61.0985	46.8337	612.4	0.83	1.51	130.4	12.96
2021	6	19	23	170	7841	941.52	2.11	2.17	90.2	4.25	5.76	23.1	39	10.7	3.8	13.2	16.5	13	-999	324.9	318.3	0.99	0	1.754	1.749	4.661	5.427	-0.1	-0.12	-0.16	-0.21	-0.3	-0.05	-0.51	-0.41	7.53	1.28	230002	61.0985	46.8336	611.5	1.03	1.41	127.7	12.9
2021	6	20	0	171	7842	941.6	2.1	2.16	90.7	4.27	6.13	19.2	41.1	12.3	0.9	1.3	5.3	1.2	-999	325.1	318.2	1	0	1.758	1.757	4.661	5.426	-0.1	-0.12	-0.16	-0.22	-0.3	-0.05	-0.51	-0.41	7.51	1.1	2	61.0985	46.8336	616.3	0.94	1.3	129	12.86
2021	6	20	1	171	7842	941.66	2.52	2.53	89.2	4.33	6.59	24.3	52.3	16.4	0.2	0.7	1	0.7	-999	327.2	318.4	1	0	1.759	1.757	4.661	5.425	-0.1	-0.12	-0.15	-0.21	-0.3	-0.05	-0.51	-0.4	7.35	1.18	5944	61.0985	46.8336	616.2	0.95	1.37	129.9	12.85
2021	6	20	2	171	7842	941.18	2.42	2.52	90.6	4.37	6.37	20.3	48.6	18	-0.1	0	0.1	0	-999	327.1	318.5	1	0	1.777	1.779	4.661	5.43	-0.1	-0.12	-0.16	-0.22	-0.3	-0.05	-0.5	-0.41	7.41	1.29	20002	61.0985	46.8336	610	0.95	1.5	128.2	12.84
2021	6	20	3	171	7842	940.71	2.27	2.4	91.6	4.37	6.74	24.8	48.4	19.1	0	0	-0.5	0	-999	327.8	318.2	1	0	1.761	1.761	4.657	5.431	-0.1	-0.13	-0.15	-0.22	-0.3	-0.05	-0.51	-0.4	7.44	1.11	30002	61.0985	46.8336	605.7	1.06	1.48	126.6	12.83
2021	6	20	4	171	7842	940.25	2.54	2.58	91.6	4.46	6.48	22.7	51.8	23.2	-0.2	0	0.4	0	-999	328.9	318.7	1	0	1.767	1.768	4.648	5.426	-0.1	-0.13	-0.16	-0.22	-0.29	-0.05	-0.5	-0.41	7.41	1.27	40002	61.0985	46.8336	609.5	1.03	1.51	126.6	12.82
2021	6	20	5	171	7842	940.1	2.85	2.88	90.5	4.5	5.77	18.1	51.4	22.7	0.5	2.3	2.5	2.3	-999	330.3	318.9	1	0	1.763	1.763	4.647	5.427	-0.1	-0.13	-0.16	-0.22	-0.29	-0.05	-0.5	-0.41	7.48	1.18	45944	61.0985	46.8337	610.1	0.99	1.6	127.4	12.8
2021	6	20	6	171	7842	940.05	2.88	2.96	90.2	4.5	4.76	18.9	42.4	18.3	2	10.2	10.1	10.1	-999	332.1	319.1	1	0	1.768	1.768	4.648	5.428	-0.1	-0.12	-0.16	-0.21	-0.29	-0.05	-0.5	-0.41	7.48	1.18	55944	61.0985	46.8337	604.9	1.13	1.79	127.6	12.8
2021	6	20	7	171	7842	940.01	2.34	2.5	95	4.55	4.14	21.8	30.1	18.2	7.7	34.3	33.7	33.7	-999	330.9	318.8	1	0	1.768	1.768	4.647	5.428	-0.1	-0.13	-0.16	-0.21	-0.29	-0.04	-0.5	-0.41	7.45	1.25	70002	61.0985	46.8337	610.6	0.85	1.81	130.9	12.81
2021	6	20	8	171	7842	939.8	2.23	2.39	96.8	4.61	4.37	21.6	30.8	21.4	14.4	62.8	61.8	61.8	-999	330.4	318.9	1	0	1.769	1.77	4.643	5.425	-0.1	-0.13	-0.16	-0.21	-0.29	-0.04	-0.5	-0.41	7.48	1.29	80002	61.0985	46.8336	607.9	1.24	1.83	130.6	12.83
2021	6	20	9	171	7842	939.66	2.49	2.63	95.7	4.64	4.98	10	39	25.9	23.4	101	99.3	99.3	-999	332	319.5	1	0	1.771	1.771	4.642	5.425	-0.1	-0.12	-0.16	-0.21	-0.29	-0.04	-0.5	-0.41	7.53	1.25	90002	61.0985	46.8336	610.5	0.99	2.02	129.1	12.88
2021	6	20	10	171	7842	939.49	2.67	2.87	94.6	4.65	5.05	10.4	42	26.2	30.8	132.4	130.3	130.3	-999	334.2	320.2	1	0	1.786	1.787	4.642	5.427	-0.09	-0.12	-0.16	-0.21	-0.28	-0.04	-0.49	-0.41	7.55	1.2	95944	61.0985	46.8336	609.1	0.88	2.37	132.8	12.95
2021	6	20	11	171	7842	939.42	2.66	2.9	94.2	4.62	4.89	9	40.5	24.3	45.3	189.9	186.8	186.8	-999	336.2	320.8	1	0	1.786	1.784	4.641	5.427	-0.09	-0.12	-0.16	-0.21	-0.28	-0.04	-0.49	-0.41	7.42	1.19	105944	61.0985	46.8336	611.1	1.33	2.7	132.3	13.05
2021	6	20	12	171	7842	939.14	2.67	3.04	93.6	4.6	4.87	12.4	40.4	23.1	60	241.2	237.4	237.4	-999	337.7	321.4	1	0	1.782	1.784	4.634	5.423	-0.09	-0.12	-0.16	-0.21	-0.29	-0.04	-0.5	-0.41	7.4	1.18	120002	61.0985	46.8337	604.8	1.15	3.04	133.4	13.18
2021	6	20	13	171	7842	939.11	2.74	3.06	94.1	4.65	4.67	13.4	39.5	23.9	51.4	208.9	205.6	205.6	-999	337	321	1	0	1.785	1.789	4.636	5.424	-0.09	-0.12	-0.16	-0.21	-0.29	-0.05	-0.5	-0.41	7.46	1.15	125944	61.0985	46.8337	608.9	0.89	3.21	132.7	13.2
2021	6	20	14	171	7842	938.8	2.7	3.05	94.1	4.63	4.8	12.3	40.1	24	56.2	227.7	224.2	224.2	-999	337.2	321.1	1	0	1.794	1.794	4.634	5.426	-0.09	-0.12	-0.16	-0.21	-0.29	-0.05	-0.5	-0.41	7.4	1.17	140002	61.0985	46.8336	610.1	0.79	3.25	134	13.23
2021	6	20	15	171	7842	938.25	2.78	3.12	93.3	4.63	4.74	13.7	40.6	23.1	47.1	190.6	187.6	187.6	-999	337.9	320.8	1	0	1.799	1.799	4.634	5.431	-0.09	-0.12	-0.16	-0.21	-0.29	-0.05	-0.5	-0.41	7.35	1.21	145944	61.0985	46.8336	611.1	0.94	3.23	133.2	13.22
2021	6	20	16	171	7842	938.06	2.52	2.81	94.7	4.61	4.32	6.9	33.6	20.5	45	179.5	176.8	176.8	-999	336.4	320.7	1	0	1.79	1.789	4.634	5.433	-0.09	-0.12	-0.16	-0.21	-0.29	-0.05	-0.5	-0.41	7.4	1.2	155944	61.0985	46.8337	618.9	1.72	3.05	133.3	13.18
2021	6	20	17	171	7842	937.81	2.58	2.9	94	4.6	4.26	3.8	33.7	19.6	63	238.9	235.3	235.3	-999	339.1	321.5	1	0	1.805	1.804	4.634	5.435	-0.09	-0.12	-0.16	-0.21	-0.29	-0.04	-0.5	-0.4	7.46	1.18	170002	61.0985	46.8337	612.7	0.75	3.08	133.8	13.25
2021	6	20	18	171	7842	937.74	2.46	2.75	94.5	4.58	4.17	3.1	31.6	18.7	40.5	157.9	155.6	155.6	-999	336.4	320.6	1	0	1.798	1.798	4.633	5.434	-0.09	-0.12	-0.16	-0.22	-0.28	-0.04	-0.5	-0.41	7.45	1.19	175944	61.0985	46.8337	614.4	0.9	3.1	133.3	13.19
2021	6	20	19	171	7842	937.89	3.57	3.84	97.7	5.13	2.22	343	14.6	12.2	36.5	140	138	138	-999	341.4	321.3	1	0	1.792	1.792	4.634	5.435	-0.09	-0.12	-0.15	-0.21	-0.29	-0.04	-0.5	-0.41	7.4	1.14	185944	61.0985	46.8337	611.9	1.12	3.14	136.4	13.15
2021	6	20	20	171	7842	937.74	2.91	3.34	99.2	4.97	2.19	350.1	13.1	11.5	33.7	125.2	123.3	123.4	-999	341.1	321.5	1	0	1.809	1.809	4.634	5.436	-0.09	-0.12	-0.16	-0.21	-0.29	-0.04	-0.5	-0.4	7.43	1.15	195944	61.0985	46.8337	611	0.89	3.3	135.6	13.12
2021	6	20	21	171	7842	937.7	2.45	2.63	99.6	4.83	2.95	341	20.3	17.7	26.5	99.1	97.7	97.7	-999	334.3	319.8	1	0	1.806	1.807	4.633	5.434	-0.09	-0.12	-0.16	-0.21	-0.29	-0.04	-0.5	-0.41	7.44	1.15	205944	61.0986	46.8336	621.7	2.22	3.03	133.8	13.09
2021	6	20	22	171	7842	937.43	1.95	2.11	99.4	4.65	3.42	349.3	20.5	17.2	15.1	57.5	56.7	56.7	-999	329.5	318.9	1	0	1.802	1.803	4.624	5.428	-0.09	-0.12	-0.16	-0.22	-0.29	-0.04	-0.5	-0.41	7.43	1.22	220002	61.0985	46.8336	615.8	0.82	2.57	131.1	13.01
2021	6	20	23	171	7842	937.32	1.97	2.07	96.5	4.52	3.81	353.6	23.4	15.1	6.9	21.4	26.2	21.1	-999	327	318.5	1	0	1.804	1.805	4.623	5.429	-0.1	-0.12	-0.16	-0.21	-0.28	-0.04	-0.49	-0.41	7.39	1.22	230002	61.0985	46.8337	612.2	0.94	2.14	127.5	12.93
2021	6	21	0	172	7843	936.99	2.28	2.4	92.7	4.44	4.36	8.3	31	14.2	1.6	1.8	6.1	1.7	-999	326.9	318.5	1	0	1.809	1.809	4.615	5.423	-0.1	-0.12	-0.16	-0.21	-0.28	-0.04	-0.49	-0.41	7.43	1.2	2	61.0985	46.8337	617.7	1.27	1.94	128.1	12.87
2021	6	21	1	172	7843	936.77	2.37	2.46	92.3	4.45	3.7	10.7	26.5	12.1	0.1	0.7	1.2	0.7	-999	321.2	317.9	0.94	0	1.81	1.81	4.61	5.421	-0.1	-0.12	-0.16	-0.22	-0.28	-0.04	-0.49	-0.41	7.47	1.2	5944	61.0985	46.8336	613.5	1.21	1.61	128.9	12.83
2021	6	21	2	172	7843	936.64	2.43	2.35	91.6	4.44	2.97	9.8	20.3	8.7	-0.3	0	1.3	0	-999	314.7	316.6	0.87	0	1.808	1.809	4.611	5.423	-0.1	-0.13	-0.16	-0.21	-0.29	-0.04	-0.5	-0.41	7.49	1.23	15944	61.0985	46.8336	609.8	1.15	0.81	128.6	12.82
2021	6	21	3	172	7843	936.38	2.29	2.26	88.3	4.24	4.34	359.1	30.9	6.4	-0.3	0	0.9	0	-999	313.2	316.4	0.86	0	1.81	1.81	4.612	5.426	-0.09	-0.12	-0.15	-0.21	-0.29	-0.03	-0.5	-0.4	7.51	1.18	30002	61.0985	46.8336	604.9	1.24	0.54	127.8	12.8
2021	6	21	4	172	7843	936.16	2.02	2.1	85.8	4.04	5.37	359.2	34.3	-1.5	-0.2	0	0.8	0	-999	309.6	316	0.84	0	1.81	1.81	4.612	5.428	-0.09	-0.12	-0.15	-0.21	-0.29	-0.03	-0.49	-0.4	7.54	1.19	40002	61.0985	46.8336	606.7	0.86	0.56	129.1	12.8
2021	6	21	5	172	7843	936.08	1.95	2.01	82.8	3.88	6.01	353.1	37.1	-10.2	0.4	3.1	3.6	3.1	-999	304.1	315.8	0.78	0	1.811	1.81	4.612	5.429	-0.1	-0.11	-0.15	-0.21	-0.29	-0.03	-0.49	-0.4	7.45	1.23	50002	61.0985	46.8337	612.1	1.27	0.54	127.5	12.79
2021	6	21	6	172	7843	936.04	2.09	2.2	81.5	3.86	5.86	348.8	38.8	-10.9	7.5	20.1	19.9	19.9	-999	298.8	316	0.72	0	1.811	1.811	4.612	5.43	-0.09	-0.12	-0.15	-0.21	-0.28	-0.03	-0.49	-0.4	7.55	1.15	55944	61.0985	46.8337	607.9	1.79	0.63	126.7	12.79
2021	6	21	7	172	7843	936.07	2.98	3.1	74.3	3.74	6.04	2	55.5	-16.9	26.3	67.9	67.1	67.1	-999	276	317.8	0.43	0	1.811	1.811	4.611	5.428	-0.09	-0.12	-0.15	-0.21	-0.28	-0.03	-0.49	-0.39	7.46	1.22	65944	61.0985	46.8337	612.3	1.33	1.29	126.3	12.82
2021	6	21	8	172	7843	936.05	3.33	3.51	72.8	3.76	5.91	358.2	60.2	-15.6	49.1	142.7	141	141	-999	254.7	319.1	0.19	0	1.812	1.812	4.61	5.428	-0.09	-0.12	-0.16	-0.2	-0.28	-0.03	-0.49	-0.4	7.5	1.17	80002	61.0985	46.8336	606.4	1.34	2.3	126.7	12.87
2021	6	21	9	172	7843	936.12	3.43	3.68	72.7	3.78	5.92	341.9	61.9	-14.6	81.3	231.2	228.5	228.5	-999	252.4	320.4	0.16	0	1.815	1.815	4.615	5.432	-0.09	-0.12	-0.15	-0.21	-0.28	-0.04	-0.49	-0.4	7.38	1.15	85944	61.0985	46.8336	609.8	1.07	3.36	127.7	12.96
2021	6	21	10	172	7843	936.04	3.83	3.99	70.2	3.76	6.61	356.7	76.8	-17.3	143.1	322.4	318.8	318.8	-999	249.9	321.5	0.11	0	1.817	1.818	4.615	5.432	-0.09	-0.11	-0.15	-0.2	-0.28	-0.03	-0.49	-0.4	7.35	1.13	95944	61.0985	46.8336	608	1.2	4.19	131.2	13.11
2021	6	21	11	172	7843	936.28	4.01	4.33	70.3	3.81	6.74	6.4	81.7	-14.4	248	404.9	400.4	400.4	-999	251.3	322.9	0.11	0	1.821	1.822	4.621	5.436	-0.09	-0.11	-0.15	-0.21	-0.28	-0.03	-0.49	-0.4	7.39	1.25	105944	61.0985	46.8336	613.6	1.44	4.66	134.7	13.43
2021	6	21	12	172	7843	936.34	3.96	4.32	75.3	4.07	6.18	1.9	73.5	0	362.3	473	467.9	467.9	-999	252.7	324.3	0.13	0	1.83	1.831	4.624	5.438	-0.09	-0.11	-0.15	-0.21	-0.28	-0.03	-0.49	-0.4	7.31	1	115944	61.0985	46.8336	607.8	0.84	4.98	139.1	13.7
2021	6	21	13	172	7843	936.39	4.12	4.58	72.2	3.94	5.93	9.2	73	-6.1	441.5	526.2	520.6	520.6	-999	252.1	324.8	0.12	0	1.829	1.831	4.625	5.439	-0.09	-0.12	-0.16	-0.21	-0.29	-0.03	-0.49	-0.4	7.32	1.27	130002	61.0985	46.8337	605.5	0.96	4.83	141.8	13.85
2021	6	21	14	172	7843	936.68	3.77	4.55	70.8	3.77	4.47	17.4	49	-10.6	486.9	559.1	553.4	553.4	-999	253.5	325	0.15	0	1.836	1.835	4.632	5.443	-0.1	-0.12	-0.15	-0.2	-0.28	-0.03	-0.49	-0.4	7.36	1.13	140002	61.0985	46.8336	610.2	0.8	5.07	144.7	13.93
2021	6	21	15	172	7843	936.9	3.68	4.51	71.3	3.78	4.06	14.3	42.4	-9.3	497	572.3	566.4	566.4	-999	255.8	325.5	0.18	0	1.847	1.844	4.633	5.442	-0.09	-0.12	-0.16	-0.21	-0.28	-0.03	-0.49	-0.4	7.35	1.03	150002	61.0985	46.8337	612.1	0.92	5.81	142.5	13.71
2021	6	21	16	172	7843	937.14	3.33	4.1	75.3	3.89	3.81	6.1	36	-5.3	499.9	556.7	551.2	551.2	-999	258.6	326.7	0.23	0	1.856	1.856	4.632	5.439	-0.09	-0.12	-0.15	-0.2	-0.28	-0.03	-0.49	-0.4	7.36	1.11	155944	61.0985	46.8337	612.9	0.94	7.15	139.6	13.57
2021	6	21	17	172	7843	937.24	3.47	4.38	74.1	3.86	2.65	355.2	20.7	-3.3	483.6	523.4	511.8	511.8	0.975	256.1	326.5	0.19	0	1.872	1.872	4.633	5.44	-0.09	-0.12	-0.15	-0.2	-0.28	-0.03	-0.48	-0.4	7.29	1.06	165944	61.0985	46.8337	609.6	0.81	8.3	142.7	13.74
2021	6	21	18	172	7843	937.45	3.81	4.63	73.6	3.93	2.36	351.1	16.7	-1.6	425.1	473	455.3	455.3	0.963	255.3	325.9	0.17	0	1.868	1.868	4.635	5.439	-0.09	-0.11	-0.15	-0.21	-0.28	-0.03	-0.49	-0.4	7.21	1.06	180002	61.0985	46.8337	615.2	0.99	8.55	141.3	13.68
2021	6	21	19	172	7843	937.62	3.81	4.57	84.3	4.5	2.11	341.7	12.5	4	306.3	338.4	329.5	329.5	0.968	309.7	325.4	0.72	0	1.869	1.87	4.633	5.436	-0.09	-0.12	-0.15	-0.21	-0.28	-0.04	-0.49	-0.4	7.31	1.05	185944	61.0985	46.8337	607.1	0.9	8.61	140.1	13.51
2021	6	21	20	172	7843	937.45	2.68	3.14	89.1	4.39	2.8	0.5	19.5	6.7	221.2	253.8	248.3	248.3	-999	292	322.6	0.59	0	1.876	1.876	4.632	5.436	-0.1	-0.12	-0.16	-0.21	-0.29	-0.04	-0.49	-0.4	7.34	1.17	200002	61.0985	46.8337	611.1	0.89	6.79	138.8	13.35
2021	6	21	21	172	7843	937.13	3.24	3.39	74.5	3.82	5.28	1.2	51.6	-10.8	171.3	210.4	206.1	206.1	-999	251.6	320.9	0.16	0	1.888	1.887	4.627	5.434	-0.1	-0.13	-0.16	-0.21	-0.29	-0.04	-0.5	-0.41	7.36	1.16	205944	61.0985	46.8337	616.4	0.85	4.9	132.6	13.22
2021	6	21	22	172	7843	937.08	3.16	3.28	74	3.77	6.24	3.2	59.8	-15.5	93.7	121.3	118.9	118.9	-999	250.1	319.5	0.15	0	1.893	1.895	4.622	5.43	-0.09	-0.12	-0.16	-0.22	-0.29	-0.04	-0.49	-0.41	7.41	1.22	215944	61.0985	46.8337	612	0.78	3.53	130.8	13.12
2021	6	21	23	172	7843	936.93	2.77	2.9	74.8	3.71	6.5	2.1	55.4	-19.7	36.7	60.3	46.6	59.2	-999	249.8	317.9	0.16	0	1.89	1.893	4.616	5.425	-0.09	-0.12	-0.16	-0.21	-0.29	-0.03	-0.5	-0.4	7.45	1.24	230002	61.0985	46.8336	611.5	0.88	2.47	129	13.04
2021	6	22	0	173	7844	936.87	2.43	2.51	73.2	3.55	7.39	359.9	55.2	-33	4.8	14.3	8.9	14	-999	249.6	316.2	0.18	0	1.886	1.89	4.61	5.42	-0.1	-0.12	-0.16	-0.21	-0.28	-0.03	-0.49	-0.4	7.41	1.21	2	61.0996	46.8328	466.3	1.88	1.57	126.4	12.97
2021	6	22	1	173	7844	936.64	2.39	2.46	69.8	3.37	8.39	2	61.3	-49.7	-0.5	0.4	1.5	0.4	-999	249.4	315.4	0.18	0	1.886	1.886	4.61	5.422	-0.1	-0.13	-0.16	-0.21	-0.28	-0.04	-0.49	-0.4	7.43	1.16	5944	61.0985	46.8336	616	0.86	1.17	127.7	12.94
2021	6	22	2	173	7844	936.43	2.38	2.45	68.6	3.31	7.9	356.5	57.7	-51.1	-0.9	0	0.7	0	-999	250.5	315	0.19	0	1.885	1.886	4.611	5.424	-0.1	-0.12	-0.16	-0.21	-0.28	-0.03	-0.49	-0.4	7.45	1.2	15944	61.0985	46.8336	611.4	1.16	1.03	126.8	12.92
2021	6	22	3	173	7844	936.26	2.34	2.4	68	3.27	6.57	2.7	48.1	-44.7	-1.1	0	0.6	0	-999	250.3	313.8	0.19	-0.02	1.89	1.892	4.611	5.426	-0.1	-0.12	-0.16	-0.21	-0.28	-0.03	-0.49	-0.4	7.34	1.23	25944	61.0985	46.8337	603.4	1.03	0.88	126.5	12.91
2021	6	22	4	173	7844	936.49	2.31	2.32	67.3	3.23	5.74	9.4	43.3	-39.3	-0.8	0	1.1	0	-999	250.2	313.1	0.19	-0.13	1.891	1.894	4.612	5.425	-0.09	-0.11	-0.15	-0.21	-0.28	-0.03	-0.49	-0.4	7.46	1.11	40002	61.0985	46.8336	611.5	0.88	0.61	126	12.9
2021	6	22	5	173	7844	936.74	2.65	2.69	67.2	3.31	6.53	8	53.2	-42.6	2	4.8	4.7	4.7	-999	261.1	315	0.29	0	1.89	1.893	4.612	5.423	-0.09	-0.11	-0.15	-0.21	-0.28	-0.02	-0.48	-0.4	7.48	1.21	50002	61.0985	46.8337	612.2	1.01	0.81	127	12.89
2021	6	22	6	173	7844	937.3	2.26	2.33	70.9	3.39	6.35	4	44.9	-36.8	23.6	27.2	26.9	26.9	-999	263.7	315	0.34	-0.02	1.892	1.892	4.615	5.421	-0.1	-0.12	-0.15	-0.21	-0.28	-0.03	-0.49	-0.4	7.5	1.21	55944	61.0985	46.8337	608.6	0.84	0.95	128	12.89
2021	6	22	7	173	7844	937.63	3.32	3.43	69.6	3.59	5.52	6	55.2	-22	46.8	59.7	58.9	58.9	-999	278	319	0.43	0	1.896	1.896	4.63	5.433	-0.1	-0.12	-0.15	-0.21	-0.28	-0.03	-0.49	-0.4	7.44	1.19	65944	61.0985	46.8336	612.1	0.95	1.88	129.2	12.91
2021	6	22	8	173	7844	937.58	3.03	3.35	72	3.64	4.52	15.6	40.8	-16.1	113.7	139.5	137.9	137.9	-999	267.1	319.2	0.33	0	1.893	1.896	4.634	5.437	-0.09	-0.12	-0.16	-0.21	-0.28	-0.03	-0.48	-0.4	7.41	1.19	75944	61.0985	46.8336	606.4	1.63	2.59	131.3	12.96
2021	6	22	9	173	7844	937.93	3.37	3.76	69.5	3.59	4.47	19.3	44	-17.2	179.5	216.6	214.2	214.2	-999	260.2	319.7	0.24	0	1.895	1.895	4.634	5.434	-0.08	-0.12	-0.15	-0.21	-0.27	-0.02	-0.49	-0.4	7.39	1.17	90002	61.0985	46.8336	610.3	1.07	3.45	131	13.04
2021	6	22	10	173	7844	938.17	3.81	4.24	67.2	3.59	5.1	14.8	57	-19.8	252.5	288.7	285.8	285.8	-999	263.5	321.5	0.25	0	1.9	1.898	4.634	5.431	-0.09	-0.11	-0.15	-0.2	-0.27	-0.02	-0.48	-0.4	7.45	1.11	100002	61.0985	46.8337	609.1	0.75	4.48	133.3	13.18
2021	6	22	11	173	7844	938.54	4.08	4.46	67.8	3.69	5.53	8.8	66.4	-16.9	359.4	395.6	392	392	-999	263.1	323.4	0.23	0	1.902	1.903	4.639	5.433	-0.09	-0.12	-0.15	-0.21	-0.28	-0.03	-0.49	-0.4	7.34	1.06	110002	61.0985	46.8337	613.4	0.96	4.98	135.4	13.47
2021	6	22	12	173	7844	938.95	4.02	4.46	71	3.84	4.86	8.3	56.6	-8.5	439.5	463.6	459.8	459.8	-999	264.4	325.1	0.25	0	1.892	1.895	4.651	5.441	-0.1	-0.12	-0.16	-0.21	-0.28	-0.03	-0.49	-0.4	7.35	1.07	115944	61.0985	46.8336	604.2	0.97	5.44	141.7	13.76
2021	6	22	13	173	7844	939.26	3.85	4.32	73.6	3.93	4.76	2.4	53.2	-4.6	505.4	515.5	511.7	511.7	-999	265.2	326.1	0.27	0	1.899	1.897	4.656	5.443	-0.1	-0.12	-0.16	-0.21	-0.28	-0.02	-0.49	-0.4	7.36	1.1	125944	61.0985	46.8336	606.5	0.96	5.38	145.2	13.95
2021	6	22	14	173	7844	939.66	3.75	4.21	75.9	4.02	5.23	1.4	57.9	-1.2	532.8	551.6	548	548	-999	265.8	326	0.28	0	1.904	1.902	4.657	5.44	-0.1	-0.12	-0.16	-0.21	-0.28	-0.03	-0.49	-0.4	7.33	1.05	140002	61.0985	46.8336	610.8	0.93	5.24	145.6	14.04
2021	6	22	15	173	7844	939.58	3.81	4.23	76.3	4.06	5.19	1.2	58	0.4	533.7	566.5	563.2	563.2	-999	265.8	325.8	0.28	0	1.915	1.916	4.657	5.441	-0.1	-0.12	-0.16	-0.2	-0.28	-0.03	-0.49	-0.4	7.33	1.11	145944	61.0985	46.8337	615.4	0.78	5.56	141.2	13.77
2021	6	22	16	173	7844	939.74	3.92	4.35	74.9	4.02	5.34	357.7	61.4	-1.4	513	553.5	550.7	550.7	-999	264.7	325.7	0.26	0	1.931	1.933	4.658	5.44	-0.09	-0.12	-0.15	-0.2	-0.28	-0.03	-0.48	-0.4	7.36	1.11	160002	61.0985	46.8337	616.7	0.96	6.43	139.1	13.63
2021	6	22	17	173	7844	940.14	4.16	4.63	72.5	3.96	4.65	356.6	55	-3.4	468.7	513.5	511.4	511.4	-999	265.1	325.8	0.25	0	1.926	1.924	4.657	5.436	-0.09	-0.12	-0.16	-0.21	-0.28	-0.03	-0.48	-0.4	7.35	1.13	165944	61.0985	46.8337	610.1	0.85	6.85	142.7	13.82
2021	6	22	18	173	7844	940.74	3.84	4.28	74.4	3.97	4.72	355.1	52.3	-3.1	406.8	456.1	454.6	454.6	-999	264.6	324.8	0.26	0	1.936	1.933	4.658	5.431	-0.09	-0.12	-0.15	-0.21	-0.28	-0.03	-0.48	-0.4	7.31	1.03	175944	61.0985	46.8337	611.5	0.86	6.98	141	13.74
2021	6	22	19	173	7844	940.84	3.5	3.79	76.7	3.99	5.68	0.2	59.3	-2.8	334.4	383.9	383	383	0.998	261.5	323.1	0.25	0	1.951	1.951	4.657	5.43	-0.09	-0.12	-0.16	-0.21	-0.28	-0.03	-0.49	-0.4	7.33	0.98	185944	61.0985	46.8337	608.6	1.05	6.31	135.8	13.54
2021	6	22	20	173	7844	940.99	3.58	3.74	75	3.93	5.93	12.9	63.6	-6	256.2	302.5	297.4	297.4	0.985	262.4	322	0.25	0	1.938	1.937	4.658	5.429	-0.1	-0.12	-0.16	-0.21	-0.28	-0.03	-0.49	-0.4	7.36	1.24	200002	61.0985	46.8337	612	0.88	5.29	132.2	13.35
2021	6	22	21	173	7844	941.59	4.3	4.64	68.1	3.75	3.45	355	36.8	-7.2	171.3	205.9	202.2	202.2	-999	264.6	322.6	0.24	0	1.936	1.936	4.666	5.431	-0.1	-0.12	-0.15	-0.21	-0.28	-0.03	-0.49	-0.4	7.41	1.18	210002	61.0985	46.8337	617.6	0.91	5.11	135.1	13.25
2021	6	22	22	173	7844	942.27	3.12	3.34	74.7	3.78	4.74	356.5	43.9	-10.4	94.2	117.5	115.4	115.4	-999	262.5	320.2	0.28	0	1.938	1.937	4.67	5.429	-0.09	-0.13	-0.16	-0.21	-0.28	-0.03	-0.49	-0.4	7.35	1.14	215944	61.0985	46.8337	609.8	0.88	4.23	132.2	13.16
2021	6	22	23	173	7844	942.72	2.96	3.04	74.3	3.71	4.44	8.3	39.1	-12.1	22.7	33.5	29.3	32.9	-999	274.1	318.3	0.41	0	1.935	1.934	4.673	5.428	-0.09	-0.12	-0.16	-0.21	-0.28	-0.03	-0.49	-0.4	7.4	1.21	225944	61.0985	46.8337	612.4	0.88	2.63	133.2	13.05
2021	6	23	0	174	7845	943.3	4.28	4.29	65.5	3.59	2.1	358.1	12.2	-3.6	5.1	9.9	8	9.7	-999	281	319.1	0.41	0	1.932	1.932	4.686	5.435	-0.09	-0.12	-0.16	-0.21	-0.28	-0.02	-0.49	-0.4	7.42	1.22	235944	61.0985	46.8337	617.8	0.85	2.26	134.4	12.99
2021	6	23	1	174	7845	943.42	2.79	2.84	76.2	3.76	4.57	26	38.4	-10.6	0.2	0.5	0.7	0.5	-999	298.6	318.5	0.68	0	1.93	1.928	4.686	5.434	-0.09	-0.12	-0.16	-0.21	-0.28	-0.03	-0.49	-0.4	7.46	1.19	10002	61.0985	46.8336	616	0.92	1.91	131.2	12.96
2021	6	23	2	174	7845	943.4	3.29	3.33	73.7	3.77	5.12	33.9	50.4	-11.6	-0.8	0	0.2	0	-999	284.2	318.8	0.5	0	1.935	1.934	4.686	5.434	-0.09	-0.12	-0.16	-0.21	-0.28	-0.02	-0.49	-0.4	7.45	1.26	20002	61.0985	46.8336	608.7	1.13	1.88	128.7	12.94
2021	6	23	3	174	7845	943.74	2.76	2.84	81.1	3.99	4.11	28.2	33.6	-1.5	-0.9	0	0	0	-999	282.8	318.2	0.51	0	1.94	1.941	4.686	5.431	-0.09	-0.12	-0.16	-0.21	-0.28	-0.02	-0.48	-0.4	7.46	1.17	25944	61.0985	46.8336	599	1.91	1.84	132.2	12.92
2021	6	23	4	174	7845	944.11	2.36	2.43	85.1	4.07	4.63	24	33.5	1.5	-0.1	0.1	0.2	0.1	-999	308.9	318.1	0.81	0	1.942	1.942	4.686	5.428	-0.1	-0.12	-0.16	-0.21	-0.28	-0.03	-0.49	-0.4	7.45	1.17	35944	61.0985	46.8336	606.3	1.02	1.59	128.9	12.91
2021	6	23	5	174	7845	944.28	2.58	2.63	87	4.23	3.41	47.5	25.1	5.3	1.5	1.8	1.8	1.8	-999	314	318.5	0.85	0	1.941	1.941	4.686	5.426	-0.1	-0.12	-0.16	-0.2	-0.28	-0.03	-0.49	-0.4	7.47	1.2	45944	61.0985	46.8336	612	1.03	1.75	130.1	12.9
2021	6	23	6	174	7845	944.53	2.15	2.32	93.9	4.42	2.94	68	17.8	9	7.8	10.6	10.5	10.5	-999	310.4	318	0.84	0	1.945	1.945	4.686	5.424	-0.1	-0.12	-0.16	-0.21	-0.28	-0.03	-0.49	-0.4	7.48	1.14	55944	61.0985	46.8336	614	0.8	1.7	131.6	12.89
2021	6	23	7	174	7845	945.41	2.15	2.29	99.7	4.69	2.66	32.4	15.3	13.1	29.3	38.5	38	38	-999	320.3	318.5	0.94	0	1.963	1.963	4.695	5.425	-0.1	-0.12	-0.16	-0.2	-0.28	-0.02	-0.48	-0.4	7.51	1.13	70002	61.0985	46.8337	613.4	1	1.77	131.9	12.91
2021	6	23	8	174	7845	945.99	2.25	2.49	97.5	4.62	2.14	36.6	10.8	7.9	28.7	40.3	39.8	39.8	-999	332	319.1	1	0	1.945	1.944	4.709	5.433	-0.09	-0.12	-0.16	-0.21	-0.27	-0.02	-0.48	-0.4	7.45	1.13	75944	61.0985	46.8336	604	1.71	2.06	131.7	12.91
2021	6	23	9	174	7845	945.82	1.98	2.18	96.6	4.49	3.18	11.2	18.6	12.1	43.4	63	62.1	62.1	-999	330	318.9	1	0	1.936	1.936	4.703	5.429	-0.09	-0.12	-0.16	-0.21	-0.27	-0.02	-0.48	-0.39	7.48	1.18	85944	61.0985	46.8336	610.7	0.94	2.12	131.7	12.92
2021	6	23	10	174	7845	945.69	2.7	2.8	92.7	4.53	4.38	21.2	35.7	18.7	62.5	91.3	90.1	90.1	-999	333.1	319.6	1	0	1.937	1.937	4.703	5.43	-0.1	-0.12	-0.16	-0.21	-0.27	-0.02	-0.48	-0.39	7.45	1.15	95944	61.0985	46.8337	607.9	0.71	2.2	130.6	12.96
2021	6	23	11	174	7845	946.4	3.11	3.28	93.4	4.7	4.73	34.4	43.9	26.7	77	112	110.5	110.5	-999	335.8	320	1	0	1.945	1.944	4.711	5.431	-0.09	-0.12	-0.16	-0.2	-0.27	-0.02	-0.48	-0.39	7.47	1.18	110002	61.0985	46.8336	614.9	0.96	2.58	128.5	12.99
2021	6	23	12	174	7845	946.5	3.69	3.86	93	4.88	5.77	43.7	63.6	41.1	103.8	150.2	148.2	148.2	-999	338.2	320.9	1	0	1.952	1.951	4.71	5.43	-0.09	-0.12	-0.16	-0.21	-0.27	-0.02	-0.48	-0.4	7.44	1.18	115944	61.0985	46.8337	604.6	1.19	2.98	129.9	13.06
2021	6	23	13	174	7845	946.79	3.77	4.05	93.7	4.94	5.43	50.5	60.4	41.2	116.8	168.1	165.9	165.9	-999	339.2	321.2	1	0	1.971	1.969	4.71	5.427	-0.09	-0.12	-0.15	-0.21	-0.28	-0.02	-0.48	-0.4	7.44	0.98	125944	61.0985	46.8337	606.1	1.02	3.38	130.6	13.14
2021	6	23	14	174	7845	946.67	3.52	3.95	94.4	4.89	5.4	47.5	56.6	39	113.3	164	162	162	-999	339.7	321	1	0	1.966	1.969	4.71	5.428	-0.09	-0.11	-0.15	-0.21	-0.28	-0.02	-0.48	-0.4	7.39	1.17	135944	61.0985	46.8336	608.5	0.94	3.58	133.5	13.18
2021	6	23	15	174	7845	946.33	3.86	4.28	95.2	5.05	5.9	48.7	67	49.9	126.4	183.2	181	181	-999	340.4	321.3	1	0	2.034	1.97	4.71	5.431	-0.08	-0.11	-0.15	-0.21	-0.28	-0.02	-0.48	-0.4	7.36	1.16	150002	61.0985	46.8337	611	1.05	3.74	133.4	13.22
2021	6	23	16	174	7845	946.26	3.95	4.29	96.5	5.16	5.25	45.7	60.6	48.6	108.4	157.8	155.9	155.9	-999	340.7	321.4	1	0	1.98	1.981	4.709	5.431	-0.09	-0.12	-0.15	-0.21	-0.27	-0.02	-0.48	-0.4	7.39	1.25	160002	61.0985	46.8337	616.9	1.09	3.88	133.7	13.22
2021	6	23	17	174	7845	946.31	4.23	4.65	97.5	5.31	5.2	52.8	63.4	54.1	115.3	165.6	163.6	163.6	-999	342.9	321.9	1	0	1.983	1.983	4.709	5.43	-0.09	-0.12	-0.15	-0.2	-0.27	-0.02	-0.48	-0.4	7.43	0.98	170002	61.0985	46.8337	614.1	0.85	4.03	133.9	13.23
2021	6	23	18	174	7845	946.25	4.52	4.85	98.6	5.48	4.95	55.9	63.3	57.2	92.2	132	130.5	130.5	-999	343.8	321.9	1	0	1.985	1.986	4.709	5.431	-0.09	-0.12	-0.15	-0.21	-0.28	-0.02	-0.48	-0.4	7.44	1.23	175944	61.0985	46.8337	607	0.97	4.21	132.4	13.2
2021	6	23	19	174	7845	945.85	4.17	4.59	99	5.37	4.91	46.3	58.5	52.9	65.4	93.6	92.6	92.6	-999	342.9	321.4	1	0	1.99	1.992	4.709	5.435	-0.09	-0.12	-0.15	-0.21	-0.27	-0.02	-0.48	-0.4	7.41	1.12	185944	61.0985	46.8337	607.9	0.77	4.32	132.1	13.14
2021	6	23	20	174	7845	945.37	3.97	4.02	99.2	5.31	6.2	30.4	72.6	65.8	46.6	67.3	66.6	66.6	-999	341.5	320.9	1	0	2.003	2.002	4.704	5.434	-0.09	-0.12	-0.15	-0.2	-0.28	-0.03	-0.48	-0.4	7.41	1.02	200002	61.0985	46.8337	613.1	1.06	3.72	128.7	13.06
2021	6	23	21	174	7845	944.68	4.55	4.61	99.8	5.57	5.84	41.3	76.8	72.8	38	54.2	53.6	53.6	-999	343.9	322.1	1	0	2.001	2.001	4.694	5.431	-0.09	-0.12	-0.15	-0.21	-0.27	-0.02	-0.48	-0.39	7.42	1.13	205944	61.0985	46.8337	616.1	0.98	3.77	131.4	13.01
2021	6	23	22	174	7845	944.64	4.92	5.14	99.8	5.71	5.98	62.9	84.3	80.9	17.5	24.6	24.3	24.3	-999	346.7	325.5	1	0	2.013	2.014	4.695	5.432	-0.09	-0.12	-0.15	-0.2	-0.27	-0.02	-0.48	-0.39	7.39	0.88	215944	61.0985	46.8336	609.3	0.95	4.08	129.6	12.95
2021	6	23	23	174	7845	945.01	5.65	5.68	99.8	6.01	4.43	85.1	64.4	63.4	8.1	10.4	10.5	10.3	-999	347.5	326.6	0.99	0	2.018	2.022	4.704	5.437	-0.09	-0.12	-0.15	-0.2	-0.27	-0.02	-0.48	-0.39	7.39	0.99	225944	61.0985	46.8336	613.2	1.36	4.56	130.4	12.9
2021	6	24	0	175	7846	944.99	5.79	5.88	99.8	6.07	2.6	99.7	21.8	21.5	2.2	2.1	2.2	2.1	-999	347.4	331.7	1	0	2.024	2.024	4.704	5.438	-0.09	-0.12	-0.16	-0.21	-0.28	-0.02	-0.48	-0.39	7.41	1.07	235944	61.0985	46.8336	617.4	1.46	4.62	129.9	12.88
2021	6	24	1	175	7846	944.96	4.3	4.53	99.8	5.47	3	346.2	27.8	26.1	0.7	0	-1.1	0	-999	343.7	329.4	1	0	2.033	2.036	4.698	5.433	-0.09	-0.12	-0.16	-0.21	-0.28	-0.02	-0.48	-0.4	7.43	1.16	10002	61.0985	46.8336	615.9	0.77	4.18	130.4	12.86
2021	6	24	2	175	7846	944.32	3.26	3.37	99.8	5.09	4.94	7	47.3	42.8	0.9	0	-0.7	0	-999	340	320	1	0	2.038	2.037	4.689	5.429	-0.09	-0.12	-0.16	-0.21	-0.28	-0.02	-0.48	-0.39	7.46	1.14	20002	61.0985	46.8336	610.1	1.1	3.34	128	12.86
2021	6	24	3	175	7846	943.41	3.47	3.58	99.8	5.17	5.61	18.9	57.4	52.4	0.7	0	-0.8	0	-999	341.1	320.1	1	0	2.035	2.034	4.685	5.433	-0.09	-0.12	-0.16	-0.21	-0.27	-0.02	-0.48	-0.4	7.5	1.05	30002	61.0985	46.8336	613.1	0.88	3.23	128.4	12.85
2021	6	24	4	175	7846	943.71	3.93	4.02	99.8	5.33	3.93	354.6	41	38	0.8	0.2	-0.2	0.2	-999	340.7	324	1	0	2.056	2.053	4.685	5.43	-0.09	-0.12	-0.16	-0.21	-0.28	-0.02	-0.48	-0.4	7.47	1.12	35944	61.0985	46.8336	605.7	1.36	3.25	128.7	12.85
2021	6	24	5	175	7846	943.89	4.68	4.73	99.8	5.62	2.65	197.4	21.8	20.8	1.3	0.7	0.5	0.7	-999	341.4	329.5	1	0	2.049	2.051	4.685	5.429	-0.09	-0.12	-0.15	-0.21	-0.27	-0.02	-0.48	-0.39	7.45	0.98	45944	61.0985	46.8336	610.8	1.22	3.63	132.5	12.85
2021	6	24	6	175	7846	943.6	4.21	4.31	99.8	5.44	1.84	238.6	7.6	7.1	3.6	2.9	2.9	2.9	-999	339.9	330.3	1	0	2.068	2.065	4.685	5.431	-0.09	-0.11	-0.15	-0.21	-0.27	-0.02	-0.48	-0.39	7.42	1.22	55944	61.0985	46.8336	614	0.78	3.68	131.6	12.84
2021	6	24	7	175	7846	943.38	3.14	3.3	99.8	5.05	4.12	349.5	36.7	33.1	9.5	9.5	9.4	9.4	-999	338	322.9	1	0	2.061	2.059	4.685	5.434	-0.09	-0.11	-0.15	-0.21	-0.27	-0.02	-0.48	-0.39	7.45	1.17	70002	61.0985	46.8337	613.2	0.85	3.26	130.4	12.84
2021	6	24	8	175	7846	943.48	5.03	4.95	99.8	5.77	3.6	54.5	42.3	40.8	19.2	21.4	21.2	21.2	-999	342.9	328.8	1	0	2.059	2.058	4.685	5.433	-0.08	-0.12	-0.15	-0.2	-0.27	-0.02	-0.48	-0.39	7.45	1.1	80002	61.0985	46.8336	609.7	1.56	3.24	129	12.85
2021	6	24	9	175	7846	942.89	5.29	5.41	99.8	5.88	3.33	68.5	37.5	36.6	40.2	43.9	43.6	43.6	-999	348	326.4	1	0	2.057	2.056	4.684	5.437	-0.08	-0.11	-0.14	-0.18	-0.27	-0.01	-0.47	-0.39	7.42	1.2	85944	61.0985	46.8336	610.8	1.08	4.19	129.7	12.87
2021	6	24	10	175	7846	941.87	5.23	5.48	99.8	5.86	5.18	59.5	74.1	72.2	40.2	44.1	43.8	43.8	-999	347.3	323.9	1	0	2.058	2.059	4.675	5.438	-0.08	-0.11	-0.14	-0.18	-0.26	-0.01	-0.46	-0.39	7.44	1.14	95944	61.0985	46.8336	612.3	0.74	4.63	128	12.89
2021	6	24	11	175	7846	941.43	5.43	5.64	99.8	5.94	5	61	72.8	71.4	38.1	42.1	41.8	41.8	-999	349.1	324.9	1	0	2.065	2.066	4.665	5.433	-0.08	-0.12	-0.15	-0.18	-0.26	-0.01	-0.47	-0.39	7.41	1.14	110002	61.0985	46.8336	615	1.1	4.91	128.5	12.88
2021	6	24	12	175	7846	940.33	5.82	5.98	99.8	6.11	5.7	63.8	90.6	90.3	49.5	53.9	53.6	53.6	-999	352.4	324.1	1	0	2.068	2.069	4.659	5.436	-0.08	-0.11	-0.14	-0.18	-0.26	-0.01	-0.47	-0.39	7.47	1.15	120002	61.0985	46.8337	601.1	1.37	5.09	127.5	12.89
2021	6	24	13	175	7846	939.51	6.65	6.79	99.8	6.48	6.04	86.3	108.4	111.2	61.6	65.6	65.2	65.2	-999	353.9	326	1	0	2.075	2.076	4.658	5.443	-0.08	-0.11	-0.14	-0.16	-0.26	-0.01	-0.47	-0.39	7.43	1.22	130002	61.0985	46.8336	609.4	1.21	5.68	129.7	12.9
2021	6	24	14	175	7846	938.86	5.73	6.02	99.8	6.08	4.76	132.2	70.6	70.1	107.2	107.5	104.3	104.3	0.969	351.4	324.9	1	0	2.083	2.085	4.647	5.438	-0.07	-0.11	-0.14	-0.15	-0.25	0	-0.47	-0.4	7.41	1.05	135944	61.0985	46.8336	605.3	0.99	5.95	131.1	12.98
2021	6	24	15	175	7846	938.55	4.38	4.61	99.7	5.54	7.15	159.7	90.7	85.9	140.7	140.7	129.9	129.9	0.924	342.6	322.4	1	0	2.089	2.091	4.635	5.429	-0.08	-0.11	-0.14	-0.15	-0.24	-0.01	-0.47	-0.4	7.4	1.56	145944	61.0985	46.8336	610.3	3.87	5.1	133.8	13.07
2021	6	24	16	175	7846	938.66	3.69	4.01	99.7	5.27	5.5	154.8	58.6	54.1	184.1	184.1	161.2	161.2	0.878	340.1	321.8	1	0	2.086	2.087	4.634	5.427	-0.07	-0.11	-0.13	-0.14	-0.23	-0.01	-0.47	-0.39	7.45	1.28	155944	61.0985	46.8337	619.7	1.16	4.52	133.2	13.19
2021	6	24	17	175	7846	938.68	3.6	3.86	99.7	5.24	4.75	142.1	48.5	44.6	173.2	173.2	151.7	151.7	0.878	338.1	321.4	1	0	2.092	2.093	4.634	5.426	-0.07	-0.11	-0.13	-0.14	-0.23	-0.01	-0.46	-0.39	7.48	1.19	170002	61.0985	46.8336	601.9	1.11	4.27	133.6	13.26
2021	6	24	18	175	7846	938.44	3.02	3.41	99.8	5.03	4.05	115.2	34.4	30.9	152.2	152.2	130.8	130.8	0.86	335.8	321	1	0	2.094	2.096	4.634	5.429	-0.07	-0.11	-0.14	-0.14	-0.23	-0.01	-0.46	-0.39	7.45	1.01	180002	61.0985	46.8337	611.3	1.11	3.97	136.7	13.27
2021	6	24	19	175	7846	938.32	2.79	3.12	99.8	4.95	2.99	101	21.1	18.9	141.8	141.8	119.2	119.2	0.841	334.8	320.5	1	0	2.092	2.092	4.634	5.431	-0.07	-0.1	-0.14	-0.14	-0.22	-0.01	-0.46	-0.38	7.43	1.15	185944	61.0985	46.8336	607.2	0.81	3.77	136	13.26
2021	6	24	20	175	7846	938.69	2.71	3.05	99.8	4.92	1.75	103	6.4	5.7	102.9	102.7	85	85	0.827	334.3	320.2	1	0	2.091	2.092	4.634	5.427	-0.07	-0.1	-0.14	-0.13	-0.23	-0.01	-0.46	-0.39	7.47	1.01	195944	61.0985	46.8337	609	0.93	3.69	136.4	13.21
2021	6	24	21	175	7846	938.93	2.3	2.6	99.7	4.78	1.7	107.1	5.9	5.1	100.3	97.8	80.8	80.8	-999	332.2	319.8	1	0	2.09	2.094	4.639	5.429	-0.07	-0.11	-0.14	-0.14	-0.23	-0.01	-0.46	-0.39	7.42	1.06	210002	61.0985	46.8336	612.8	0.81	3.37	138.1	13.15
2021	6	24	22	175	7846	939.07	2.01	2.23	99.7	4.67	3.43	91.5	19.9	17.2	49.4	48.6	39.9	39.9	-999	328.3	318.9	1	0	2.097	2.099	4.639	5.428	-0.08	-0.11	-0.14	-0.14	-0.23	-0.02	-0.46	-0.39	7.47	1.13	220002	61.0985	46.8336	610.4	1.29	2.78	134	13.09
2021	6	24	23	175	7846	939.59	1.54	1.71	99.7	4.52	2.55	66.8	10.9	9.1	15.3	15.6	12.9	12.8	-999	325.4	318.1	1	0	2.098	2.099	4.646	5.43	-0.08	-0.12	-0.15	-0.14	-0.24	-0.02	-0.47	-0.39	7.44	1.09	230002	61.0985	46.8337	616.1	1.36	2.07	134.2	12.98
2021	6	25	0	176	7847	940.23	1.47	1.52	99.7	4.49	3.75	31.2	16.9	14.1	3.9	3.9	3.4	3.1	-999	324.3	317.7	1	0	2.096	2.096	4.654	5.433	-0.08	-0.12	-0.15	-0.15	-0.24	-0.02	-0.47	-0.39	7.47	1.04	235944	61.0985	46.8337	619.4	0.83	1.55	130.5	12.91
2021	6	25	1	176	7847	941.35	1.62	1.66	99.7	4.54	4.39	25.1	22	18.5	0.6	0.4	0.3	0.3	-999	323.8	317.8	1	0	2.098	2.098	4.661	5.428	-0.08	-0.12	-0.15	-0.15	-0.24	-0.02	-0.47	-0.39	7.49	1.08	5944	61.0985	46.8336	615.3	0.97	1.43	129.7	12.87
2021	6	25	2	176	7847	942.12	1.63	1.69	99.7	4.54	3.5	30.7	17.3	14.6	0.2	0	0	0	-999	323.1	317.8	0.99	0	2.099	2.099	4.665	5.426	-0.08	-0.12	-0.15	-0.15	-0.24	-0.02	-0.47	-0.39	7.47	1.05	20002	61.0985	46.8336	611	0.96	1.37	129	12.85
2021	6	25	3	176	7847	943	1.27	1.39	99.7	4.41	2.81	17.5	10.7	8.8	0	0.1	0	0.1	-999	320.1	317.2	0.98	0	2.101	2.102	4.68	5.433	-0.08	-0.12	-0.15	-0.15	-0.24	-0.02	-0.47	-0.39	7.46	1.05	25943	61.0985	46.8337	612.3	0.8	1.22	130	12.84
2021	6	25	4	176	7847	943.41	1.59	1.59	99.7	4.52	2.65	349.2	11.8	10	-0.3	0	1.1	0	-999	311.1	317.1	0.87	0	2.104	2.104	4.686	5.434	-0.08	-0.12	-0.15	-0.16	-0.25	-0.02	-0.47	-0.39	7.48	1	40002	61.0985	46.8336	605	0.97	0.96	129.8	12.83
2021	6	25	5	176	7847	944.26	1.35	1.46	99.7	4.43	1.8	307.2	5.7	4.7	0.8	2.7	2.5	2.2	-999	303.4	317.1	0.8	-0.02	2.104	2.104	4.687	5.428	-0.08	-0.11	-0.15	-0.15	-0.25	-0.03	-0.47	-0.39	7.5	1.02	45944	61.0985	46.8337	609.1	1.08	0.44	132.2	12.82
2021	6	25	6	176	7847	945.03	0.97	0.99	99.7	4.31	2.52	334.9	7.5	6	14.3	16.3	12.9	12.9	-999	304.9	317.3	0.84	0	2.103	2.104	4.692	5.426	-0.07	-0.11	-0.14	-0.15	-0.24	-0.02	-0.46	-0.39	7.46	1.06	55944	61.0985	46.8337	612.9	0.82	0.48	130.1	12.82
2021	6	25	7	176	7847	945.81	0.7	0.8	99.6	4.22	2.08	342.3	5.7	4.5	61.4	57.6	45.3	45.3	-999	295.7	314.1	0.76	-0.24	2.103	2.104	4.711	5.437	-0.07	-0.11	-0.14	-0.15	-0.23	-0.01	-0.46	-0.38	7.48	1.01	70001	61.0985	46.8337	612.7	0.75	0.73	131.3	12.84
2021	6	25	8	176	7847	946.53	1.54	1.68	94.7	4.26	1.96	6	7.4	3.4	135.9	123.7	96.6	96.6	-999	300.5	315	0.76	-0.1	2.104	2.105	4.713	5.432	-0.07	-0.11	-0.13	-0.15	-0.22	-0.01	-0.46	-0.38	7.46	1	75944	61.0985	46.8336	601.6	1.39	2	132.6	12.88
2021	6	25	9	176	7847	947.04	1.5	2.05	92.6	4.15	1.56	70.3	4.3	1	183	176	129.7	129.7	0.751	304.8	316.6	0.81	-0.01	2.106	2.107	4.727	5.442	-0.06	-0.1	-0.13	-0.13	-0.22	0	-0.45	-0.38	7.41	0.94	90002	61.0985	46.8336	608.5	0.89	3.47	132.1	12.98
2021	6	25	10	176	7847	947.76	1.04	1.56	96.8	4.19	3.5	46	11.6	5.4	275.9	260.6	200.7	200.7	0.771	286.8	314.9	0.65	0	2.105	2.105	4.735	5.443	-0.06	-0.1	-0.12	-0.13	-0.21	0.01	-0.45	-0.38	7.41	0.99	95943	61.0985	46.8337	606	0.78	3.43	133.6	13.11
2021	6	25	11	176	7847	948.29	1.93	2.37	90.9	4.2	5.35	44.1	31.9	8.3	298	284.9	226.4	226.4	0.798	289.2	316.4	0.62	0	2.108	2.109	4.735	5.438	-0.05	-0.1	-0.12	-0.13	-0.2	0.02	-0.45	-0.38	7.37	0.92	105943	61.0985	46.8336	609.7	1.23	3.48	135.7	13.41
2021	6	25	12	176	7847	948.81	2.38	2.96	86	4.1	6.02	28	43.5	4.2	313	309.6	244.8	244.8	0.792	314.8	317.8	0.87	0	2.113	2.111	4.736	5.434	-0.05	-0.09	-0.11	-0.12	-0.18	0.02	-0.44	-0.38	7.33	0.81	115944	61.0985	46.8336	608.1	1.11	4.15	137.8	13.6
2021	6	25	13	176	7847	948.96	2.54	3.01	86	4.15	6.3	28.1	48.5	7.1	243	242.7	207.8	207.8	0.857	325.1	318	0.97	0	2.129	2.128	4.737	5.434	-0.05	-0.1	-0.11	-0.13	-0.18	0.01	-0.44	-0.38	7.3	0.93	130001	61.0985	46.8337	604.4	0.97	3.97	135.8	13.46
2021	6	25	14	176	7847	949.05	2.78	3.32	85.2	4.17	6.05	26.8	50.5	8.2	243.7	243.7	215.4	215.4	0.884	329.8	318.3	1	0	2.126	2.126	4.739	5.435	-0.05	-0.1	-0.1	-0.12	-0.18	0.02	-0.44	-0.38	7.34	0.75	140002	61.0986	46.8335	600.6	2.64	4.16	135.3	13.44
2021	6	25	15	176	7847	949.06	2.94	3.4	84.1	4.17	5.44	29.1	47.4	7.2	214.3	214.3	196	196	0.915	332.9	318.6	1	0	2.135	2.136	4.74	5.436	-0.05	-0.1	-0.1	-0.13	-0.18	0.02	-0.44	-0.38	7.36	0.79	145944	61.0985	46.8337	604	1.86	4.11	134.4	13.4
2021	6	25	16	176	7847	948.33	3.27	3.67	81.8	4.15	6.36	21.8	61.5	7.2	179.9	179.9	164.5	164.5	0.917	338.4	319.2	1	0	2.133	2.135	4.734	5.437	-0.06	-0.1	-0.1	-0.13	-0.17	0.03	-0.44	-0.39	7.35	0.67	155943	61.0985	46.8337	615	1.18	4.12	132.8	13.37
2021	6	25	17	176	7847	947.83	3.38	3.82	79.3	4.06	6.55	22.3	65.4	2.4	210.1	210.1	186.4	186.4	0.893	341	319	1	0	2.143	2.144	4.734	5.441	-0.06	-0.1	-0.1	-0.13	-0.17	0.03	-0.44	-0.38	7.3	0.64	170001	61.0985	46.8337	612.3	0.91	4.08	133.4	13.37
2021	6	25	18	176	7847	947.99	3.77	4.08	77.2	4.07	6.45	16.4	71.1	2.6	163.1	163.1	145.2	145.2	0.894	342.4	319.5	1	0	2.142	2.143	4.734	5.44	-0.06	-0.11	-0.11	-0.13	-0.17	0.03	-0.44	-0.38	7.31	0.56	180001	61.0985	46.8337	611.6	0.97	4.47	133.5	13.37
2021	6	25	19	176	7847	947.84	3.82	4.22	75.1	3.97	5.95	19	66	-2.4	159.3	159.3	139.5	139.5	0.877	341.7	319.7	1	0	2.138	2.139	4.734	5.441	-0.07	-0.11	-0.11	-0.13	-0.17	0.03	-0.45	-0.38	7.21	0.7	190001	61.0985	46.8337	612	0.78	4.55	134.1	13.33
2021	6	25	20	176	7847	947.77	3.63	3.94	74.8	3.9	5.27	19.2	55	-5.1	125.4	128	108.9	108.9	0.857	342.3	319.4	1	0	2.142	2.142	4.734	5.442	-0.07	-0.11	-0.11	-0.13	-0.17	0.03	-0.45	-0.38	7.23	0.63	195943	61.0985	46.8337	612.5	1.02	4.5	133.8	13.28
2021	6	25	21	176	7847	947.44	3.52	3.81	74.8	3.87	5.48	20.3	56	-6.6	67.5	70.4	59.7	59.7	-999	342.9	318.9	1	0	2.149	2.15	4.734	5.445	-0.07	-0.11	-0.13	-0.13	-0.18	0.03	-0.45	-0.39	7.31	0.67	205943	61.0985	46.8336	612.5	1.03	4.12	131.2	13.17
2021	6	25	22	176	7847	947.29	3.68	3.83	75.6	3.96	5.79	19.8	61.9	-3	41.6	43.9	37.3	37.3	-999	345.2	318.9	1	0	2.15	2.153	4.735	5.447	-0.08	-0.11	-0.13	-0.13	-0.19	0.03	-0.45	-0.39	7.36	0.57	220001	61.0985	46.8337	609.8	0.89	3.78	130.5	13.07
2021	6	25	23	176	7847	947.03	3.83	3.98	75.9	4.02	6.38	24.6	71.2	-0.1	9.9	10	8.3	8.5	-999	346.5	319	1	0	2.149	2.147	4.73	5.444	-0.07	-0.11	-0.14	-0.13	-0.19	0.02	-0.45	-0.38	7.38	0.46	230001	61.0985	46.8337	616.3	1.24	3.67	130.2	12.98
2021	6	26	0	177	7848	946.61	3.72	3.84	77.3	4.06	6.67	24.3	72.7	2.2	1.4	1.5	0.8	1.3	-999	347.8	318.8	1	0	2.142	2.143	4.723	5.442	-0.08	-0.11	-0.14	-0.13	-0.19	0.02	-0.45	-0.38	7.29	0.72	1	61.0985	46.8336	618.5	0.92	3.54	129.1	12.93
2021	6	26	1	177	7848	946.51	3.96	3.97	78.5	4.2	6.35	29.2	73	9	-0.6	0.1	0.6	0.1	-999	343.7	319.3	1	0	2.145	2.145	4.717	5.437	-0.08	-0.12	-0.14	-0.14	-0.19	0.02	-0.45	-0.38	7.31	0.53	5943	61.0985	46.8336	610.6	1.22	3.2	125.9	12.9
2021	6	26	2	177	7848	946.45	3.73	3.83	82.9	4.36	5.46	28.8	58.5	14.6	-0.3	0	0.7	0	-999	341.2	319.2	1	0	2.151	2.151	4.716	5.436	-0.08	-0.12	-0.14	-0.14	-0.2	0.02	-0.45	-0.38	7.33	0.62	15943	61.0985	46.8336	609.9	0.83	3.09	127.8	12.89
2021	6	26	3	177	7848	946.23	3	3.04	91.7	4.58	5.23	20.5	46	23.7	0	0.4	0.6	0.3	-999	332.8	318.2	1	0	2.154	2.155	4.712	5.435	-0.08	-0.12	-0.14	-0.14	-0.2	0.02	-0.45	-0.38	7.36	0.61	30001	61.0985	46.8336	609.7	0.88	2.59	129.4	12.87
2021	6	26	4	177	7848	945.44	3.17	3.21	94.6	4.78	6.39	26.4	59.8	39.8	0.1	0.4	0.6	0.3	-999	333.9	318.4	1	0	2.158	2.157	4.711	5.44	-0.08	-0.11	-0.14	-0.14	-0.19	0.02	-0.45	-0.38	7.33	0.72	40001	61.0985	46.8336	609	0.94	2.53	128.9	12.86
2021	6	26	5	177	7848	944.99	3.53	3.52	94	4.88	5.83	41.4	59.9	40.5	0.4	0.7	0.7	0.6	-999	336.8	319	1	0	2.147	2.147	4.71	5.444	-0.08	-0.11	-0.14	-0.14	-0.2	0.02	-0.45	-0.38	7.33	0.56	50001	61.0985	46.8337	614.6	0.97	2.67	128.4	12.85
2021	6	26	6	177	7848	944.72	3.23	3.31	96	4.88	5.38	31.6	50.7	37.3	3.2	4.8	4.1	4.1	-999	334.3	318.5	1	0	2.154	2.154	4.705	5.441	-0.08	-0.12	-0.14	-0.14	-0.2	0.02	-0.45	-0.38	7.37	0.69	55943	61.0985	46.8338	618.1	1.66	2.74	129.9	12.84
2021	6	26	7	177	7848	944.48	3.33	3.39	99.5	5.1	5.45	44.3	52.7	47.2	7.7	10.3	8.8	8.8	-999	335.7	318.4	1	0	2.154	2.152	4.701	5.44	-0.08	-0.12	-0.14	-0.14	-0.2	0.02	-0.45	-0.38	7.29	0.67	65943	61.0985	46.8337	613.3	0.97	2.81	125.9	12.83
2021	6	26	8	177	7848	944.49	3.42	3.55	99.8	5.14	4.41	59.6	42	38.1	16.8	23.2	19.9	19.9	-999	335.7	319.6	1	0	2.167	2.168	4.702	5.44	-0.08	-0.12	-0.14	-0.14	-0.2	0.02	-0.45	-0.38	7.32	0.56	80001	61.0985	46.8336	601.6	1.14	3.05	127.7	12.84
2021	6	26	9	177	7848	944.17	2.86	2.96	99.7	4.94	4.92	28.9	41	36.4	25.1	36.9	31.8	31.8	-999	335.2	318.3	1	0	2.166	2.164	4.694	5.436	-0.08	-0.12	-0.14	-0.14	-0.2	0.02	-0.45	-0.38	7.34	0.64	90001	61.0985	46.8336	609.3	0.9	2.91	128.1	12.84
2021	6	26	10	177	7848	944.42	3.05	3.18	98.9	4.97	5.39	22.3	48.1	41.3	67	104.1	90	90	-999	334.7	318.5	1	0	2.165	2.165	4.699	5.438	-0.08	-0.11	-0.14	-0.14	-0.2	0.02	-0.45	-0.38	7.28	0.62	100001	61.0985	46.8336	613	1.32	2.85	128.2	12.89
2021	6	26	11	177	7848	944.41	3.06	3.44	96.2	4.83	5.58	26.5	50.1	36.7	150.2	239.3	207.1	207.1	-999	337.1	319.3	1	0	2.165	2.164	4.7	5.44	-0.08	-0.11	-0.14	-0.14	-0.2	0.02	-0.45	-0.38	7.26	0.53	105943	61.0985	46.8336	613.2	1.18	3.26	130.4	13.08
2021	6	26	12	177	7848	944.28	3.33	3.71	94.3	4.83	5.83	25.7	56.5	37.9	193.9	314.6	272.7	272.7	-999	340.3	319.8	1	0	2.177	2.176	4.703	5.444	-0.08	-0.11	-0.14	-0.14	-0.2	0.03	-0.44	-0.38	7.31	0.59	115943	61.0985	46.8336	604.4	1.03	3.82	134.3	13.31
2021	6	26	13	177	7848	944.31	4.23	4.71	91.1	4.97	6.92	24.8	84.2	52.3	304.7	453.7	404.7	393.8	-999	345.3	320.8	1	0	2.183	2.182	4.707	5.447	-0.07	-0.12	-0.13	-0.14	-0.19	0.03	-0.44	-0.38	7.19	0.57	130001	61.0985	46.8337	608	1.12	4.75	136.7	13.57
2021	6	26	14	177	7848	944.41	4.24	4.92	90.4	4.94	6.53	24.3	79.1	47.3	321.7	487.3	423.6	423.6	-999	347.5	321.2	1	0	2.197	2.198	4.708	5.447	-0.08	-0.12	-0.14	-0.14	-0.2	0.02	-0.45	-0.38	7.14	0.64	140001	61.0985	46.8337	615	1.38	5.73	138	13.68
2021	6	26	15	177	7848	944.21	4.01	4.62	92.2	4.96	6.13	19.7	70.5	45.5	231.1	347.5	302.5	302.5	-999	348.3	321.2	1	0	2.2	2.203	4.707	5.448	-0.08	-0.12	-0.14	-0.15	-0.2	0.02	-0.45	-0.38	7.27	0.44	150001	61.0985	46.8337	611.6	1.04	5.83	136.5	13.6
2021	6	26	16	177	7848	944.11	4.54	5.23	88.9	4.96	5.99	12.4	76.4	43.8	476.7	646.5	563.7	563.7	-999	317.3	324.2	0.72	0	2.207	2.208	4.707	5.449	-0.08	-0.12	-0.14	-0.14	-0.2	0.02	-0.45	-0.39	7.25	0.51	155943	61.0984	46.8337	622.2	1.54	6.36	142.9	14.06
2021	6	26	17	177	7848	944.04	4.58	5.11	89.9	5.03	6.93	2.9	90.1	55.1	450.5	592.3	517.1	517.1	-999	277.6	324.4	0.36	0	2.218	2.219	4.704	5.446	-0.08	-0.12	-0.14	-0.15	-0.2	0.02	-0.45	-0.38	7.29	0.67	165943	61.0985	46.8337	608.7	0.92	6.91	144	14.19
2021	6	26	18	177	7848	943.65	4.45	4.84	88.7	4.92	7.19	5.8	91.2	51	364	475.2	415.5	415.5	-999	280	322.9	0.39	0	2.221	2.22	4.694	5.44	-0.08	-0.13	-0.14	-0.15	-0.21	0.02	-0.45	-0.38	7.24	0.59	180001	61.0985	46.8337	610	1.12	6.37	139.7	13.85
2021	6	26	19	177	7848	943.55	4.62	4.94	85.4	4.79	6.69	7.5	87.3	40.1	319.9	419.6	367.4	367.4	-999	280.1	322.6	0.39	0	2.228	2.226	4.693	5.44	-0.08	-0.12	-0.14	-0.15	-0.2	0.01	-0.45	-0.39	7.26	0.52	190001	61.0985	46.8337	613.3	1.05	5.98	136.8	13.63
2021	6	26	20	177	7848	943.65	4.17	4.52	85.3	4.64	6.32	3.6	75	30.5	240.7	319.1	279.8	279.8	-999	274.3	321.6	0.35	0	2.23	2.23	4.693	5.439	-0.08	-0.12	-0.14	-0.15	-0.21	0.02	-0.45	-0.39	7.26	0.52	200001	61.0985	46.8337	622.2	1.3	5.84	134.3	13.47
2021	6	26	21	177	7848	943.88	4.2	4.4	86.9	4.73	6.14	5.7	73.2	34.2	165.8	220.5	193.6	193.6	-999	274.8	320.3	0.35	0	2.227	2.228	4.694	5.439	-0.08	-0.12	-0.14	-0.15	-0.21	0.02	-0.45	-0.39	7.19	0.59	205943	61.0985	46.8337	613.2	0.81	5.06	132.1	13.33
2021	6	26	22	177	7848	944.13	4.22	4.4	89.8	4.9	6.11	9.5	72.9	42	95.4	126.1	110.9	110.9	-999	290.5	319.9	0.52	0	2.24	2.238	4.698	5.44	-0.08	-0.12	-0.14	-0.15	-0.2	0.02	-0.45	-0.39	7.14	0.56	215943	61.0985	46.8337	609.5	0.81	4.74	133.4	13.23
2021	6	26	23	177	7848	943.89	4.16	4.31	94.7	5.15	6.52	16.8	77.3	58	28.7	37.8	32.3	33.3	-999	312.4	319.2	0.76	0	2.23	2.23	4.691	5.435	-0.08	-0.12	-0.14	-0.15	-0.2	0.02	-0.45	-0.39	7.2	0.51	230001	61.0985	46.8337	616	1.18	4.09	129.7	13.09
2021	6	27	0	178	7849	944.2	3.89	4.01	97.8	5.21	6	17.9	66.6	56.5	5.5	5.8	6.2	5.2	-999	326.6	318.9	0.92	0	2.229	2.23	4.697	5.438	-0.08	-0.12	-0.14	-0.15	-0.2	0.02	-0.44	-0.39	7.25	0.71	1	61.0985	46.8336	618.4	1.13	3.68	128.3	13.01
2021	6	27	1	178	7849	944.1	4.01	4.09	96.8	5.2	6.58	6.9	75.6	61.7	0.9	0.2	-0.3	0.2	-999	346.1	319.2	1	0	2.232	2.232	4.698	5.44	-0.08	-0.12	-0.14	-0.14	-0.2	0.03	-0.45	-0.38	7.29	0.58	5943	61.0985	46.8336	615.4	0.98	3.6	128.3	12.97
2021	6	27	2	178	7849	943.69	4.17	4.23	92.4	5.03	6.94	11.2	82.9	55.3	0.7	0	-0.4	0	-999	347	319.3	1	0	2.234	2.234	4.691	5.437	-0.08	-0.12	-0.14	-0.14	-0.2	0.03	-0.44	-0.38	7.2	0.59	20001	61.0985	46.8336	609.1	1.36	3.68	127.6	12.94
2021	6	27	3	178	7849	943.31	4.26	4.36	91.7	5.03	6.51	14.4	78.9	51.2	0.3	0.1	-0.2	0.1	-999	343.1	319.7	0.99	0	2.235	2.236	4.686	5.435	-0.08	-0.12	-0.14	-0.14	-0.2	0.03	-0.44	-0.38	7.15	0.54	30001	61.0985	46.8336	610.5	0.92	3.84	128.1	12.93
2021	6	27	4	178	7849	943.28	3.86	3.91	96.5	5.14	5.94	22.2	65.2	52.2	0.4	0.4	0.2	0.4	-999	341	319.1	1	0	2.238	2.237	4.685	5.434	-0.08	-0.12	-0.14	-0.14	-0.2	0.02	-0.45	-0.38	7.29	0.59	40001	61.0985	46.8337	608.1	1.85	3.51	128.3	12.91
2021	6	27	5	178	7849	943.18	3.75	3.78	96.7	5.11	5.83	21.8	62.3	49.9	3.2	3.8	3.4	3.4	-999	339.7	318.8	1	0	2.237	2.236	4.685	5.435	-0.08	-0.12	-0.14	-0.14	-0.2	0.02	-0.44	-0.38	7.35	0.59	45943	61.0985	46.8337	619.7	1.26	3.29	128.1	12.9
2021	6	27	6	178	7849	943.27	3.44	3.53	98.4	5.09	5.25	19	51.4	43.8	4	5.5	4.9	4.9	-999	337.9	318.7	1	0	2.24	2.24	4.685	5.435	-0.08	-0.12	-0.14	-0.14	-0.2	0.02	-0.44	-0.39	7.33	0.53	55943	61.0985	46.8337	610.1	1	3.19	127	12.89
2021	6	27	7	178	7849	943.34	3.56	3.62	97.4	5.08	5.62	17.5	57.1	46.8	16	23.1	20.6	20.6	-999	338.4	318.8	1	0	2.241	2.242	4.685	5.434	-0.08	-0.12	-0.14	-0.14	-0.2	0.02	-0.44	-0.38	7.29	0.63	70001	61.0985	46.8337	612.2	0.97	3.06	126.9	12.89
2021	6	27	8	178	7849	943.22	3.8	3.89	93.6	4.96	6.04	14.1	65.4	44.6	35.7	50.2	44.8	44.8	-999	340.9	319.2	1	0	2.247	2.247	4.685	5.435	-0.08	-0.11	-0.14	-0.14	-0.2	0.02	-0.44	-0.38	7.31	0.7	80001	61.0985	46.8336	612	1.04	3.39	128.4	12.9
2021	6	27	9	178	7849	943.37	4.14	4.31	91.8	4.99	6.24	11.6	73.2	47.1	58.8	83.3	74.5	74.5	-999	344.8	320	1	0	2.249	2.249	4.686	5.435	-0.08	-0.11	-0.14	-0.14	-0.2	0.03	-0.44	-0.38	7.26	0.64	90001	61.0985	46.8337	611.6	1.06	3.9	128.7	12.94
2021	6	27	10	178	7849	943.19	4.2	4.41	91.1	4.97	6.29	12.4	74.7	46.4	89.1	126.3	113	113	-999	347.7	320.3	1	0	2.254	2.255	4.685	5.435	-0.08	-0.12	-0.14	-0.14	-0.2	0.03	-0.44	-0.39	7.3	0.56	95943	61.0985	46.8337	616.6	1.15	4.22	129.8	12.99
2021	6	27	11	178	7849	943.15	4.2	4.42	90.6	4.94	7.03	6	84.1	50.8	132.2	185.7	166.5	166.5	-999	347.5	320.7	1	0	2.258	2.259	4.686	5.437	-0.08	-0.12	-0.14	-0.14	-0.2	0.03	-0.45	-0.39	7.31	0.53	105943	61.0985	46.8336	611.7	1.15	4.47	129.9	13.09
2021	6	27	12	178	7849	943.2	4.62	4.94	89.8	5.04	7.41	12.6	96.9	59.1	247.7	331.9	297.8	297.8	-999	349.3	322	1	0	2.264	2.264	4.688	5.439	-0.07	-0.12	-0.14	-0.15	-0.2	0.02	-0.45	-0.38	7.32	0.59	120001	61.0985	46.8336	612.6	0.83	5.05	133.3	13.35
2021	6	27	13	178	7849	943.08	4.69	5.33	88.1	4.98	6.77	19.9	89.2	50.1	335.7	433.1	389.3	389.3	-999	350.2	322.1	1	0	2.263	2.263	4.689	5.44	-0.08	-0.11	-0.14	-0.14	-0.2	0.03	-0.44	-0.38	7.17	0.63	130001	61.0985	46.8336	607.5	1.34	5.92	137.3	13.64
2021	6	27	14	178	7849	942.9	4.42	5.01	90.7	5.03	6.81	20.1	85.1	53.4	256.3	330.4	297.3	297.3	-999	349.3	321.4	1	0	2.265	2.266	4.686	5.439	-0.08	-0.12	-0.14	-0.14	-0.2	0.03	-0.44	-0.38	7.21	0.48	140001	61.0985	46.8336	615.1	0.89	6.26	136.9	13.64
2021	6	27	15	178	7849	942.5	4.53	5.1	90.1	5.03	6.8	22.8	86.8	53.3	266.7	342.4	308.6	308.6	-999	350.1	321.1	1	0	2.269	2.269	4.685	5.442	-0.08	-0.12	-0.14	-0.15	-0.2	0.02	-0.44	-0.38	7.22	0.4	145943	61.0985	46.8337	608	1.28	5.9	137.6	13.62
2021	6	27	16	178	7849	941.91	4.66	5.36	89.3	5.03	6.76	25	88.2	52.6	286	358.7	323.7	323.7	-999	351.6	321.4	1	0	2.275	2.274	4.682	5.445	-0.08	-0.12	-0.14	-0.15	-0.2	0.03	-0.44	-0.38	7.14	0.55	155943	61.0992	46.8314	466.1	2.62	6.41	137.9	13.7
2021	6	27	17	178	7849	941.72	4.6	5.1	90.3	5.07	6.33	22.4	81.2	51	192.2	247	223.3	223.3	-999	354.1	321.1	1	0	2.278	2.28	4.683	5.447	-0.08	-0.12	-0.14	-0.15	-0.2	0.03	-0.44	-0.39	7.19	0.6	170001	61.0985	46.8337	611.6	1.78	6.08	136.2	13.55
2021	6	27	18	178	7849	941.19	4.47	4.81	91.7	5.11	5.84	22.7	72.1	48	118.1	156.6	141.7	141.7	-999	353.5	320.4	1	0	2.286	2.289	4.673	5.443	-0.08	-0.12	-0.14	-0.15	-0.21	0.02	-0.44	-0.38	7.26	0.51	180001	61.0985	46.8337	605.9	0.98	5.42	133.3	13.37
2021	6	27	19	178	7849	940.78	3.78	4.15	93.3	4.95	5.77	20.3	61.5	41.2	65.6	87.6	79.4	79.4	-999	352.5	319.6	1	0	2.291	2.293	4.662	5.436	-0.08	-0.12	-0.14	-0.15	-0.2	0.02	-0.44	-0.38	7.21	0.63	190001	61.0985	46.8337	613.4	1	4.78	132.8	13.24
2021	6	27	20	178	7849	939.84	4.23	4.49	94.2	5.16	6.19	29.8	73.2	54	60.6	80.9	73.4	73.4	-999	353.4	319.8	1	0	2.29	2.29	4.659	5.441	-0.08	-0.12	-0.14	-0.14	-0.2	0.03	-0.44	-0.38	7.26	0.37	195943	61.0985	46.8337	616.7	1.25	4.49	131.9	13.16
2021	6	27	21	178	7849	939.15	3.91	4.12	97.3	5.22	5.29	42.6	57.1	47.7	18.8	25.6	23.3	23.3	-999	347.4	320.4	1	0	2.296	2.296	4.656	5.444	-0.08	-0.12	-0.14	-0.15	-0.2	0.03	-0.44	-0.38	7.29	0.53	205943	61.0985	46.8337	612.8	1.09	4.11	131	13.04
2021	6	27	22	178	7849	938.48	4.04	4.25	99.8	5.41	4.15	38	42.8	40	12.4	16.2	14.7	14.7	-999	342.6	320.4	1	0	2.3	2.301	4.643	5.438	-0.08	-0.12	-0.15	-0.15	-0.2	0.03	-0.44	-0.38	7.27	0.58	220001	61.0985	46.8337	611.4	0.92	3.88	129.9	12.98
2021	6	27	23	178	7849	937.85	4.54	4.56	99.8	5.6	4.08	48.8	45.3	43.2	3.7	4.5	3.7	4.1	-999	343.1	327.9	1	0	2.308	2.307	4.636	5.436	-0.08	-0.12	-0.14	-0.15	-0.2	0.03	-0.44	-0.38	7.28	0.55	230001	61.0985	46.8337	614.9	1.29	3.68	129.4	12.94
2021	6	28	0	179	7850	936.76	4.94	5.02	99.8	5.77	4.33	53.6	52.4	50.7	1.5	1.3	0.6	1.2	-999	345	330.5	1	0	2.312	2.31	4.634	5.445	-0.08	-0.11	-0.14	-0.15	-0.2	0.03	-0.44	-0.38	7.31	0.57	1	61.0985	46.8336	620.2	0.86	4.23	129.2	12.92
2021	6	28	1	179	7850	935.46	4.94	5.03	99.7	5.78	5.34	46.2	69.8	67.7	1.1	0.1	-0.3	0.1	-999	346	330.5	1	0	2.315	2.315	4.614	5.437	-0.08	-0.11	-0.14	-0.15	-0.2	0.03	-0.44	-0.38	7.26	0.54	5943	61.0985	46.8336	613.1	0.93	4.46	127.4	12.9
2021	6	28	2	179	7850	934.38	4.61	4.73	99.8	5.65	4.24	70.9	48.2	46.2	0.4	0	-0.8	0	-999	343.1	330.3	1	0	2.323	2.321	4.61	5.443	-0.08	-0.12	-0.14	-0.15	-0.2	0.03	-0.44	-0.38	7.22	0.81	15943	61.0985	46.8336	609.6	0.96	4.35	128.8	12.89
2021	6	28	3	179	7850	933.5	4.42	4.49	99.7	5.58	2.76	50.2	21	20	0.5	0.2	-0.7	0.2	-999	340.4	328.9	1	0	2.331	2.332	4.603	5.444	-0.08	-0.12	-0.14	-0.15	-0.2	0.03	-0.44	-0.38	7.31	0.54	30001	61.0985	46.8336	614.5	1.36	3.99	131.8	12.87
2021	6	28	4	179	7850	933.37	4.04	4.18	99.8	5.44	2.61	169.4	18	16.9	0.2	0	-0.7	0	-999	336.2	328.3	1	0	2.334	2.333	4.6	5.442	-0.08	-0.11	-0.14	-0.15	-0.2	0.03	-0.44	-0.38	7.27	0.63	40001	61.0985	46.8336	607.6	1.45	3.88	129.9	12.86
2021	6	28	5	179	7850	932.62	3.15	3.27	99.8	5.11	4.44	69.3	38	34.6	0.7	0.3	0.2	0.3	-999	333	324.7	1	0	2.342	2.341	4.592	5.441	-0.08	-0.12	-0.14	-0.14	-0.2	0.02	-0.44	-0.38	7.31	0.61	50001	61.0985	46.8338	619.5	1.69	3.28	129.1	12.86
2021	6	28	6	179	7850	932.03	2.81	2.98	99.8	4.99	4.26	61.6	32.9	29.6	3.8	3.7	3.4	3.4	-999	331.1	321.9	1	0	2.332	2.332	4.584	5.439	-0.08	-0.12	-0.14	-0.14	-0.2	0.02	-0.44	-0.38	7.29	0.57	55943	61.0985	46.8336	616.6	1.13	2.95	130.7	12.85
2021	6	28	7	179	7850	931.89	1.98	2.15	99.7	4.7	3.96	35.5	22.5	19.4	14.3	15.2	14	14	-999	328.5	317.9	1	0	2.331	2.33	4.585	5.441	-0.08	-0.11	-0.14	-0.15	-0.2	-0.02	-0.44	-0.38	7.3	0.55	65943	61.0985	46.8337	610.8	0.88	2.45	130.2	12.84
2021	6	28	8	179	7850	931.8	2.47	2.46	99.7	4.87	5.22	29.2	37.2	32.9	49.1	51.2	47.2	47.2	-999	329.9	318.1	1	0	2.33	2.33	4.585	5.442	-0.08	-0.11	-0.13	-0.14	-0.2	-0.04	-0.43	-0.38	7.36	0.54	80001	61.0985	46.8336	597	1.68	2.28	127.8	12.87
2021	6	28	9	179	7850	931.78	3	3.14	99.5	5.04	6.37	31.8	54.7	48.9	110.9	110.9	103.3	103.3	0.932	334	318.8	1	0	2.332	2.333	4.585	5.442	-0.07	-0.1	-0.11	-0.14	-0.19	-0.02	-0.43	-0.38	7.29	0.61	90001	61.0985	46.8337	606.2	0.84	2.92	131.1	12.97
2021	6	28	10	179	7850	932.23	2.95	3.31	99.3	5.02	5.11	28.8	42.5	37.5	137.8	137.8	130.1	130.1	0.945	335.5	319	1	0	2.337	2.337	4.585	5.438	-0.07	-0.11	-0.1	-0.13	-0.18	-0.01	-0.43	-0.37	7.3	0.5	100001	61.0985	46.8336	608.3	1.24	3.43	131.2	13.09
2021	6	28	11	179	7850	932.53	3.02	3.43	98.8	5.01	3.89	32.2	31	26.7	189.8	189.8	178.5	178.5	0.941	337.6	319.4	1	0	2.341	2.34	4.593	5.443	-0.06	-0.1	-0.08	-0.13	-0.17	0	-0.42	-0.38	7.22	0.5	105943	61.0985	46.8336	610.3	1	3.75	134	13.24
2021	6	28	12	179	7850	932.59	2.63	3.08	97.7	4.82	3.48	4	23.9	18.8	243.3	243.3	225.6	225.6	0.928	340.9	321	1	0	2.347	2.346	4.591	5.441	-0.06	-0.09	-0.07	-0.12	-0.16	0.01	-0.42	-0.37	7.2	0.5	115943	61.0985	46.8336	607.8	1.03	4.11	137.2	13.44
2021	6	28	13	179	7850	932.25	2.59	3.18	96.2	4.74	4.06	19.6	28.9	20.3	328.2	328.2	289.9	289.9	0.884	341.3	320.5	1	0	2.348	2.348	4.588	5.441	-0.05	-0.09	-0.05	-0.12	-0.14	0.03	-0.43	-0.37	7.17	0.48	130001	61.0985	46.8336	604.2	1.01	4.54	140.4	13.68
2021	6	28	14	179	7850	931.84	2.97	3.58	95.4	4.83	4.35	20.4	35.2	24.6	377	377	323.5	323.5	0.859	341.3	320.8	1	0	2.357	2.356	4.583	5.44	-0.05	-0.09	-0.04	-0.11	-0.13	0.04	-0.42	-0.37	7.18	0.5	140001	61.0985	46.8337	614	0.88	5.3	142.6	13.9
2021	6	28	15	179	7850	931.39	2.78	3.51	95.1	4.75	4.27	22.1	32.6	21.6	337.4	337.4	291.1	291.1	0.866	341.9	320.6	1	0	2.356	2.356	4.582	5.443	-0.06	-0.1	-0.08	-0.11	-0.12	0.05	-0.42	-0.38	7.18	0.45	150001	61.0985	46.8337	610.2	2.12	5.89	142	13.85
2021	6	28	16	179	7850	931.03	2.47	2.99	97.3	4.75	3.93	16.7	26.6	20	270.7	270.7	240.5	240.5	0.889	339.1	320.2	1	0	2.356	2.357	4.577	5.441	-0.06	-0.1	-0.1	-0.12	-0.13	0.05	-0.42	-0.38	7.23	0.44	155943	61.0985	46.8336	611	1.09	4.98	140.6	13.7
2021	6	28	17	179	7850	930.6	2.36	2.93	97.4	4.73	4.04	21	26.5	19.8	249.8	249.8	222.8	222.8	0.893	338.6	319.9	1	0	2.368	2.368	4.567	5.435	-0.06	-0.1	-0.1	-0.12	-0.12	0.06	-0.42	-0.37	7.19	0.44	165943	61.0985	46.8337	607.6	1.06	4.56	139.8	13.65
2021	6	28	18	179	7850	930.41	2.43	2.81	98.4	4.8	3.8	6.7	25.2	20.4	196.4	196.4	176.4	176.4	0.898	338.8	320	1	0	2.363	2.362	4.562	5.432	-0.07	-0.11	-0.11	-0.12	-0.12	0.06	-0.42	-0.37	7.2	0.44	180001	61.0984	46.8337	603.1	1.34	4.16	138	13.56
2021	6	28	19	179	7850	929.75	2.32	2.63	97.7	4.73	4.58	351.3	30.2	23	227.4	227.4	198	198	0.871	338.1	319.7	1	0	2.364	2.363	4.559	5.435	-0.07	-0.1	-0.11	-0.12	-0.12	0.06	-0.42	-0.37	7.23	0.42	190001	61.0985	46.8337	610.4	0.88	3.99	137.8	13.57
2021	6	28	20	179	7850	929.15	2.3	2.6	97.2	4.7	4.53	23.5	29.6	21.7	159	160.3	137.2	137.2	0.856	338.8	319.3	1	0	2.367	2.365	4.559	5.441	-0.07	-0.11	-0.12	-0.13	-0.12	0.06	-0.42	-0.37	7.21	0.41	200001	61.0985	46.8337	625.8	1.7	3.87	136.4	13.49
2021	6	28	21	179	7850	928.77	2.2	2.4	97	4.66	4.24	359.2	26.4	18.8	94.4	94.3	81.3	81.3	-999	330.8	318.4	0.97	0	2.37	2.37	4.551	5.437	-0.07	-0.11	-0.13	-0.13	-0.13	0.06	-0.42	-0.37	7.23	0.45	205943	61.0985	46.8337	611.6	0.95	3.29	134.8	13.34
2021	6	28	22	179	7850	928.24	2.3	2.46	94.8	4.59	4.26	358.1	27.6	16.3	71.8	70.2	61	61	-999	294.7	317.7	0.66	0	2.365	2.365	4.542	5.432	-0.07	-0.12	-0.14	-0.13	-0.13	0.06	-0.42	-0.37	7.23	0.39	215943	61.0985	46.8337	609.6	1.14	2.75	134.2	13.23
2021	6	28	23	179	7850	927.93	2.56	2.68	94.9	4.68	4.48	8.7	32.1	20.3	29.4	31.4	25.5	27.5	-999	296.5	317.5	0.67	0	2.365	2.365	4.535	5.428	-0.08	-0.11	-0.14	-0.13	-0.14	0.06	-0.42	-0.37	7.28	0.44	230001	61.0985	46.8337	612	1.07	2.45	131.4	13.1
2021	6	29	0	180	7851	927.84	2.2	2.35	93.5	4.5	3.71	13	22.4	11.2	8.9	13.1	7.7	11.6	-999	278.2	316.6	0.5	0	2.368	2.368	4.535	5.429	-0.08	-0.11	-0.14	-0.14	-0.14	0.06	-0.42	-0.38	7.24	0.42	1	61.0985	46.8336	616.4	0.92	2.2	130.4	13.02
2021	6	29	1	180	7851	927.62	2.34	2.35	95.3	4.63	3.42	15.4	21.2	13.3	0.7	1.1	1	1	-999	294.6	316.7	0.66	0	2.371	2.373	4.535	5.431	-0.08	-0.12	-0.14	-0.14	-0.15	0.05	-0.43	-0.38	7.28	0.44	10001	61.0985	46.8336	617.1	0.82	1.6	131.2	12.96
2021	6	29	2	180	7851	927.51	3.01	3.01	90.9	4.64	2.37	9.9	12.8	6.3	-0.8	0.2	0.2	0.2	-999	282.5	317	0.5	0	2.376	2.376	4.535	5.432	-0.08	-0.12	-0.15	-0.14	-0.15	0.05	-0.42	-0.38	7.3	0.42	15943	61.0985	46.8336	608.4	1.03	1.58	132.5	12.94
2021	6	29	3	180	7851	927.72	3.89	3.9	79.4	4.31	1.59	347.6	4.1	0.6	-0.9	0.3	0.3	0.2	-999	274.7	316.7	0.37	0	2.381	2.383	4.535	5.43	-0.08	-0.12	-0.14	-0.14	-0.15	0.06	-0.42	-0.38	7.2	0.52	25943	61.0985	46.8335	617.9	1.45	1.67	133.3	12.92
2021	6	29	4	180	7851	927.62	4.31	4.17	71.7	4.01	4.32	8	46.3	-2.9	-1.3	0	0.8	0	-999	249.8	316.1	0.08	0	2.375	2.376	4.535	5.431	-0.08	-0.12	-0.15	-0.14	-0.15	0.06	-0.42	-0.38	7.28	0.4	35943	61.0985	46.8336	607.5	1.08	1.47	129.4	12.9
2021	6	29	5	180	7851	927.32	3.23	3.28	71	3.68	9.6	344.8	87	-32.5	0	1.5	2.5	1.4	-999	237.6	315.4	0.01	0	2.376	2.377	4.535	5.434	-0.08	-0.12	-0.14	-0.14	-0.15	0.06	-0.42	-0.37	7.31	0.15	50001	61.0985	46.8337	615.6	1.99	2.09	126.4	12.89
2021	6	29	6	180	7851	927.6	3.05	3.09	67	3.42	9.73	345.9	83.7	-52	18.2	16.9	15.7	15.7	-999	233.4	313.9	0	0	2.377	2.378	4.535	5.431	-0.08	-0.12	-0.14	-0.14	-0.15	0.06	-0.42	-0.37	7.24	0.56	60001	61.0985	46.8336	607.4	0.88	2.1	127.1	12.89
2021	6	29	7	180	7851	928.14	3.22	3.27	61	3.16	9.56	336.4	86.6	-71.1	79.4	65	60.7	60.7	-999	229.6	313.7	0	0	2.378	2.378	4.543	5.435	-0.07	-0.11	-0.14	-0.13	-0.15	0.06	-0.42	-0.37	7.01	0.55	65943	61.0985	46.8336	610.2	0.81	2.59	127.5	12.91
2021	6	29	8	180	7851	929.71	3.34	3.63	58.5	3.05	4.01	3	34.5	-30.3	149	138.8	130.6	130.6	-999	230.5	314.4	0	0	2.375	2.376	4.57	5.446	-0.07	-0.11	-0.13	-0.13	-0.15	0.07	-0.42	-0.37	7.17	0.47	75943	61.0985	46.8337	609.7	0.87	3.67	131.3	12.97
2021	6	29	9	180	7851	930.7	3.88	4.21	54.1	2.93	2.13	28.8	10.1	-8.5	232	225.7	214	214	-999	235.6	317.3	0	0	2.374	2.375	4.582	5.449	-0.07	-0.11	-0.13	-0.13	-0.14	0.07	-0.41	-0.37	7.2	0.36	90001	61.0985	46.8337	607.6	0.93	5.22	131.8	13.06
2021	6	29	10	180	7851	930.91	4.98	5.08	48.2	2.81	6.86	327.1	92.8	-66.7	319.6	322.8	308.3	308.3	-999	238.7	318.5	0	0	2.38	2.379	4.579	5.445	-0.07	-0.11	-0.13	-0.13	-0.15	0.06	-0.42	-0.37	7.19	0.55	100001	61.0985	46.8336	609.4	1.15	6.21	131.1	13.24
2021	6	29	11	180	7851	931.51	4.13	4.2	61.5	3.38	8.03	346.3	92.5	-44.4	394.8	410.1	394.6	394.6	-999	239.9	319.1	0	0	2.378	2.377	4.582	5.442	-0.08	-0.11	-0.14	-0.13	-0.15	0.06	-0.42	-0.38	7.18	0.49	110001	61.0985	46.8336	610.6	0.89	5.63	139.2	13.83
2021	6	29	12	180	7851	932.4	4.15	4.28	63.2	3.48	6.64	345	76.4	-31.3	454.9	481.2	466.4	466.4	-999	243.8	320.2	0.03	0	2.377	2.378	4.59	5.441	-0.08	-0.11	-0.14	-0.13	-0.14	0.06	-0.42	-0.38	7.25	0.22	115943	61.0985	46.8336	608.6	0.86	5.22	149.4	14.49
2021	6	29	13	180	7851	933.53	2.85	3.73	73	3.65	2.45	335.5	13.5	-5.6	502.4	527.7	515.3	515.3	-999	246.1	321.9	0.12	0	2.385	2.385	4.608	5.448	-0.08	-0.11	-0.14	-0.13	-0.14	0.07	-0.42	-0.37	7.16	0.19	125943	61.0985	46.8336	608.5	1.08	5.55	153.9	14.48
2021	6	29	14	180	7851	934.12	3.51	4.45	70.7	3.71	1.51	305.6	3.5	-1	525.3	553.2	544.1	544.1	-999	248.8	324.7	0.11	0	2.388	2.388	4.612	5.448	-0.07	-0.11	-0.14	-0.13	-0.14	0.07	-0.42	-0.37	7.04	0.24	140001	61.0985	46.8337	613.6	0.76	6.09	154.2	14.49
2021	6	29	15	180	7851	934.62	3.24	4.16	73.1	3.76	2.53	317.2	15.2	-4.1	530.1	574.7	569.3	569.3	-999	249.9	323.5	0.14	0	2.403	2.402	4.611	5.442	-0.07	-0.11	-0.13	-0.13	-0.14	0.07	-0.41	-0.37	7.1	0.3	150001	61.0985	46.8337	610.1	1.25	7.02	147.9	14.11
2021	6	29	16	180	7851	934.98	3.89	4.01	72.6	3.91	5.65	332.5	60.2	-7.2	532.9	568.1	566.2	566.2	0.997	251.5	320.8	0.12	0	2.402	2.403	4.607	5.434	-0.07	-0.12	-0.14	-0.13	-0.14	0.07	-0.42	-0.38	7.12	0.29	160001	61.0985	46.8336	614.4	0.98	6.9	141.4	13.97
2021	6	29	17	180	7851	935.92	4.3	4.66	66	3.65	4.16	322.2	43.9	-11.9	492.4	529.8	516.4	516.4	0.975	252.5	322.4	0.11	0	2.414	2.415	4.622	5.441	-0.08	-0.12	-0.14	-0.13	-0.14	0.06	-0.42	-0.38	7.06	0.28	165943	61.0985	46.8336	608.6	0.92	7.05	149.6	14.39
2021	6	29	18	180	7851	936.62	3.23	3.82	72.3	3.71	3.72	299.4	30.3	-9.4	434.6	481.9	455.4	455.4	0.945	252.2	320.8	0.17	0	2.42	2.419	4.632	5.444	-0.07	-0.12	-0.14	-0.14	-0.14	0.07	-0.42	-0.38	7.15	0.52	175943	61.0985	46.8337	602.7	1.29	7.35	144.7	14.05
2021	6	29	19	180	7851	937.21	3.76	4.05	70.4	3.75	4.4	329.9	42.9	-10.1	364.5	420.3	379.6	379.6	0.903	253.4	320	0.15	0	2.428	2.429	4.632	5.438	-0.07	-0.12	-0.14	-0.14	-0.14	0.06	-0.42	-0.38	7.08	0.29	190001	61.0985	46.8336	609.2	0.96	7.14	139.9	13.81
2021	6	29	20	180	7851	937.74	2.88	3.21	76.8	3.84	3.78	329.2	28.4	-6.2	278.3	332	291	291	0.874	251.1	319.4	0.17	0	2.431	2.431	4.632	5.434	-0.08	-0.12	-0.14	-0.14	-0.15	0.06	-0.42	-0.38	7.11	0.4	200001	61.0985	46.8337	618.9	1.18	6.11	138.8	13.59
2021	6	29	21	180	7851	938.03	3.02	3.2	77.2	3.89	4.88	339.2	40.9	-6.3	187.7	227.4	200.5	200.5	-999	249.9	317.9	0.15	0	2.422	2.426	4.633	5.432	-0.08	-0.12	-0.14	-0.14	-0.15	0.06	-0.42	-0.38	7.27	0.36	210001	61.0985	46.8337	615	0.91	5.21	135.5	13.44
2021	6	29	22	180	7851	938.3	3.6	3.67	74.7	3.93	6.11	338.5	61.4	-6.2	101	124	110	110	-999	257.4	318	0.2	0	2.426	2.427	4.634	5.43	-0.08	-0.12	-0.15	-0.14	-0.15	0.07	-0.42	-0.37	7.24	0.52	215943	61.0985	46.8337	610.5	0.85	4.17	132.6	13.3
2021	6	29	23	180	7851	939.06	2.65	2.76	80.6	3.96	5.75	333.4	43.7	-4.5	51.4	86.6	54.2	77.3	-999	264	316.9	0.32	0	2.423	2.422	4.639	5.428	-0.08	-0.12	-0.14	-0.14	-0.15	0.07	-0.42	-0.37	7.2	0.59	225943	61.0985	46.8337	610.8	1.02	3.47	131.4	13.19
2021	6	30	0	181	7852	939.22	2.4	2.44	79.2	3.82	7.2	345.6	50.2	-13.7	5.5	17.9	8.9	16.1	-999	246.1	315.5	0.14	0	2.423	2.424	4.637	5.425	-0.08	-0.12	-0.14	-0.14	-0.15	0.06	-0.42	-0.37	7.47	0.43	1	61.0985	46.8336	618.4	0.67	2.35	132	13.07
2021	6	30	1	181	7852	939.49	2.18	2.26	76.6	3.63	7.31	342.9	46.4	-24.9	-0.4	1.2	1.7	1.1	-999	249.2	314.6	0.19	0	2.424	2.424	4.641	5.426	-0.08	-0.12	-0.14	-0.14	-0.16	0.06	-0.42	-0.38	7.2	0.35	10001	61.0985	46.8336	614.1	0.85	1.54	129.1	13.01
2021	6	30	2	181	7852	940	1.26	1.35	79.3	3.52	6.93	331.8	32.2	-24.8	-1.5	0	0.5	0	-999	246.2	312.2	0.21	-0.31	2.422	2.422	4.648	5.429	-0.08	-0.12	-0.15	-0.14	-0.16	0.06	-0.41	-0.37	7.37	0.54	20001	61.0985	46.8336	608.6	1.18	1	129.2	12.98
2021	6	30	3	181	7852	940.06	1.41	1.49	77.5	3.48	6.68	328.4	35.2	-24.8	-1.4	0	0.4	0	-999	244.4	311.8	0.18	-0.37	2.422	2.422	4.648	5.428	-0.08	-0.11	-0.14	-0.14	-0.15	0.07	-0.42	-0.37	7.27	0.44	25943	61.0985	46.8337	607.2	0.91	0.5	127.9	12.96
2021	6	30	4	181	7852	940.06	1.1	1.17	78.5	3.45	5.86	331.2	30.3	-19.3	-1.3	0	0.4	0	-999	249.9	310.8	0.25	-0.63	2.42	2.42	4.648	5.428	-0.07	-0.11	-0.14	-0.14	-0.15	0.07	-0.41	-0.37	7.16	0.53	35943	61.0985	46.8336	609.2	1.09	0.27	129.9	12.94
2021	6	30	5	181	7852	939.86	0.36	0.42	79	3.29	6.77	337.7	28.6	-24.1	1.8	4.1	3.9	3.8	-999	254.2	309.1	0.34	-1.05	2.422	2.422	4.645	5.426	-0.07	-0.12	-0.15	-0.14	-0.15	0.07	-0.41	-0.37	7.37	0.39	50001	61.0985	46.8337	607.5	0.83	-0.07	127.8	12.93
2021	6	30	6	181	7852	940.07	0.53	0.56	79.6	3.35	6.35	332.1	25.5	-23.4	12.3	17.8	16.6	16.6	-999	271.8	310.8	0.51	-0.8	2.421	2.421	4.648	5.428	-0.08	-0.12	-0.15	-0.14	-0.15	0.07	-0.41	-0.37	7.21	0.33	60001	61.0985	46.8337	616.9	0.87	-0.13	128.4	12.92
2021	6	30	7	181	7852	940.07	0.15	0.27	79.8	3.27	5.93	336.1	23	-21	36.6	46.6	43.7	43.7	-999	250.3	308.7	0.31	-1.13	2.42	2.42	4.649	5.429	-0.07	-0.11	-0.14	-0.14	-0.15	0.08	-0.41	-0.37	7.3	0.51	65943	61.0985	46.8336	613.5	1.03	0.06	128.9	12.94
2021	6	30	8	181	7852	940.02	0.69	0.76	75.5	3.22	6.92	354.2	28.7	-34.9	96.5	112.7	106.2	106.2	-999	239.2	310.3	0.16	-0.69	2.423	2.424	4.649	5.43	-0.07	-0.11	-0.14	-0.14	-0.15	0.08	-0.41	-0.37	7.28	0.5	75943	61.0985	46.8337	609	1.16	0.37	128.7	13
2021	6	30	9	181	7852	940.24	1.61	1.8	75.2	3.42	5.77	4.9	27.9	-29.9	212.1	244	231.3	231.3	-999	238.2	315.9	0.1	-0.01	2.42	2.42	4.659	5.437	-0.07	-0.11	-0.14	-0.13	-0.15	0.08	-0.41	-0.36	7.22	0.29	85943	61.0985	46.8336	608.1	0.89	1.6	131.6	13.11
2021	6	30	10	181	7852	940.56	2.2	2.56	82.4	3.91	4.26	10.6	26.6	-4.7	291.4	330.2	314.8	314.8	-999	241.9	319.1	0.11	0	2.417	2.417	4.66	5.435	-0.07	-0.11	-0.14	-0.13	-0.15	0.08	-0.41	-0.36	7.2	0.25	100001	61.0985	46.8336	607.8	1.57	3.19	136.6	13.32
2021	6	30	11	181	7852	940.79	2.1	2.58	83.9	3.95	3.53	19	20.4	-2.6	362.7	411.5	394.4	394.4	-999	243.4	319.8	0.13	0	2.416	2.416	4.66	5.433	-0.07	-0.11	-0.13	-0.13	-0.15	0.07	-0.41	-0.37	7.22	0.32	110001	61.0985	46.8337	609.3	1.02	4.18	147.7	14.05
2021	6	30	12	181	7852	941.04	1.96	2.6	84.7	3.95	3.09	22.7	16.1	-2.3	430.5	479.5	462.3	462.3	-999	245.1	321	0.16	0	2.418	2.418	4.664	5.435	-0.08	-0.11	-0.13	-0.13	-0.15	0.07	-0.41	-0.37	7.14	0.32	120001	61.0985	46.8337	606	0.95	4.78	156.2	14.6
2021	6	30	13	181	7852	941.24	2.09	2.73	85.4	4.02	3.26	15.6	18.2	-0.7	477.2	529.3	513.1	513.1	-999	246	322.5	0.16	0	2.42	2.418	4.664	5.433	-0.08	-0.12	-0.14	-0.14	-0.16	0.07	-0.41	-0.37	7.16	0.29	125943	61.0985	46.8336	604.1	0.81	4.69	155.1	14.56
2021	6	30	14	181	7852	941.35	2.35	3.02	84.2	4.03	3.71	13.1	23.8	-0.3	504.2	560.5	546.5	546.5	-999	246.2	323.7	0.15	0	2.429	2.43	4.664	5.432	-0.08	-0.11	-0.14	-0.14	-0.15	0.08	-0.41	-0.37	7.14	0.36	135943	61.0985	46.8337	607.5	0.91	4.6	154.1	14.51
2021	6	30	15	181	7852	941.31	2.48	3.08	83.1	4.02	4.01	5.1	27.3	-0.8	509.5	570.7	559.4	559.4	-999	246.7	324.4	0.15	0	2.432	2.433	4.66	5.428	-0.08	-0.12	-0.14	-0.14	-0.15	0.07	-0.41	-0.37	7.16	0.27	150001	61.0985	46.8337	608.4	1.25	4.88	148.2	14.18
2021	6	30	16	181	7852	941.24	2.52	3.05	83.1	4.03	4.23	1.9	29.6	-0.5	498.1	553	545.2	545.2	-999	246.5	323.9	0.14	0	2.44	2.44	4.658	5.427	-0.08	-0.12	-0.14	-0.13	-0.15	0.08	-0.41	-0.36	7.08	0.23	160001	61.0985	46.8337	616.1	0.92	5.57	146.3	14.04
2021	6	30	17	181	7852	941.24	2.74	3.21	80.3	3.96	4.69	5.7	35.8	-3.2	460	511.6	507.1	507.1	-999	246	323.6	0.13	0	2.451	2.451	4.658	5.427	-0.08	-0.12	-0.14	-0.14	-0.15	0.07	-0.41	-0.37	7.13	0.28	165943	61.0985	46.8337	615.8	1.73	5.73	150.5	14.39
2021	6	30	18	181	7852	941.18	2.85	3.22	79	3.92	4.97	357.1	39.6	-4.7	404.5	453.1	450	450	0.992	246.2	322.5	0.12	0	2.457	2.458	4.658	5.427	-0.08	-0.12	-0.14	-0.14	-0.16	0.07	-0.41	-0.37	7.18	0.4	175943	61.0985	46.8337	601.7	1.02	5.66	144.9	14.1
2021	6	30	19	181	7852	941.24	3.04	3.29	78.4	3.95	5.4	359.3	46.1	-4.1	331.6	385.2	376.7	376.7	0.978	247.8	321.3	0.13	0	2.462	2.463	4.658	5.427	-0.08	-0.12	-0.14	-0.14	-0.15	0.07	-0.41	-0.37	7.23	0.28	185943	61.0985	46.8336	605.5	1.09	5.34	141	13.88
2021	6	30	20	181	7852	941.55	2.89	3.15	78.4	3.9	5.36	0.8	43.7	-6	250	300.9	290.8	290.8	0.967	248.6	320.4	0.15	0	2.463	2.461	4.659	5.425	-0.08	-0.12	-0.14	-0.14	-0.15	0.07	-0.41	-0.37	7.18	0.42	200001	61.0985	46.8337	612.4	1.06	4.78	138.7	13.65
2021	6	30	21	181	7852	941.61	2.84	3.03	77.3	3.84	5.23	4.5	41.9	-8.5	168.8	207.3	200.3	200.3	-999	246.6	319.3	0.13	0	2.458	2.458	4.659	5.424	-0.08	-0.12	-0.15	-0.14	-0.15	0.08	-0.41	-0.37	7.19	0.34	210001	61.0985	46.8337	618.3	0.82	4.18	137	13.51
2021	6	30	22	181	7852	941.81	2.66	2.82	79.3	3.88	5.42	7	41.2	-6.9	93.3	118.3	114.4	114.4	-999	246.7	317.9	0.14	0	2.457	2.457	4.661	5.424	-0.08	-0.12	-0.14	-0.14	-0.15	0.07	-0.4	-0.37	7.21	0.47	220001	61.0985	46.8336	611.1	0.93	3.57	134.1	13.36
2021	6	30	23	181	7852	941.89	2.23	2.39	80.5	3.82	5.41	8.2	35	-9.6	35.9	68.6	44.4	66.3	-999	245.9	315.8	0.15	0	2.457	2.456	4.662	5.425	-0.08	-0.12	-0.14	-0.14	-0.15	0.07	-0.41	-0.37	7.19	0.39	225943	61.0985	46.8337	612	1.15	2.87	134	13.22
2021	7	1	0	182	7853	941.97	1.65	1.73	81.4	3.71	5.69	4	29.2	-14.4	4.2	12.5	8	12.1	-999	246.5	313.5	0.19	-0.08	2.455	2.455	4.661	5.423	-0.08	-0.12	-0.15	-0.14	-0.16	0.07	-0.41	-0.37	7.28	0.5	235943	61.0985	46.8337	614.7	0.92	1.71	130.3	13.09
2021	7	1	1	182	7853	941.83	1.38	1.4	81.4	3.64	6.31	4.9	31	-16.5	-0.8	0	1.5	0	-999	245.8	312.3	0.2	-0.27	2.456	2.457	4.661	5.424	-0.08	-0.12	-0.15	-0.14	-0.16	0.07	-0.41	-0.38	7.18	0.44	10001	61.0985	46.8336	614.1	0.81	0.77	127.9	13.02
2021	7	1	2	182	7853	941.61	1.27	1.32	79.6	3.53	6.71	1.8	33.4	-21.1	-1.2	0	0.7	0	-999	246.1	311.7	0.2	-0.4	2.459	2.459	4.662	5.428	-0.07	-0.11	-0.15	-0.14	-0.15	0.08	-0.41	-0.37	7.35	0.39	20001	61.0984	46.8337	605.2	2	0.49	127.3	12.98
2021	7	1	3	182	7853	941.41	1.23	1.25	78.5	3.47	6.6	3.3	35.2	-21	-1.1	0	0.6	0	-999	246.6	311	0.21	-0.57	2.456	2.457	4.662	5.43	-0.07	-0.12	-0.15	-0.14	-0.15	0.08	-0.4	-0.36	7.3	0.49	30001	61.0985	46.8336	607.2	0.84	0.37	128.1	12.96
2021	7	1	4	182	7853	941.31	1.09	1.08	78.6	3.44	6.44	3.1	35	-19.2	-1	0	0.7	0	-999	247.1	310.2	0.22	-0.75	2.457	2.457	4.662	5.431	-0.07	-0.11	-0.15	-0.14	-0.15	0.08	-0.4	-0.37	7.34	0.46	35943	61.0985	46.8337	608.5	1.08	0.22	128.1	12.94
2021	7	1	5	182	7853	941.2	0.71	0.74	80.3	3.42	6.45	1.6	30.9	-17.9	1.3	3.3	3.7	3.2	-999	251.3	309.7	0.29	-0.9	2.456	2.457	4.662	5.432	-0.07	-0.11	-0.15	-0.14	-0.15	0.08	-0.4	-0.37	7.21	0.29	45943	61.0985	46.8337	607.1	1.18	0.01	128.1	12.93
2021	7	1	6	182	7853	941.09	0.39	0.44	79.7	3.32	6.93	335.7	29.1	-23	19	22.5	21.8	21.8	-999	253.2	309.2	0.32	-1.02	2.457	2.458	4.662	5.433	-0.08	-0.12	-0.15	-0.14	-0.16	0.08	-0.4	-0.37	7.22	0.38	60001	61.0985	46.8336	615.2	0.82	-0.1	129.1	12.92
2021	7	1	7	182	7853	941.16	0.78	0.87	79.3	3.4	6.76	353.7	25.8	-27.5	65.7	74.6	72.3	72.3	-999	254.8	311.6	0.32	-0.49	2.457	2.458	4.662	5.432	-0.07	-0.11	-0.14	-0.13	-0.15	0.08	-0.4	-0.36	7.33	0.4	70001	61.0985	46.8336	612.6	0.93	0.47	126.9	12.96
2021	7	1	8	182	7853	941.12	1.43	1.59	78.9	3.54	6.47	357.9	28.3	-26.6	119.2	143	138.8	138.8	-999	247.9	314.7	0.21	-0.03	2.457	2.457	4.661	5.431	-0.07	-0.11	-0.14	-0.14	-0.15	0.08	-0.4	-0.36	7.21	0.4	80001	61.0984	46.8337	601.3	1.19	1.5	129.3	13.03
2021	7	1	9	182	7853	941.11	2.21	2.45	78.4	3.72	6.06	356.9	39	-16.1	197.2	238.1	231.1	231.1	-999	249.8	318.2	0.19	0	2.457	2.456	4.66	5.43	-0.08	-0.11	-0.14	-0.13	-0.15	0.08	-0.4	-0.36	7.21	0.33	85943	61.0985	46.8337	606.6	0.87	2.67	130.2	13.16
2021	7	1	10	182	7853	940.99	2.81	3.05	76.6	3.79	5.5	344.8	43.7	-11	269.4	323.5	314.1	314.1	-999	249.6	320.2	0.16	0	2.469	2.471	4.659	5.43	-0.07	-0.11	-0.14	-0.13	-0.15	0.08	-0.4	-0.36	7.26	0.34	95943	61.0985	46.8336	609.7	1.13	3.65	135.4	13.39
2021	7	1	11	182	7853	940.81	2.87	3.08	77.6	3.86	5.35	356.7	43.2	-7.8	339.2	405.5	393.9	393.9	-999	250.6	321.4	0.17	0	2.467	2.469	4.659	5.431	-0.07	-0.12	-0.14	-0.13	-0.15	0.08	-0.4	-0.37	7.2	0.35	110001	61.0985	46.8337	609.8	1.47	4.26	148.8	14.29
2021	7	1	12	182	7853	940.81	2.89	3.11	78.7	3.92	5.45	353.3	44.3	-5.5	389.3	470.2	457	457	-999	251.2	322	0.17	0	2.479	2.482	4.659	5.431	-0.07	-0.12	-0.14	-0.13	-0.15	0.08	-0.4	-0.37	7.19	0.44	120001	61.0985	46.8336	602.4	1.17	4.44	152.7	14.59
2021	7	1	13	182	7853	940.57	2.9	3.26	78.2	3.9	5.06	2.4	41	-5.8	421.3	523.8	509.2	509.2	-999	252.6	323.3	0.19	0	2.47	2.468	4.659	5.434	-0.08	-0.12	-0.13	-0.14	-0.15	0.08	-0.41	-0.37	7.17	0.34	130001	61.0985	46.8336	605.6	0.83	4.31	152.5	14.52
2021	7	1	14	182	7853	940.37	2.83	3.24	78.6	3.9	4.74	354.2	37	-5.4	437.7	542.8	527.9	527.9	-999	255.4	323.5	0.22	0	2.481	2.481	4.659	5.436	-0.07	-0.12	-0.13	-0.13	-0.15	0.08	-0.4	-0.37	7.2	0.29	135943	61.0985	46.8336	606.2	1.11	4.4	151.3	14.45
2021	7	1	15	182	7853	940.33	2.84	3.29	78.2	3.89	4.73	356.8	37.1	-6	425	523.1	508.9	508.9	-999	263.8	323.7	0.31	0	2.48	2.48	4.659	5.436	-0.07	-0.11	-0.14	-0.13	-0.15	0.08	-0.4	-0.36	7.19	0.33	145943	61.0985	46.8337	607.8	1.23	4.91	147.7	14.24
2021	7	1	16	182	7853	940.35	2.94	3.34	77.7	3.89	4.92	356.9	40	-6.2	424.4	521.1	507.2	507.2	-999	259.4	323.7	0.26	0	2.487	2.489	4.658	5.435	-0.08	-0.11	-0.13	-0.14	-0.15	0.08	-0.4	-0.37	7.12	0.17	160001	61.0985	46.8337	612.9	1.16	5.39	145.8	14.13
2021	7	1	17	182	7853	940.31	3.06	3.46	77.2	3.9	5.18	356.7	43.9	-6.2	430.5	530.9	516.9	516.9	-999	257	324	0.22	0	2.497	2.497	4.658	5.435	-0.08	-0.12	-0.14	-0.14	-0.14	0.08	-0.4	-0.37	7.09	0.26	170001	61.0985	46.8337	615.3	1.06	5.94	149.2	14.38
2021	7	1	18	182	7853	940.43	3.03	3.36	77.5	3.91	5.4	358.8	45.8	-6.1	360.1	452	440.2	440.2	-999	253.8	322.9	0.19	0	2.488	2.49	4.658	5.434	-0.08	-0.12	-0.14	-0.14	-0.14	0.08	-0.4	-0.37	7.12	0.29	180001	61.0985	46.8337	605.7	1.43	5.86	144.8	14.13
2021	7	1	19	182	7853	940.42	3.29	3.56	76.1	3.9	5.71	0.4	52.2	-6.6	295.6	379	369.3	369.3	-999	251.3	322.4	0.15	0	2.497	2.497	4.658	5.434	-0.08	-0.12	-0.14	-0.14	-0.15	0.08	-0.4	-0.37	7.04	0.35	185943	61.0985	46.8337	604.1	0.93	5.44	141.4	13.92
2021	7	1	20	182	7853	940.52	3.34	3.68	74.9	3.85	5.11	10.2	46.5	-7.6	227	295.9	288.4	288.4	-999	251.8	321.7	0.16	0	2.508	2.506	4.658	5.434	-0.08	-0.11	-0.13	-0.14	-0.15	0.08	-0.4	-0.37	7.19	0.33	195943	61.0985	46.8337	617.8	1.47	5.32	139.6	13.72
2021	7	1	21	182	7853	940.59	3.56	3.76	73.3	3.83	5.13	6.5	49.4	-8.5	155	202.9	197.8	197.8	-999	254.6	321	0.17	0	2.508	2.512	4.659	5.434	-0.08	-0.12	-0.14	-0.14	-0.15	0.08	-0.4	-0.37	7.12	0.38	210001	61.0985	46.8337	615.6	0.82	4.97	137.4	13.57
2021	7	1	22	182	7853	940.64	3.36	3.52	74	3.82	5.8	3.6	54.3	-10.5	91.8	120.8	117.9	117.9	-999	259.3	320	0.23	0	2.5	2.5	4.659	5.433	-0.08	-0.12	-0.15	-0.14	-0.15	0.08	-0.41	-0.37	7.15	0.46	220001	61.0985	46.8336	610.3	0.85	4.21	135.4	13.42
2021	7	1	23	182	7853	940.81	3.02	3.16	75.6	3.81	6.39	17.1	54.6	-12.2	41.4	65.6	51.2	64.1	-999	264.5	318.8	0.31	0	2.512	2.512	4.66	5.432	-0.08	-0.12	-0.14	-0.14	-0.15	0.08	-0.4	-0.37	7.18	0.39	230001	61.0985	46.8337	613.1	2.74	3.51	132.2	13.28
2021	7	2	0	183	7854	940.73	2.61	2.68	77.3	3.78	6.87	355.8	51.4	-14.9	4.3	10.9	7.9	10.6	-999	257.9	317.1	0.26	0	2.512	2.51	4.66	5.434	-0.08	-0.12	-0.14	-0.14	-0.15	0.08	-0.4	-0.37	7.18	0.5	235943	61.0985	46.8336	614.2	0.99	2.54	130.7	13.13
2021	7	2	1	183	7854	940.77	2.65	2.68	75.7	3.71	7.11	3.3	53.8	-19.4	-0.4	0.4	1.4	0.4	-999	257.5	316.6	0.25	0	2.512	2.514	4.661	5.434	-0.08	-0.12	-0.14	-0.14	-0.15	0.08	-0.4	-0.37	7.3	0.45	5943	61.0985	46.8336	611.3	0.92	1.92	130.7	13.04
2021	7	2	2	183	7854	940.47	2.65	2.69	73.7	3.61	7.24	3.4	54.8	-25.4	-0.9	0	0.5	0	-999	259.3	316.4	0.27	0	2.512	2.512	4.657	5.433	-0.08	-0.12	-0.14	-0.14	-0.15	0.08	-0.4	-0.37	7.31	0.43	15943	61.0985	46.8336	605.6	1.2	1.81	128.7	12.99
2021	7	2	3	183	7854	940.36	2.7	2.72	71	3.49	7.68	5.5	59.1	-34.2	-0.9	0	0.5	0	-999	259.1	316.2	0.27	0	2.509	2.511	4.654	5.431	-0.08	-0.12	-0.14	-0.14	-0.15	0.08	-0.4	-0.37	7.32	0.42	30001	61.0985	46.8336	610.2	0.97	1.8	128.3	12.95
2021	7	2	4	183	7854	940.08	2.58	2.66	70.9	3.46	7.26	7.4	53.6	-34.3	-0.9	0	0.5	0	-999	263.6	315.9	0.32	0	2.511	2.51	4.649	5.429	-0.08	-0.12	-0.14	-0.14	-0.16	0.08	-0.4	-0.37	7.28	0.35	40001	61.0985	46.8337	610.2	1.08	1.82	129.2	12.94
2021	7	2	5	183	7854	940.02	2.27	2.32	72.6	3.46	6.92	3.9	45.3	-32.9	0.2	1.8	2.3	1.7	-999	258.5	314.8	0.28	0	2.508	2.507	4.648	5.429	-0.08	-0.12	-0.15	-0.14	-0.16	0.08	-0.4	-0.37	7.16	0.37	45943	61.0985	46.8337	603.7	1.25	1.54	127.7	12.92
2021	7	2	6	183	7854	940.12	2.87	2.87	73.3	3.65	6.94	8.3	56.6	-22	7	11.3	11	11	-999	277.3	317.3	0.45	0	2.511	2.511	4.65	5.43	-0.08	-0.12	-0.14	-0.14	-0.16	0.08	-0.4	-0.37	7.29	0.44	55943	61.0985	46.8336	616.3	0.88	1.72	128.1	12.91
2021	7	2	7	183	7854	940.34	3.35	3.43	73.5	3.78	5.93	13.9	55.2	-12.3	30.7	40.1	39.3	39.3	-999	300.4	319.4	0.67	0	2.506	2.508	4.657	5.435	-0.08	-0.12	-0.14	-0.14	-0.15	0.08	-0.4	-0.37	7.21	0.41	70001	61.0984	46.8334	596.7	2.08	2.43	127.2	12.92
2021	7	2	8	183	7854	940.68	3.99	4	71.8	3.87	5.65	18.7	61	-7.8	66.9	83	81.2	81.2	-999	278	319.8	0.4	0	2.506	2.505	4.66	5.434	-0.08	-0.12	-0.14	-0.14	-0.15	0.09	-0.4	-0.36	7.28	0.43	80001	61.0985	46.8336	610.1	1.09	2.98	128.8	12.97
2021	7	2	9	183	7854	940.47	4.05	4.42	73.2	3.96	6.4	20.1	71.2	-4.3	128.8	153.5	150.3	150.3	-999	284.6	320.7	0.47	0	2.506	2.508	4.659	5.435	-0.08	-0.11	-0.14	-0.13	-0.15	0.09	-0.39	-0.36	7.18	0.34	90001	61.0985	46.8337	610.3	0.86	4.11	132	13.11
2021	7	2	10	183	7854	940.29	4.47	4.67	74	4.12	6.9	7.7	84.2	3.9	172.1	217.5	213.2	213.2	-999	319.2	322.4	0.81	0	2.506	2.506	4.659	5.436	-0.07	-0.12	-0.14	-0.13	-0.15	0.08	-0.39	-0.36	7.2	0.37	95943	61.0985	46.8336	609.9	1.16	4.5	133	13.29
2021	7	2	11	183	7854	939.96	4.67	4.88	72.5	4.1	7.5	2	95.8	2.9	220.8	276.2	270.8	270.8	-999	312.7	323.3	0.73	0	2.514	2.514	4.656	5.437	-0.07	-0.11	-0.13	-0.14	-0.15	0.09	-0.39	-0.36	7.13	0.25	105943	61.0985	46.8337	603.4	2.15	5.07	137.5	13.68
2021	7	2	12	183	7854	939.76	5.01	5.32	69.8	4.05	7.46	10.2	101.5	-0.3	276.2	355	348.1	348.1	-999	327.8	324.2	0.88	0	2.517	2.518	4.653	5.436	-0.08	-0.12	-0.14	-0.14	-0.15	0.08	-0.4	-0.37	7.23	0.39	115943	61.0985	46.8336	609.7	0.94	5.56	146.6	14.36
2021	7	2	13	183	7854	939.75	5.07	5.49	68.8	4	6.86	9.7	93.5	-2.5	274.2	359.7	352.8	352.8	-999	332.4	325	0.92	0	2.519	2.521	4.658	5.44	-0.08	-0.11	-0.14	-0.14	-0.14	0.08	-0.4	-0.36	7.26	0.3	130001	61.0985	46.8337	607.1	0.73	6.09	143.7	14.15
2021	7	2	14	183	7854	939.62	5.27	5.63	68.3	4.03	7.49	8.5	106.4	-1.2	293.7	383.8	376.6	376.6	-999	320.9	325.4	0.79	0	2.536	2.536	4.652	5.436	-0.08	-0.12	-0.14	-0.14	-0.14	0.09	-0.4	-0.37	7.2	0.34	140001	61.0985	46.8336	612.8	0.98	6.24	144	14.18
2021	7	2	15	183	7854	939.44	5.14	5.52	68.9	4.03	7.12	6.7	98.5	-1.1	250	337.6	331.4	331.4	-999	319.7	324.8	0.78	0	2.537	2.537	4.649	5.435	-0.08	-0.12	-0.14	-0.14	-0.14	0.09	-0.4	-0.37	7.11	0.3	145943	61.0985	46.8337	603.1	1.66	6.27	142.4	14.04
2021	7	2	16	183	7854	939.61	4.73	5.13	71	4.03	6.42	10.3	81.5	-1	187.3	256	251.4	251.4	-999	330.9	323.8	0.91	0	2.539	2.537	4.651	5.435	-0.08	-0.12	-0.14	-0.14	-0.14	0.09	-0.4	-0.37	7.22	0.26	155943	61.0985	46.8336	608.9	1.1	6	140.5	13.9
2021	7	2	17	183	7854	939.78	4.44	4.72	73.3	4.08	6.24	11.8	74.6	1.5	143.6	199.3	195.7	195.7	-999	338.3	322.9	1	0	2.542	2.541	4.651	5.434	-0.08	-0.13	-0.14	-0.15	-0.15	0.08	-0.4	-0.37	7.21	0.21	170001	61.0985	46.8337	613.7	0.88	5.25	139.3	13.75
2021	7	2	18	183	7854	939.78	4.35	4.44	78	4.31	6.48	5.4	76.3	12.9	110.5	157	154.3	154.3	-999	338.9	322.5	1	0	2.543	2.544	4.647	5.43	-0.08	-0.12	-0.15	-0.14	-0.15	0.09	-0.39	-0.37	7.24	0.44	180001	61.0984	46.8337	604.3	1.4	4.26	137.9	13.64
2021	7	2	19	183	7854	939.55	4.65	4.61	80.1	4.53	7.28	6.1	92.1	26.3	76.5	108.1	106.3	106.3	-999	338.6	322.2	1	0	2.547	2.547	4.642	5.426	-0.08	-0.12	-0.14	-0.14	-0.15	0.09	-0.39	-0.37	7.21	0.31	190001	61.0985	46.8338	617.8	2.05	3.8	136.3	13.5
2021	7	2	20	183	7854	939.3	5.12	5.05	79.5	4.64	7.72	16	106.9	34.4	72.7	101.4	99.7	99.7	-999	339	322.9	0.99	0	2.547	2.61	4.641	5.428	-0.08	-0.12	-0.14	-0.13	-0.14	0.09	-0.39	-0.36	7.12	0.36	195943	61.0985	46.8337	617.2	1.51	3.8	135.7	13.42
2021	7	2	21	183	7854	939.25	5.17	5.21	79.8	4.68	8.59	17.6	120.5	40.9	43	61.6	60.6	60.6	-999	339.4	323.1	0.99	0	2.553	2.553	4.639	5.427	-0.08	-0.12	-0.14	-0.14	-0.15	0.09	-0.39	-0.36	7.22	0.17	205943	61.0985	46.8337	611.9	0.98	4.1	134.2	13.32
2021	7	2	22	183	7854	939.43	4.72	4.7	81.5	4.63	7.89	9.3	101.4	34.8	23.5	34.4	33.8	33.8	-999	338.2	322	1	0	2.557	2.557	4.641	5.427	-0.08	-0.11	-0.15	-0.14	-0.15	0.09	-0.39	-0.36	7.17	0.53	220001	61.0985	46.8337	612.5	0.85	3.82	130.8	13.19
2021	7	2	23	183	7854	939.59	4.42	4.42	81.6	4.54	7.89	6.4	95.6	29.5	9.3	11.4	14.1	11.3	-999	337.1	321.2	1	0	2.561	2.561	4.644	5.428	-0.08	-0.11	-0.14	-0.14	-0.15	0.09	-0.39	-0.36	7.32	0.28	230001	61.0985	46.8337	612.2	1.45	3.57	130.2	13.07
2021	7	3	0	184	7855	939.78	4.95	4.91	76.7	4.43	8.12	8.1	109	23.1	2.8	2.6	3.9	2.6	-999	339.1	321.7	1	0	2.57	2.57	4.649	5.432	-0.07	-0.11	-0.14	-0.14	-0.15	0.09	-0.39	-0.36	7.21	0.27	1	61.0985	46.8336	617.6	0.91	3.81	128.2	13
2021	7	3	1	184	7855	939.98	4.87	4.97	76.1	4.36	8.16	12.7	107.9	19.3	0.5	0	-1	0	-999	339.9	321.6	1	0	2.576	2.577	4.656	5.436	-0.08	-0.11	-0.14	-0.14	-0.15	0.09	-0.39	-0.36	7.18	0.39	5943	61.0985	46.8336	611.2	1.29	4.29	128.2	12.95
2021	7	3	2	184	7855	940.2	5.02	5.13	77	4.46	7.88	22.1	106.9	24.4	0.3	0	-0.8	0	-999	340.7	321.9	1	0	2.58	2.583	4.659	5.437	-0.08	-0.12	-0.14	-0.14	-0.15	0.09	-0.39	-0.36	7.29	0.41	15943	61.0985	46.8336	608.2	0.98	4.54	127.9	12.92
2021	7	3	3	184	7855	940.02	4.59	4.66	78.6	4.42	7.72	7.2	96.5	21.9	-0.4	0	0	0	-999	340.5	321.5	1	0	2.586	2.587	4.654	5.435	-0.08	-0.12	-0.14	-0.14	-0.16	0.09	-0.39	-0.36	7.28	0.27	30001	61.0985	46.8336	605.3	0.87	4.23	127.3	12.91
2021	7	3	4	184	7855	940.15	4.21	4.26	80.8	4.42	7.14	20.5	82.2	20.3	-1	0	1.4	0	-999	338.4	321.3	1	0	2.587	2.585	4.655	5.434	-0.08	-0.12	-0.14	-0.14	-0.15	0.09	-0.39	-0.36	7.21	0.36	40001	61.0985	46.8336	610.5	1.15	3.62	129	12.89
2021	7	3	5	184	7855	940.33	4.14	4.2	81.9	4.46	7.45	17.8	84.5	23.6	0.4	1.5	2.3	1.5	-999	338.2	321.1	1	0	2.588	2.588	4.658	5.436	-0.08	-0.12	-0.14	-0.14	-0.15	0.1	-0.39	-0.37	7.19	0.44	50001	61.0985	46.8337	605.7	1.04	3.42	128.8	12.88
2021	7	3	6	184	7855	940.63	4.29	4.34	80.4	4.42	7.29	4.4	85.4	20.9	6.5	8.2	8	8	-999	342.1	321.1	1	0	2.591	2.591	4.66	5.434	-0.08	-0.12	-0.14	-0.13	-0.15	0.1	-0.38	-0.36	7.33	0.32	55943	61.0985	46.8336	612.6	1.02	3.63	127.5	12.87
2021	7	3	7	184	7855	941.06	4.2	4.31	78.5	4.29	6.62	344.2	75.5	12.4	24.7	29.3	28.9	28.9	-999	339	321.3	0.99	0	2.596	2.596	4.659	5.43	-0.08	-0.12	-0.14	-0.14	-0.15	0.09	-0.39	-0.36	7.3	0.43	65943	61.0985	46.8336	605.8	1.92	3.91	127.7	12.88
2021	7	3	8	184	7855	941.65	4.1	4.2	78.6	4.26	6.6	359.4	73.7	11	55.5	67.5	66.7	66.7	-999	337.4	321.3	0.99	0	2.6	2.602	4.662	5.427	-0.08	-0.12	-0.14	-0.13	-0.15	0.09	-0.39	-0.36	7.19	0.45	80001	61.0985	46.8336	611.3	0.86	3.86	128.2	12.92
2021	7	3	9	184	7855	941.85	4.12	4.24	78.5	4.26	6.54	4.2	73.2	10.9	90.8	110.3	109	109	-999	332.9	321.7	0.97	0	2.605	2.605	4.665	5.428	-0.08	-0.12	-0.14	-0.13	-0.14	0.09	-0.39	-0.36	7.11	0.43	90001	61.0985	46.8337	609	0.78	3.89	129.7	13.01
2021	7	3	10	184	7855	941.81	4.12	4.26	78.2	4.25	7.23	359.6	81.6	11.2	119.3	144	142.3	142.3	-999	322.6	321.9	0.87	0	2.603	2.601	4.665	5.429	-0.08	-0.11	-0.14	-0.13	-0.14	0.1	-0.39	-0.36	7.22	0.33	100001	61.0985	46.8337	613.6	0.94	4.15	130.8	13.14
2021	7	3	11	184	7855	941.83	4.47	4.69	76.4	4.26	7.02	4.1	85.1	11.3	173.3	208.7	206.4	206.4	-999	330.9	323	0.94	0	2.605	2.605	4.665	5.428	-0.07	-0.11	-0.13	-0.13	-0.13	0.1	-0.38	-0.36	7.18	0.38	105943	61.0985	46.8336	607.5	0.94	4.72	133.1	13.35
2021	7	3	12	184	7855	941.97	4.6	4.88	75.5	4.24	6.89	2.6	85.5	10.4	226.6	274.3	271.4	271.4	-999	321.8	323.7	0.83	0	2.609	2.61	4.667	5.429	-0.07	-0.11	-0.13	-0.13	-0.13	0.1	-0.38	-0.36	7.32	0.24	115943	61.0985	46.8336	598.9	1.35	5.2	138.4	13.72
2021	7	3	13	184	7855	942.05	4.45	4.7	76.1	4.23	7.28	0.9	88.1	10.4	241.3	295.4	292.3	292.3	-999	316	323.3	0.78	0	2.615	2.616	4.67	5.431	-0.08	-0.11	-0.13	-0.12	-0.12	0.1	-0.38	-0.37	7.15	0.37	130001	61.0985	46.8337	607.5	0.73	5.29	142.2	14.02
2021	7	3	14	184	7855	942.14	4.76	5.14	74	4.21	6.78	2.5	86.5	8.4	385.9	442.9	438.5	438.5	-999	308.1	325.8	0.68	0	2.622	2.622	4.676	5.437	-0.07	-0.11	-0.12	-0.11	-0.11	0.11	-0.38	-0.36	7.18	0.36	135943	61.0985	46.8336	611.7	0.99	5.71	151.6	14.69
2021	7	3	15	184	7855	942.21	4.65	5.05	74.2	4.18	6.72	357.9	83.7	6.9	392.4	435	430.8	430.8	-999	318.1	325.8	0.79	0	2.628	2.628	4.675	5.435	-0.06	-0.1	-0.12	-0.1	-0.09	0.13	-0.38	-0.36	7.19	0.28	150001	61.0985	46.8337	612.9	1.75	6.17	145.2	14.28
2021	7	3	16	184	7855	942	4.3	4.61	75.6	4.16	7.05	358	82.3	6.1	339.5	378.6	375	375	-999	324.1	324.3	0.87	0	2.633	2.635	4.665	5.427	-0.06	-0.1	-0.11	-0.1	-0.08	0.13	-0.37	-0.36	7.23	0.23	155943	61.0985	46.8336	609.7	0.92	6.21	143.5	14.17
2021	7	3	17	184	7855	942.14	4.33	4.61	75	4.13	7.44	356	87.7	5.1	405.4	439.7	435.7	435.7	-999	301.1	324.5	0.63	0	2.645	2.645	4.67	5.43	-0.06	-0.1	-0.1	-0.08	-0.06	0.14	-0.36	-0.36	7.15	0.42	165943	61.0985	46.8337	609.7	0.92	6.14	146.2	14.37
2021	7	3	18	184	7855	942.11	4.23	4.49	75	4.1	7.44	359.5	85.7	3.5	354.5	381.7	378.4	378.4	-999	305.5	323.9	0.68	0	2.65	2.649	4.664	5.425	-0.06	-0.09	-0.09	-0.08	-0.06	0.15	-0.36	-0.36	7.19	0.21	180001	61.0985	46.8337	604.2	1.35	6.24	143.3	14.18
2021	7	3	19	184	7855	942.13	4.06	4.29	75.4	4.08	7.61	3.9	84.7	2	267.7	284.6	281.5	281.5	0.983	308	322.9	0.71	0	2.652	2.651	4.664	5.425	-0.06	-0.1	-0.1	-0.09	-0.06	0.14	-0.36	-0.36	7.32	0.18	190001	61.0985	46.8337	612	0.9	5.91	140.8	14.01
2021	7	3	20	184	7855	942.29	3.9	4.06	75.5	4.03	7.66	355.4	82	-0.5	159.6	170.1	161.1	161.1	0.951	301.6	321.5	0.65	0	2.655	2.654	4.664	5.423	-0.08	-0.11	-0.12	-0.11	-0.06	0.13	-0.37	-0.37	7.25	0.41	200001	61.0985	46.8337	622.4	1.25	5.02	138.3	13.81
2021	7	3	21	184	7855	942.42	4.14	4.26	74.4	4.04	6.65	358.4	74.6	0.2	95.7	100.6	95.3	95.3	-999	296.6	321.2	0.59	0	2.649	2.651	4.667	5.425	-0.07	-0.11	-0.13	-0.12	-0.06	0.14	-0.37	-0.36	7.28	0.34	205943	61.0985	46.8337	607.8	0.78	4.43	137.1	13.63
2021	7	3	22	184	7855	942.17	3.65	3.75	76.7	4.03	7.1	355.3	71.3	-0.8	71.9	76.5	72.7	72.7	-999	291.3	320.3	0.56	0	2.654	2.655	4.663	5.423	-0.07	-0.11	-0.13	-0.13	-0.06	0.13	-0.37	-0.36	7.18	0.25	215943	61.0985	46.8337	609.2	0.88	3.9	134.8	13.49
2021	7	3	23	184	7855	942.38	3.59	3.67	77.1	4.03	7.44	356.2	73.8	-0.7	34.2	44.7	35.4	42.6	-999	285.3	319.6	0.5	0	2.657	2.656	4.665	5.423	-0.08	-0.12	-0.13	-0.13	-0.07	0.13	-0.37	-0.36	7.28	0.33	230001	61.0985	46.8337	616.9	1.47	3.46	133.1	13.34
2021	7	4	0	185	7856	942.45	3.52	3.62	77.2	4.02	7.11	357.2	69.2	-1.2	9.6	13.8	9.4	13.2	-999	294.1	319.4	0.59	0	2.655	2.655	4.666	5.424	-0.08	-0.12	-0.14	-0.14	-0.08	0.13	-0.37	-0.36	7.17	0.36	1	61.0985	46.8336	616.5	0.86	3.22	131.2	13.18
2021	7	4	1	185	7856	942.59	3.54	3.62	77	4.01	6	358.4	57.9	-1.3	0.5	0.9	0.7	0.8	-999	296.9	319.5	0.62	0	2.66	2.66	4.666	5.422	-0.08	-0.11	-0.14	-0.14	-0.07	0.12	-0.37	-0.36	7.28	0.39	5943	61.0985	46.8336	610.5	1.23	2.92	128.6	13.06
2021	7	4	2	185	7856	942.72	4.06	4.06	74.4	4.02	5.76	1.5	62.1	-0.9	-0.4	0.5	0.5	0.5	-999	289.4	319.3	0.52	0	2.664	2.663	4.668	5.423	-0.08	-0.12	-0.14	-0.14	-0.08	0.12	-0.37	-0.35	7.25	0.36	20001	61.0985	46.8337	606.9	0.97	2.82	128.4	12.99
2021	7	4	3	185	7856	942.61	3.73	3.87	75.2	3.97	4.68	358.3	44.7	-2.3	-1.1	0	-0.2	0	-999	274.9	319.2	0.38	0	2.661	2.661	4.667	5.424	-0.08	-0.11	-0.14	-0.14	-0.09	0.12	-0.37	-0.36	7.25	0.3	30001	61.0985	46.8336	606.8	0.87	2.55	130.2	12.94
2021	7	4	4	185	7856	942.38	3.12	3.21	78.3	3.96	5.6	356.9	47.9	-3.4	-0.9	0	0.2	0	-999	274	318.3	0.4	0	2.663	2.662	4.665	5.423	-0.08	-0.11	-0.14	-0.14	-0.09	0.12	-0.37	-0.36	7.25	0.36	40001	61.0985	46.8336	609.5	0.96	2.26	130.1	12.92
2021	7	4	5	185	7856	942.2	3	3.05	78.3	3.93	5.94	353.5	49.5	-5.3	0.5	1.4	1.9	1.3	-999	273.9	317.9	0.41	0	2.663	2.663	4.663	5.423	-0.08	-0.12	-0.14	-0.14	-0.09	0.12	-0.38	-0.36	7.25	0.37	45943	61.0984	46.8338	601.2	1.18	2.03	127.6	12.89
2021	7	4	6	185	7856	942.1	2.89	2.99	78.8	3.92	6.03	357.1	48.6	-5.6	15.9	13.7	13.4	13.4	-999	274.3	318	0.42	0	2.663	2.664	4.661	5.421	-0.07	-0.12	-0.14	-0.14	-0.09	0.12	-0.37	-0.35	7.3	0.28	55943	61.0985	46.8337	610.3	0.9	2.11	128.6	12.88
2021	7	4	7	185	7856	942.34	4.51	4.48	71.2	3.97	4.98	353.8	56.4	-2.5	64.7	53.3	52.1	52.1	-999	274	319.5	0.32	0	2.662	2.662	4.665	5.424	-0.07	-0.11	-0.13	-0.13	-0.09	0.13	-0.37	-0.35	7.26	0.3	70001	61.0984	46.8334	591.7	1.98	2.89	130.2	12.9
2021	7	4	8	185	7856	942.21	4.01	4.35	73.7	3.97	4.49	355.4	44.7	-2.2	127.8	112.8	110.7	110.7	-999	274.5	320.8	0.36	0	2.658	2.658	4.666	5.426	-0.07	-0.11	-0.12	-0.12	-0.08	0.14	-0.37	-0.35	7.28	0.3	80001	61.0985	46.8336	612.5	0.89	4.02	131.1	12.96
2021	7	4	9	185	7856	942.11	3.69	4.01	75.3	3.96	4.72	354.5	44.8	-2.6	202.1	185.8	183	183	-999	276.3	321.4	0.4	0	2.658	2.657	4.664	5.425	-0.07	-0.1	-0.12	-0.11	-0.07	0.14	-0.36	-0.35	7.2	0.29	90001	61.0985	46.8336	609.9	0.8	4.55	132.2	13.07
2021	7	4	10	185	7856	942.04	3.52	3.74	77.6	4.04	4.98	359.3	46.2	-0.2	274.5	262.2	258.9	258.9	-999	277.9	321.8	0.42	0	2.66	2.66	4.664	5.426	-0.07	-0.1	-0.11	-0.1	-0.06	0.15	-0.36	-0.35	7.26	0.23	95943	61.0985	46.8336	611.1	0.93	4.73	133.2	13.28
2021	7	4	11	185	7856	941.84	3.6	3.88	76.7	4.01	4.62	356.9	42.7	-1	341.5	329.9	326.9	326.9	-999	279.6	323.3	0.44	0	2.669	2.668	4.664	5.427	-0.06	-0.1	-0.1	-0.08	-0.06	0.15	-0.36	-0.35	7.2	0.23	105943	61.0985	46.8336	606.1	1.12	5.03	147.2	14.13
2021	7	4	12	185	7856	941.76	4.3	4.67	72.7	4	4.27	4.8	43.7	-1.2	385.7	382.9	380.5	380.5	-999	280.6	325.5	0.41	0	2.668	2.669	4.664	5.428	-0.06	-0.1	-0.09	-0.07	-0.05	0.16	-0.36	-0.35	7.18	0.21	120001	61.0985	46.8336	608.5	0.95	5.33	152.6	14.51
2021	7	4	13	185	7856	941.74	4.04	4.32	75.6	4.08	5.19	351.3	54.4	1.5	427.8	419.9	418.5	418.5	0.998	274.9	324	0.36	0	2.673	2.673	4.66	5.424	-0.06	-0.09	-0.08	-0.04	-0.04	0.18	-0.34	-0.35	7.24	0.24	130001	61.0985	46.8337	605.6	0.8	5.13	149.7	14.42
2021	7	4	14	185	7856	941.53	3.88	4.24	77.4	4.14	5.57	355.3	57.3	3.8	449	445.3	440.5	440.5	0.989	272.1	324.1	0.34	0	2.689	2.691	4.658	5.424	-0.06	-0.08	-0.08	-0.02	-0.04	0.2	-0.34	-0.34	7.23	0.19	140001	61.0985	46.8336	613.4	1	5.27	149.1	14.41
2021	7	4	15	185	7856	941.38	4.09	4.56	76.8	4.16	5.61	9.4	60.3	4.9	458.4	463.8	450	450	0.97	273.2	325	0.34	0	2.694	2.692	4.658	5.425	-0.06	-0.08	-0.08	-0.01	-0.03	0.21	-0.33	-0.34	7.18	0.25	145943	61.0985	46.8337	610.5	1.45	5.51	146.3	14.24
2021	7	4	16	185	7856	941.13	4.02	4.45	77.6	4.19	5.95	3.5	63.6	6.3	436.6	450.8	425.4	425.4	0.943	273.7	324.8	0.35	0	2.703	2.702	4.653	5.423	-0.04	-0.08	-0.08	-0.01	-0.02	0.23	-0.32	-0.34	7.22	0.22	155943	61.0985	46.8337	609.3	0.93	5.99	143.7	14.11
2021	7	4	17	185	7856	940.99	4.01	4.36	77.3	4.17	6.29	357	67.5	5.6	400.5	422.1	388.2	388.2	0.919	274.1	324	0.36	0	2.714	2.717	4.647	5.418	-0.04	-0.07	-0.1	-0.01	-0.02	0.23	-0.32	-0.34	7.13	0.15	170001	61.0985	46.8337	614.2	1.05	6.14	145.1	14.27
2021	7	4	18	185	7856	940.86	4.02	4.27	76.7	4.14	7.07	356.8	76.9	5.1	350	379.4	340.9	340.9	0.898	273.3	323	0.35	0	2.726	2.724	4.639	5.412	-0.05	-0.08	-0.1	-0.03	-0.02	0.23	-0.32	-0.34	7.26	0.31	180001	61.0985	46.8337	610.6	0.85	5.96	142.8	14.15
2021	7	4	19	185	7856	940.8	4.15	4.26	77	4.2	7.9	338.7	88.9	8.9	291.2	325.8	284.3	284.3	0.872	272.5	321.9	0.33	0	2.728	2.729	4.636	5.409	-0.06	-0.09	-0.11	-0.05	-0.03	0.22	-0.32	-0.35	7.15	0.17	190001	61.0985	46.8337	612.1	1.62	5.65	140.3	13.97
2021	7	4	20	185	7856	940.45	5.13	5.2	75.4	4.4	9.85	350.1	135.1	26.1	203.3	234.5	197.9	197.9	0.843	277.2	322.2	0.33	0	2.737	2.737	4.633	5.409	-0.06	-0.11	-0.12	-0.08	-0.03	0.21	-0.33	-0.35	7.19	-0.17	195943	61.0985	46.8337	619.8	1.63	5.58	138.4	13.78
2021	7	4	21	185	7856	940.89	5.03	5.15	75.7	4.39	10.01	347.9	134.6	25.4	124.3	137.4	116.9	116.9	-999	293.8	321.9	0.51	0	2.738	2.741	4.635	5.407	-0.07	-0.11	-0.13	-0.1	-0.04	0.21	-0.34	-0.35	7.35	0.24	205943	61.0985	46.8337	611.4	0.77	5.47	136.3	13.66
2021	7	4	22	185	7856	941.02	4.99	5.14	74.9	4.33	9.25	350.9	123.5	19.3	88.3	99.2	85.1	85.1	-999	294.3	321.8	0.52	0	2.741	2.744	4.639	5.41	-0.07	-0.12	-0.13	-0.12	-0.05	0.2	-0.34	-0.35	7.15	0.32	220001	61.0985	46.8337	612.8	0.93	5.27	134.8	13.52
2021	7	4	23	185	7856	941.2	4.37	4.43	76.7	4.24	7.84	348.2	92.3	11.7	14.5	21	15.1	18.2	-999	292.3	320.4	0.53	0	2.743	2.741	4.642	5.411	-0.08	-0.12	-0.14	-0.13	-0.05	0.19	-0.34	-0.35	7.36	0.04	230001	61.0985	46.8336	618.1	0.98	4.25	132.3	13.33
2021	7	5	0	186	7857	941.58	3.95	4.06	78.9	4.24	6.95	356.1	74.2	10.1	3.3	3.8	2.8	3.4	-999	321.5	320.6	0.85	0	2.738	2.737	4.648	5.413	-0.08	-0.12	-0.15	-0.14	-0.05	0.19	-0.34	-0.35	7.21	0.25	1	61.0985	46.8336	615.9	0.95	3.76	130.3	13.17
2021	7	5	1	186	7857	941.61	4.1	4.15	78.9	4.28	6.71	354.7	73.8	12	0.2	0	0	0	-999	334.3	320.6	0.99	0	2.735	2.736	4.65	5.416	-0.08	-0.12	-0.14	-0.14	-0.05	0.19	-0.34	-0.35	7.31	0.27	5943	61.0985	46.8336	611.2	1.29	3.64	128.2	13.06
2021	7	5	2	186	7857	941.49	3.71	3.77	79.9	4.22	6.4	354.4	64.1	8.4	-0.7	0	0.3	0	-999	334	320.2	1	0	2.737	2.737	4.645	5.412	-0.08	-0.12	-0.14	-0.14	-0.05	0.19	-0.34	-0.35	7.3	0.28	15943	61.0985	46.8336	607.9	0.98	3.26	128.8	12.98
2021	7	5	3	186	7857	941.22	4.1	4.14	80.8	4.39	6.13	336.6	66.6	15.5	-1.1	0	0.8	0	-999	334.5	320.9	0.99	0	2.744	2.746	4.641	5.41	-0.08	-0.12	-0.14	-0.14	-0.05	0.18	-0.35	-0.35	7.35	0.24	30001	61.0985	46.8336	606.7	0.87	3.09	127	12.94
2021	7	5	4	186	7857	941.04	4.19	4.28	83.2	4.54	4.79	333.8	49.9	16.5	-1	0	1.1	0	-999	335.1	321.3	1	0	2.74	2.739	4.639	5.41	-0.08	-0.12	-0.14	-0.14	-0.05	0.18	-0.34	-0.35	7.27	0.44	40001	61.0985	46.8337	613.7	0.79	3.14	127.9	12.91
2021	7	5	5	186	7857	940.73	4.07	4.08	86.4	4.68	4.08	334	38.7	16.9	0	0.9	1.9	0.8	-999	334.5	320.8	0.99	0	2.739	2.738	4.636	5.409	-0.08	-0.12	-0.14	-0.13	-0.05	0.18	-0.34	-0.34	7.34	0.33	50001	61.0985	46.8337	611.3	1.31	3	128.4	12.89
2021	7	5	6	186	7857	940.39	3.57	3.7	92	4.82	3.15	353.2	22.9	13.7	3.8	5	4.6	4.6	-999	335.5	320.1	1	0	2.738	2.738	4.635	5.412	-0.08	-0.12	-0.14	-0.13	-0.05	0.18	-0.34	-0.35	7.31	0.26	55943	61.0985	46.8337	613.6	0.92	2.62	130.5	12.87
2021	7	5	7	186	7857	939.93	2.23	2.37	97.6	4.64	3.48	18.6	19.9	14.7	12.4	14	13	13	-999	332.1	319.1	1	0	2.738	2.738	4.635	5.416	-0.08	-0.12	-0.14	-0.13	-0.05	0.18	-0.34	-0.35	7.26	0.25	65943	61.0985	46.8336	606.9	1.51	2.08	127.6	12.86
2021	7	5	8	186	7857	939.66	2.64	2.68	99.7	4.88	3.68	26.2	24.3	21.4	22	25.4	23.8	23.8	-999	331.3	319.3	1	0	2.741	2.741	4.635	5.419	-0.08	-0.12	-0.14	-0.12	-0.05	0.18	-0.34	-0.35	7.3	0.28	80001	61.0985	46.8336	609.4	0.99	2.01	128.1	12.86
2021	7	5	9	186	7857	939.25	2.49	2.62	99.7	4.84	3.53	26	22	19.2	42.7	48.5	45.7	45.7	-999	333.3	319.5	1	0	2.744	2.744	4.626	5.414	-0.07	-0.11	-0.14	-0.11	-0.04	0.2	-0.34	-0.34	7.29	0.3	90001	61.0985	46.8337	611.9	0.8	2.19	129.9	12.9
2021	7	5	10	186	7857	938.95	3.06	3.3	99.8	5.04	2.87	53.6	17.6	15.9	69.9	78	74.1	74.1	-999	335.6	320.4	1	0	2.748	2.75	4.621	5.411	-0.07	-0.11	-0.12	-0.1	-0.04	0.2	-0.33	-0.34	7.32	0.22	100001	61.0985	46.8337	617.1	0.96	2.78	130.9	12.97
2021	7	5	11	186	7857	938.79	3.27	3.6	99.7	5.11	2.29	60.7	10.6	9.6	127.3	136.8	131.2	131.2	-999	337.2	321.2	1	0	2.749	2.749	4.62	5.412	-0.06	-0.1	-0.12	-0.08	-0.04	0.21	-0.32	-0.34	7.32	0.29	105943	61.0985	46.8337	606.2	0.94	3.42	134.4	13.09
2021	7	5	12	186	7857	938.46	1.95	2.38	98.1	4.58	3.43	19.8	17.5	13.1	128.6	137.3	132.7	132.7	-999	333.5	320.1	1	0	2.752	2.753	4.612	5.406	-0.06	-0.09	-0.12	-0.07	-0.03	0.22	-0.32	-0.33	7.27	0.31	115943	61.0985	46.8337	605.1	0.96	3.52	136.2	13.3
2021	7	5	13	186	7857	938.49	1.86	2.18	98.2	4.56	2.97	24.8	13.8	10.3	132.4	141.9	138.2	138.2	-999	332.2	319.6	1	0	2.748	2.748	4.609	5.404	-0.06	-0.1	-0.12	-0.07	-0.03	0.22	-0.32	-0.34	7.3	0.28	130001	61.0985	46.8337	612.9	0.89	3.08	138.2	13.44
2021	7	5	14	186	7857	938.35	1.93	2.37	97.2	4.53	3.3	31.1	16.5	11.3	166.8	173.3	170.1	170.1	-999	332.3	319.9	1	0	2.748	2.748	4.609	5.405	-0.05	-0.09	-0.11	-0.06	-0.02	0.23	-0.31	-0.34	7.28	0.22	140001	61.0985	46.8337	614.7	0.9	3.14	140	13.6
2021	7	5	15	186	7857	938.15	1.79	2.16	95.7	4.42	3.29	27.8	15.5	8.7	153.6	158.8	157.1	157.1	-999	331.4	319.6	1	0	2.75	2.751	4.609	5.407	-0.05	-0.1	-0.11	-0.06	-0.03	0.24	-0.31	-0.34	7.32	0.2	150001	61.0985	46.8337	615.6	1.51	3.06	141.7	13.68
2021	7	5	16	186	7857	938.26	1.75	2.23	96.6	4.45	2.51	18.4	10.1	6.2	191	192.2	189.6	189.6	0.987	334.2	320.7	1	0	2.761	2.762	4.609	5.406	-0.05	-0.09	-0.11	-0.05	-0.02	0.25	-0.31	-0.33	7.28	0.28	155943	61.0985	46.8337	608.7	0.85	3.37	144.1	13.82
2021	7	5	17	186	7857	938.01	1.69	2.12	94.3	4.33	3.11	17.1	13.7	6	224.8	224.8	216.5	216.5	0.963	333.8	320.7	1	0	2.765	2.764	4.609	5.408	-0.05	-0.08	-0.1	-0.03	-0.01	0.26	-0.3	-0.34	7.29	0.2	165943	61.0984	46.8336	598.5	1.32	3.56	146.2	13.96
2021	7	5	18	186	7857	937.82	1.88	2.38	92.6	4.3	3.52	25.8	17.5	6.3	223.7	223.8	212.3	212.3	0.948	328.6	320	1	0	2.763	2.761	4.609	5.41	-0.04	-0.08	-0.1	-0.03	-0.01	0.27	-0.3	-0.33	7.27	0.16	180001	61.0985	46.8337	609.1	0.93	4.23	146	14.01
2021	7	5	19	186	7857	937.61	1.86	2.29	92.4	4.29	3.32	25.8	16.1	5.6	161.9	161.9	152.2	152.2	0.94	328.6	319.6	1	0	2.767	2.767	4.607	5.41	-0.05	-0.09	-0.11	-0.06	-0.02	0.26	-0.3	-0.34	7.32	0.19	190001	61.0985	46.8336	612.5	0.89	4.22	144.2	13.9
2021	7	5	20	186	7857	937.66	1.75	2.07	93.3	4.3	3.21	26.7	14.7	5.6	96.9	98.1	93.2	93.2	0.95	328.1	319	1	0	2.777	2.781	4.606	5.408	-0.06	-0.1	-0.13	-0.09	-0.03	0.26	-0.31	-0.34	7.32	0.18	200001	61.0985	46.8337	621.8	1.11	3.51	142.7	13.74
2021	7	5	21	186	7857	937.54	1.8	2.03	93.7	4.34	3.06	27.6	13.9	5.9	64.2	65.9	62.6	62.6	-999	329.4	318.8	1	0	2.783	2.786	4.605	5.408	-0.07	-0.11	-0.13	-0.11	-0.04	0.25	-0.31	-0.34	7.33	0.19	205943	61.0985	46.8337	610.7	0.76	2.71	140.3	13.59
2021	7	5	22	186	7857	937.34	1.75	1.93	95.1	4.38	3.6	29.3	17	8.6	24.5	25.3	24.1	24.1	-999	332.1	318.5	1	0	2.779	2.78	4.598	5.403	-0.08	-0.12	-0.14	-0.13	-0.04	0.24	-0.31	-0.34	7.33	0.2	215943	61.0985	46.8337	611.3	0.9	2.26	137.2	13.42
2021	7	5	23	186	7857	937.1	1.81	1.89	96.8	4.48	3.46	29	16.6	10.7	5.8	5.8	5.4	5.5	-999	333	318.2	1	0	2.767	2.767	4.599	5.407	-0.08	-0.12	-0.14	-0.13	-0.05	0.23	-0.32	-0.35	7.38	0.23	230001	61.0985	46.8337	613.5	1.4	1.97	135.8	13.24
2021	7	6	0	187	7858	936.72	1.82	1.93	98.8	4.58	3.39	39.6	16.2	12.8	0.9	0.8	0.7	0.8	-999	328.7	318.2	1	0	2.768	2.769	4.598	5.409	-0.08	-0.12	-0.14	-0.14	-0.05	0.22	-0.32	-0.34	7.37	0.17	1	61.0985	46.8337	613.5	1.02	1.8	132.6	13.1
2021	7	6	1	187	7858	936.65	2	2.11	99.7	4.69	2.57	51.6	11.3	9.7	0.3	0.1	-0.1	0.1	-999	328.1	319.2	1	0	2.781	2.779	4.596	5.408	-0.08	-0.12	-0.14	-0.14	-0.05	0.22	-0.32	-0.34	7.37	0.21	10001	61.0985	46.8336	609.4	1.17	1.78	130.9	13
2021	7	6	2	187	7858	936.22	1.59	1.71	99.7	4.55	3.74	25.6	16.5	13.9	0.2	0	-0.3	0	-999	327	318	1	0	2.779	2.779	4.587	5.403	-0.08	-0.12	-0.14	-0.14	-0.05	0.23	-0.32	-0.34	7.37	0.18	15943	61.0985	46.8337	604.6	1.12	1.72	128.2	12.93
2021	7	6	3	187	7858	935.98	1.59	1.65	99.7	4.55	3.67	31.5	16.1	13.6	0.2	0	-0.2	0	-999	324.8	317.8	1	0	2.774	2.775	4.585	5.403	-0.08	-0.12	-0.14	-0.14	-0.05	0.23	-0.32	-0.34	7.35	0.18	25943	61.0985	46.8336	608	0.9	1.54	129.2	12.89
2021	7	6	4	187	7858	935.65	1.54	1.67	99.7	4.54	3.73	37.4	16	13.4	0.1	0	-0.5	0	-999	324.4	317.9	1	0	2.779	2.779	4.585	5.406	-0.08	-0.12	-0.14	-0.14	-0.05	0.23	-0.32	-0.34	7.38	0.15	40001	61.0985	46.8337	611.9	0.84	1.56	129.8	12.86
2021	7	6	5	187	7858	935.35	1.62	1.68	99.7	4.56	4.08	35.3	18.5	15.6	0.3	0.1	0	0.1	-999	324.5	318.2	1	0	2.782	2.782	4.585	5.409	-0.08	-0.12	-0.14	-0.14	-0.05	0.22	-0.32	-0.34	7.39	0.16	50001	61.0985	46.8337	605.8	1.01	1.52	127.6	12.84
2021	7	6	6	187	7858	934.92	1.65	1.79	99.7	4.58	4.43	47.3	20.6	17.4	3.2	3.5	3.4	3.4	-999	325.2	318.1	1	0	2.785	2.786	4.579	5.407	-0.08	-0.12	-0.14	-0.14	-0.05	0.22	-0.32	-0.34	7.34	0.25	60001	61.0985	46.8337	612.8	0.73	1.67	127.6	12.83
2021	7	6	7	187	7858	934.59	1.6	1.72	99.7	4.56	4.25	52.2	19.1	16.1	8.6	10.7	10.2	10.2	-999	325.1	317.9	1	0	2.782	2.781	4.575	5.406	-0.08	-0.12	-0.14	-0.13	-0.05	0.22	-0.32	-0.34	7.38	0.27	65943	61.0985	46.8336	598	1.51	1.62	128.2	12.82
2021	7	6	8	187	7858	934.45	1.59	1.73	99.7	4.56	4.28	50.2	19.1	16.1	20.4	25.9	24.8	24.8	-999	325.7	318.1	1	0	2.777	2.778	4.57	5.402	-0.08	-0.12	-0.14	-0.13	-0.05	0.22	-0.32	-0.34	7.39	0.26	75943	61.0985	46.8336	608.2	0.99	1.66	128	12.84
2021	7	6	9	187	7858	934.08	1.72	1.85	99.7	4.6	4.51	45	21.8	18.5	44.2	56.3	53.9	53.9	-999	327	318.4	1	0	2.78	2.78	4.564	5.4	-0.08	-0.11	-0.14	-0.12	-0.04	0.23	-0.32	-0.34	7.35	0.24	90001	61.0985	46.8336	610.6	0.82	1.78	127.8	12.88
2021	7	6	10	187	7858	933.73	1.72	1.93	99.7	4.61	4.04	41.5	19.2	16.3	67.4	86.3	82.7	82.7	-999	328.2	318.6	1	0	2.783	2.783	4.56	5.399	-0.07	-0.11	-0.13	-0.11	-0.04	0.24	-0.31	-0.34	7.33	0.22	100001	61.0985	46.8336	611.1	1.09	1.97	130.6	12.95
2021	7	6	11	187	7858	933.53	1.68	1.99	99	4.56	4.1	30.1	19.2	15.3	102	129.8	124.4	124.4	-999	329.9	319.1	1	0	2.785	2.785	4.56	5.401	-0.06	-0.11	-0.13	-0.09	-0.03	0.24	-0.3	-0.33	7.32	0.2	110001	61.0985	46.8337	603.7	1.04	2.27	133.6	13.09
2021	7	6	12	187	7858	933.16	2	2.39	95.4	4.5	3.66	38.7	19.2	11.1	146.8	183.8	176.4	176.4	-999	327.6	319.5	0.99	0	2.787	2.787	4.56	5.404	-0.06	-0.1	-0.12	-0.08	-0.03	0.26	-0.3	-0.34	7.32	0.17	115943	61.0985	46.8336	604.9	0.96	2.74	135.7	13.29
2021	7	6	13	187	7858	932.62	2.07	2.53	95	4.51	3.82	43.4	20.9	11.8	138.1	175.2	168.2	168.2	-999	327.9	319.4	1	0	2.794	2.794	4.56	5.409	-0.06	-0.1	-0.12	-0.08	-0.03	0.26	-0.3	-0.33	7.31	0.14	125943	61.0985	46.8336	606.7	1.13	3.42	138.2	13.49
2021	7	6	14	187	7858	932.48	2.04	2.59	95	4.5	3.2	63.3	16.2	9.1	141.2	180	172.9	172.9	-999	330.9	319.8	1	0	2.803	2.804	4.557	5.407	-0.06	-0.1	-0.12	-0.08	-0.03	0.26	-0.29	-0.33	7.34	0.12	140001	61.0985	46.8337	615.2	0.83	3.7	141.1	13.63
2021	7	6	15	187	7858	931.89	1.38	1.98	98.7	4.46	2.38	82.1	7.8	5.9	124.5	159.8	153.6	153.6	-999	326.8	319.8	1	0	2.796	2.796	4.548	5.404	-0.06	-0.1	-0.12	-0.09	-0.03	0.26	-0.29	-0.33	7.29	0.07	150001	61.0985	46.8337	618.2	1.69	3.82	143.1	13.73
2021	7	6	16	187	7858	931.7	1.37	1.74	99.7	4.5	1.91	69	5.2	4.4	104.6	137.3	132.1	132.1	-999	327.6	319.3	1	0	2.795	2.794	4.542	5.4	-0.07	-0.1	-0.12	-0.1	-0.04	0.26	-0.3	-0.34	7.32	0.15	160001	61.0984	46.8337	622.5	1.79	3.08	143.1	13.7
2021	7	6	17	187	7858	931.39	1.18	1.53	99.7	4.44	2.53	57	7.7	6.3	96.4	127.4	122.6	122.6	-999	326.1	318.7	1	0	2.803	2.804	4.535	5.396	-0.06	-0.11	-0.13	-0.1	-0.03	0.26	-0.3	-0.34	7.32	0.14	165943	61.0985	46.8336	609.2	0.86	2.59	142	13.69
2021	7	6	18	187	7858	930.8	1.12	1.38	99.7	4.42	2.73	62.9	8.2	6.7	78.4	103.3	99.5	99.5	-999	324.4	318.3	1	0	2.799	2.799	4.535	5.401	-0.07	-0.11	-0.14	-0.11	-0.04	0.26	-0.3	-0.34	7.39	0.2	175943	61.0985	46.8337	602.8	0.9	2.16	140.8	13.63
2021	7	6	19	187	7858	930.48	1.21	1.39	99.7	4.45	2.96	70.5	9.7	8	51	67.5	65	65	-999	323.3	318	1	0	2.802	2.802	4.535	5.404	-0.08	-0.11	-0.14	-0.11	-0.04	0.26	-0.3	-0.34	7.36	0.23	190001	61.0984	46.8337	617.6	2.08	1.95	139	13.52
2021	7	6	20	187	7858	930.41	0.88	1.03	99.7	4.35	2.9	51.3	7.3	5.8	28.8	38.7	37.4	37.4	-999	320.3	317.3	1	0	2.806	2.806	4.535	5.405	-0.08	-0.12	-0.14	-0.13	-0.04	0.25	-0.3	-0.34	7.39	0.15	200001	61.0985	46.8337	616.8	0.81	1.47	136.9	13.39
2021	7	6	21	187	7858	930.42	0.82	0.87	99.7	4.33	3.27	50.8	7.9	6.3	24.2	32.7	31.5	31.5	-999	318.9	317.1	0.99	0	2.805	2.805	4.536	5.406	-0.08	-0.12	-0.14	-0.13	-0.05	0.25	-0.3	-0.34	7.41	0.19	210001	61.0985	46.8337	612.3	0.83	0.99	136.1	13.25
2021	7	6	22	187	7858	930.05	0.72	0.75	99.7	4.3	3.73	38.4	8.1	6.3	23.2	31.1	30	30	-999	318.1	317	0.99	0	2.801	2.801	4.527	5.4	-0.07	-0.11	-0.14	-0.13	-0.05	0.25	-0.3	-0.34	7.41	0.21	215943	61.0985	46.8337	609.2	0.92	0.71	133.1	13.16
2021	7	6	23	187	7858	929.92	0.83	0.84	99.7	4.34	4.11	24.9	10.2	8.2	8.7	10	11.3	9.7	-999	318.9	316.9	0.99	0	2.798	2.799	4.526	5.4	-0.07	-0.11	-0.14	-0.13	-0.04	0.24	-0.29	-0.34	7.37	0.23	225943	61.0985	46.8337	614.8	0.95	0.63	130.6	13.05
2021	7	7	0	188	7859	929.63	1.18	1.15	98.7	4.41	4.35	15.9	14.9	10.8	4.2	5	5.6	4.8	-999	320.2	317.4	0.99	0	2.799	2.799	4.522	5.399	-0.07	-0.11	-0.14	-0.13	-0.04	0.25	-0.29	-0.33	7.39	0.14	1	61.0985	46.8336	614.7	0.98	0.8	128.9	12.96
2021	7	7	1	188	7859	929.36	1.27	1.32	99.1	4.45	4.68	10.9	17.2	13.2	0.2	0.4	0.5	0.3	-999	321.2	317.4	1	0	2.797	2.797	4.518	5.398	-0.07	-0.12	-0.14	-0.14	-0.04	0.24	-0.3	-0.33	7.4	0.13	10001	61.0985	46.8336	607.7	1.02	0.97	129.6	12.9
2021	7	7	2	188	7859	929.19	1.44	1.47	97.7	4.44	4.49	10.1	18.4	12.2	0	0	0.5	0	-999	321.7	317.5	0.99	0	2.798	2.797	4.513	5.394	-0.08	-0.12	-0.15	-0.15	-0.05	0.24	-0.3	-0.34	7.4	0.19	20001	61.0985	46.8336	603.9	1.24	1.13	128.4	12.87
2021	7	7	3	188	7859	929.07	1.71	1.72	95.9	4.45	4.09	14.5	19.3	11	0	0	0.5	0	-999	322.4	317.8	0.99	0	2.797	2.798	4.511	5.393	-0.08	-0.12	-0.15	-0.14	-0.05	0.24	-0.3	-0.34	7.39	0.17	25943	61.0985	46.8336	609.2	0.88	1.27	128.9	12.84
2021	7	7	4	188	7859	928.92	1.89	1.9	93	4.37	3.46	12.6	17	6.8	0.2	0.4	0.4	0.4	-999	322.7	318	0.98	0	2.798	2.798	4.511	5.395	-0.08	-0.12	-0.15	-0.14	-0.05	0.24	-0.3	-0.34	7.41	0.17	35943	61.0985	46.8337	611.5	1.4	1.47	130.5	12.83
2021	7	7	5	188	7859	928.72	1.71	1.76	92.2	4.28	3.05	8.4	13.2	3.9	2.3	3.7	3.6	3.5	-999	316.1	317.1	0.92	0	2.798	2.798	4.511	5.397	-0.08	-0.12	-0.15	-0.14	-0.05	0.24	-0.3	-0.34	7.37	0.19	50001	61.0985	46.8337	611.1	0.84	1.37	129.6	12.82
2021	7	7	6	188	7859	928.75	0.95	1.03	86.3	3.79	4.67	0.3	16.2	-8.5	8.5	13.1	12.7	12.7	-999	305.2	314.3	0.84	-0.25	2.799	2.799	4.511	5.396	-0.08	-0.12	-0.15	-0.14	-0.05	0.23	-0.3	-0.34	7.27	0.25	60001	61.0985	46.8336	612.7	0.85	0.79	125.7	12.81
2021	7	7	7	188	7859	928.8	-0.15	-0.09	79.1	3.2	6.52	355.3	17.8	-28.6	27.2	34.2	33.3	33.3	-999	282.3	309.8	0.66	-1.08	2.802	2.802	4.512	5.397	-0.07	-0.12	-0.15	-0.13	-0.04	0.24	-0.3	-0.34	7.36	0.2	70001	61.0985	46.8336	608.5	1.19	-0.02	126.4	12.83
2021	7	7	8	188	7859	928.85	0.26	0.31	73.6	3.08	8.62	354.8	21.2	-56.1	110.8	119.8	116.4	116.4	-999	249.2	311	0.29	-0.59	2.807	2.806	4.512	5.396	-0.07	-0.11	-0.14	-0.12	-0.04	0.25	-0.29	-0.33	7.42	0.08	75943	61.0985	46.8336	611.5	0.99	0.1	127.4	12.91
2021	7	7	9	188	7859	928.98	1.57	1.65	67.7	3.11	9.07	353.6	39.9	-69.4	198.3	215.7	209.8	209.8	-999	242.2	315.2	0.15	0	2.808	2.808	4.511	5.394	-0.07	-0.11	-0.13	-0.11	-0.03	0.25	-0.29	-0.33	7.26	0.09	85943	61.0985	46.8336	607.9	0.9	1.54	127.4	13.07
2021	7	7	10	188	7859	929.39	2.18	2.31	66.8	3.2	8.22	359.2	49.6	-56.7	254.2	282.4	274.9	274.9	-999	242.8	318.2	0.12	0	2.807	2.808	4.516	5.396	-0.06	-0.1	-0.13	-0.09	-0.03	0.26	-0.28	-0.32	7.35	0.17	100001	61.0985	46.8336	612.6	1.01	2.65	133.1	13.36
2021	7	7	11	188	7859	930.06	2.7	2.95	64.8	3.22	5.57	13.1	40.8	-36.7	296.7	335.4	326.7	326.7	-999	249.4	319.8	0.16	0	2.803	2.804	4.533	5.407	-0.06	-0.1	-0.12	-0.1	-0.03	0.27	-0.28	-0.32	7.41	0.2	110001	61.0985	46.8337	607.9	1.02	3.29	148.3	14.33
2021	7	7	12	188	7859	930.27	3.01	3.67	73.2	3.72	5.56	23.1	44.7	-15.4	404.9	485.9	473.7	473.7	-999	252.4	320.5	0.18	0	2.807	2.808	4.534	5.405	-0.05	-0.1	-0.12	-0.08	-0.02	0.27	-0.28	-0.33	7.25	0.13	120001	61.0985	46.8337	607.2	1.04	4.41	152.5	14.65
2021	7	7	13	188	7859	930.48	3.02	3.83	78.4	3.99	5.4	27.7	43.4	-4.2	334.1	433.8	423.1	423.1	-999	268.2	321.1	0.35	0	2.819	2.818	4.533	5.402	-0.06	-0.1	-0.12	-0.07	-0.02	0.28	-0.28	-0.33	7.25	-0.06	125943	61.0985	46.8336	604.7	2.19	4.87	147.3	14.34
2021	7	7	14	188	7859	930.88	3.06	3.94	77.7	3.96	4.82	30.9	38.2	-4.5	439.5	549.5	536.3	536.3	-999	255.5	321.4	0.21	0	2.825	2.825	4.533	5.399	-0.06	-0.09	-0.11	-0.06	-0.02	0.29	-0.28	-0.33	7.24	-0.09	135943	61.0985	46.8336	609.3	1.79	5.07	149.3	14.41
2021	7	7	15	188	7859	931.2	3.34	4.16	74.1	3.85	4.75	23.6	40.3	-8	424.6	529.9	517.5	517.5	-999	248.3	322.7	0.12	0	2.831	2.83	4.533	5.396	-0.05	-0.09	-0.11	-0.05	-0.02	0.3	-0.27	-0.33	7.23	0.03	150001	61.0985	46.8337	619.1	1.13	5.26	146.8	14.22
2021	7	7	16	188	7859	931.28	3.75	4.24	71.2	3.81	5.89	5	57.7	-11.9	361.7	453.6	443.3	443.3	-999	271.6	324.7	0.34	0	2.845	2.842	4.532	5.394	-0.05	-0.09	-0.12	-0.06	-0.02	0.31	-0.26	-0.32	7.17	-0.15	160001	61.0985	46.8337	613.5	0.84	5.82	144.1	14.13
2021	7	7	17	188	7859	931.18	3.99	4.37	66	3.59	6.39	7.2	66.6	-23.3	241.2	296.4	289.9	289.9	-999	302.9	322.9	0.66	0	2.848	2.848	4.532	5.395	-0.06	-0.11	-0.13	-0.08	-0.02	0.3	-0.26	-0.33	7.34	0.09	170001	61.0985	46.8337	610.9	1	5.56	141.5	13.99
2021	7	7	18	188	7859	931.22	4.53	4.82	62.5	3.54	6.9	9.6	81.4	-27.8	245.9	289.4	283.2	283.2	-999	298.7	323	0.59	0	2.85	2.85	4.532	5.395	-0.06	-0.11	-0.13	-0.08	-0.02	0.3	-0.26	-0.33	7.28	0.26	175943	61.0985	46.8337	607.3	0.78	5.43	140.4	13.96
2021	7	7	19	188	7859	931.33	4.59	4.92	62.4	3.54	6.79	9.8	80.8	-26.8	186.4	215.3	210.8	210.8	-999	287.4	322.5	0.47	0	2.856	2.854	4.533	5.395	-0.06	-0.11	-0.13	-0.09	-0.03	0.3	-0.26	-0.33	7.34	0.14	185943	61.0985	46.8337	614.6	1.44	5.58	139.9	13.9
2021	7	7	20	188	7859	931.71	3.98	4.32	64.9	3.53	5.58	17	56.9	-22.3	131.5	146.3	143.4	143.4	-999	302.7	321	0.66	0	2.848	2.851	4.537	5.395	-0.07	-0.11	-0.14	-0.11	-0.03	0.29	-0.27	-0.33	7.35	0.07	200001	61.0985	46.8336	613.7	0.89	5.1	137.9	13.75
2021	7	7	21	188	7859	932.12	3.47	3.66	69.7	3.65	5.23	14.9	46.9	-16.4	58.8	65.1	63.8	63.8	-999	313.6	320.2	0.8	0	2.85	2.849	4.544	5.398	-0.07	-0.12	-0.14	-0.13	-0.04	0.28	-0.28	-0.33	7.41	0.14	210001	61.0985	46.8336	611	0.89	4.17	137.2	13.56
2021	7	7	22	188	7859	932.53	3.18	3.36	73.1	3.76	5.33	20.6	44.6	-12.8	26.4	29.7	29.2	29.2	-999	317.1	319.6	0.86	0	2.851	2.851	4.551	5.402	-0.08	-0.12	-0.14	-0.13	-0.05	0.28	-0.27	-0.33	7.4	0.09	220001	61.0985	46.8336	612.8	0.87	3.4	134	13.37
2021	7	7	23	188	7859	933.17	3.18	3.3	75.5	3.87	5.03	23.4	41.6	-7.6	10.7	11.9	12	11.7	-999	320.6	319.4	0.89	0	2.852	2.853	4.56	5.404	-0.08	-0.12	-0.14	-0.14	-0.05	0.28	-0.28	-0.33	7.42	0.07	225943	61.0985	46.8336	616.1	1.06	2.95	133.4	13.19
2021	7	8	0	189	7860	933.57	3.53	3.68	78.2	4.11	4.3	30.5	36.8	1	3.6	3.4	3.2	3.4	-999	324.8	320.1	0.92	0	2.848	2.849	4.56	5.4	-0.08	-0.12	-0.14	-0.14	-0.05	0.27	-0.28	-0.33	7.38	0.12	235943	61.0985	46.8336	613.1	1.36	2.92	130.2	13.07
2021	7	8	1	189	7860	933.87	3.37	3.41	81.7	4.24	3.89	37.5	30.8	4.3	0.5	0.2	0	0.2	-999	327.8	319.6	0.96	0	2.847	2.847	4.56	5.398	-0.08	-0.12	-0.14	-0.14	-0.05	0.28	-0.28	-0.33	7.4	0.14	10001	61.0985	46.8336	608.8	1.05	2.83	130.9	12.99
2021	7	8	2	189	7860	934.17	3.12	3.33	82.1	4.19	3.26	26.7	21.9	2.2	-0.3	0	-1.1	0	-999	323.4	319.6	0.93	0	2.862	2.862	4.56	5.395	-0.08	-0.12	-0.14	-0.14	-0.05	0.27	-0.28	-0.33	7.34	0.12	20001	61.0985	46.8336	612	0.9	2.84	131.1	12.93
2021	7	8	3	189	7860	934.18	2.65	2.68	86.5	4.27	2.74	18.4	14.5	3	0.4	0	-0.1	0	-999	325.1	318.8	0.97	0	2.857	2.857	4.56	5.395	-0.08	-0.12	-0.14	-0.14	-0.04	0.27	-0.28	-0.33	7.38	0.11	30001	61.0985	46.8337	604.8	0.9	2.29	131.9	12.9
2021	7	8	4	189	7860	933.79	3.06	3.11	90	4.57	2.17	348.8	8.7	3.9	-0.3	0	0.1	0	-999	324.7	319.1	0.94	0	2.852	2.852	4.56	5.398	-0.08	-0.12	-0.14	-0.14	-0.05	0.27	-0.28	-0.33	7.37	0.14	35943	61.0985	46.8337	610.7	1.21	2.09	131.4	12.88
2021	7	8	5	189	7860	933.26	2.88	2.91	89.7	4.5	3.04	348	18.4	7.5	0.3	1.6	1.8	1.6	-999	326.2	319	0.97	0	2.852	2.852	4.56	5.403	-0.08	-0.12	-0.15	-0.14	-0.05	0.27	-0.28	-0.33	7.45	0.09	45943	61.0985	46.8337	613.7	1.09	1.77	130.5	12.86
2021	7	8	6	189	7860	932.57	2.93	2.9	86	4.33	5.81	358.2	45.7	10.9	3.9	7.4	7.3	7.3	-999	327.3	319.2	0.98	0	2.861	2.861	4.552	5.402	-0.08	-0.12	-0.14	-0.14	-0.05	0.27	-0.28	-0.33	7.45	0.15	60001	61.0985	46.8336	612.6	0.89	1.99	127.7	12.85
2021	7	8	7	189	7860	932.04	3.22	3.17	83.9	4.32	5.96	14.5	51.1	10.4	15.3	21.6	21.3	21.3	-999	328.1	319.8	0.97	0	2.862	2.862	4.539	5.394	-0.07	-0.12	-0.14	-0.13	-0.04	0.27	-0.28	-0.33	7.35	0.14	70001	61.0985	46.8336	609.6	1.03	2.2	127.7	12.85
2021	7	8	8	189	7860	931.87	2.97	2.99	84.9	4.3	5.53	11.8	43.7	8.7	32.5	40.7	40.2	40.2	-999	327.3	319.9	0.98	0	2.861	2.861	4.538	5.395	-0.07	-0.11	-0.14	-0.12	-0.04	0.27	-0.27	-0.33	7.41	0.15	80001	61.0985	46.8336	607.9	0.97	2.35	126.1	12.87
2021	7	8	9	189	7860	931.43	3.53	3.54	80.6	4.25	7.57	19.6	71.6	9	38.1	47.5	47	47	-999	329.1	320.5	0.97	0	2.861	2.862	4.535	5.395	-0.07	-0.12	-0.14	-0.12	-0.04	0.28	-0.27	-0.32	7.4	0.21	85943	61.0985	46.8336	608.5	0.94	2.69	129.5	12.87
2021	7	8	10	189	7860	931.23	3.48	3.62	84.1	4.41	7.4	19.3	69	18.1	57.1	69.4	68.7	68.7	-999	331.3	320.5	0.99	0	2.866	2.867	4.535	5.397	-0.07	-0.11	-0.13	-0.12	-0.04	0.28	-0.27	-0.33	7.56	0.13	95943	61.0985	46.8336	614.2	1.09	3.09	130.5	12.91
2021	7	8	11	189	7860	931.13	3.39	3.51	86.2	4.5	6.88	9.5	62.4	21.1	84	101.5	100.5	100.5	-999	333	320.8	1	0	2.869	2.869	4.535	5.398	-0.07	-0.11	-0.13	-0.11	-0.04	0.28	-0.27	-0.33	7.32	0.19	110001	61.0985	46.8337	604.6	0.99	3.11	129.2	12.98
2021	7	8	12	189	7860	930.9	3.51	3.63	86.1	4.53	6.64	12.7	62	21.7	168.8	205.4	191.1	203.3	-999	334.2	321.5	1	0	2.872	2.874	4.535	5.4	-0.06	-0.1	-0.12	-0.08	-0.03	0.29	-0.26	-0.32	7.46	0.15	120001	61.0985	46.8337	607.1	0.92	3.22	133	13.18
2021	7	8	13	189	7860	930.38	3.65	3.84	84.5	4.49	6.78	21.7	65.6	20.1	170.3	201.3	187.8	199.4	-999	334.8	321.6	1	0	2.872	2.873	4.532	5.402	-0.05	-0.1	-0.11	-0.07	-0.02	0.31	-0.25	-0.32	7.38	0.24	130001	61.0986	46.8336	602.6	0.99	3.72	136.3	13.47
2021	7	8	14	189	7860	930.13	3.57	3.85	83.8	4.43	6.3	24.1	59.3	15.8	153.3	169.3	167.9	167.9	-999	336.3	321.4	1	0	2.877	2.878	4.53	5.402	-0.05	-0.1	-0.12	-0.07	-0.02	0.31	-0.25	-0.32	7.35	0.19	135943	61.0985	46.8337	608.2	1.1	3.87	135.9	13.56
2021	7	8	15	189	7860	929.89	3.78	4.09	81.6	4.39	7.09	18.9	71	15.2	142.4	152.8	151.5	151.5	-999	336.2	321.7	1	0	2.88	2.881	4.523	5.397	-0.05	-0.1	-0.11	-0.07	-0.02	0.31	-0.25	-0.32	7.36	0.06	145943	61.0985	46.8337	615.6	1.45	4.04	137.7	13.64
2021	7	8	16	189	7860	929.67	3.78	3.76	83.6	4.49	7.14	15.3	71.4	20.9	75	83.3	82.6	82.6	-999	333.7	321.3	1	0	2.888	2.887	4.519	5.396	-0.07	-0.11	-0.13	-0.1	-0.04	0.31	-0.25	-0.32	7.21	0.12	160001	61.0985	46.8337	611.7	1	3.49	135.7	13.54
2021	7	8	17	189	7860	929.13	3.9	3.92	82.9	4.49	8.73	6.9	90.4	25.7	108.1	110.2	109	109	0.987	333.5	321.6	0.99	0	2.895	2.895	4.51	5.392	-0.06	-0.1	-0.12	-0.08	-0.02	0.31	-0.25	-0.32	7.49	0.25	170001	61.0985	46.8336	615.2	1.11	3.23	137.2	13.5
2021	7	8	18	189	7860	929.03	3.87	3.94	82.2	4.45	9.02	7.9	92.7	23.5	128.1	128.1	119.6	119.6	0.939	333.7	321.8	1	0	2.898	2.896	4.51	5.393	-0.05	-0.1	-0.12	-0.07	-0.02	0.32	-0.25	-0.32	7.51	0.24	180001	61.0985	46.8337	607.6	0.95	3.33	137.4	13.57
2021	7	8	19	189	7860	929.11	3.88	3.93	82.7	4.48	8.43	7.5	86.8	23.7	123.3	123.3	109.8	109.8	0.901	334.1	321.7	1	0	2.904	2.903	4.51	5.392	-0.05	-0.1	-0.11	-0.07	-0.02	0.32	-0.25	-0.32	7.27	-0.13	185943	61.0985	46.8337	610.4	1.09	3.31	136.1	13.56
2021	7	8	20	189	7860	929.18	3.94	4	81.3	4.42	7.69	3.9	80.1	18.4	84.2	82.6	73.2	73.2	0.887	334.9	321.4	1	0	2.905	2.906	4.51	5.391	-0.06	-0.1	-0.12	-0.09	-0.02	0.32	-0.25	-0.32	7.5	0.03	195943	61.0985	46.8337	611.8	0.77	3.66	134.7	13.52
2021	7	8	21	189	7860	929.06	3.92	4.01	79.8	4.33	7.12	4.7	73.5	12.2	86.8	82	72.6	72.6	-999	330	321.2	0.96	0	2.904	2.905	4.51	5.392	-0.06	-0.1	-0.12	-0.1	-0.03	0.32	-0.25	-0.32	7.43	0.11	210001	61.0985	46.8337	613.2	0.77	3.76	133.8	13.46
2021	7	8	22	189	7860	929.03	3.72	3.8	80.4	4.3	6.83	3	67	10.3	39.5	37.2	32.8	32.8	-999	329.1	320.6	0.96	0	2.909	2.91	4.509	5.392	-0.07	-0.11	-0.13	-0.11	-0.04	0.31	-0.25	-0.32	7.35	0.06	220001	61.0985	46.8337	613.1	0.99	3.72	132.6	13.36
2021	7	8	23	189	7860	929.11	3.68	3.8	79.5	4.24	6.15	7.3	59.1	6.4	16.9	16.6	13.3	14.6	-999	328.1	320.4	0.95	0	2.905	2.905	4.51	5.392	-0.07	-0.11	-0.14	-0.13	-0.04	0.31	-0.25	-0.32	7.43	0.1	230001	61.0985	46.8337	618.4	0.98	3.56	132.4	13.22
2021	7	9	0	190	7861	928.98	3.7	3.81	78.8	4.21	6.15	8.2	59.4	5.1	4.3	3.8	2.4	3.4	-999	327.1	320.3	0.94	0	2.907	2.906	4.51	5.393	-0.07	-0.11	-0.14	-0.13	-0.04	0.3	-0.26	-0.32	7.5	0.15	235943	61.099	46.8329	466.1	2.16	3.44	130.2	13.08
2021	7	9	1	190	7861	928.69	3.63	3.75	78.9	4.2	6.18	4.6	58.6	4.5	0.5	0	-0.4	0	-999	329.4	320.1	0.96	0	2.912	2.915	4.51	5.396	-0.08	-0.12	-0.14	-0.14	-0.04	0.3	-0.25	-0.32	7.41	0.11	5943	61.0985	46.8336	608.2	1.34	3.36	127.9	12.99
2021	7	9	2	190	7861	928.68	3.66	3.72	78.8	4.2	6.24	6.9	59.7	4.7	0.3	0	-0.3	0	-999	332.2	320.2	0.99	0	2.912	2.911	4.51	5.396	-0.08	-0.12	-0.14	-0.14	-0.05	0.3	-0.25	-0.32	7.49	0.15	20001	61.0985	46.8336	609.2	0.87	3.31	127.5	12.92
2021	7	9	3	190	7861	928.67	3.56	3.68	79.5	4.21	6.09	10.9	56.7	4.8	0	0	-0.1	0	-999	319.3	319.9	0.86	0	2.911	2.911	4.51	5.396	-0.08	-0.12	-0.14	-0.13	-0.04	0.29	-0.26	-0.32	7.38	0.1	30001	61.0985	46.8336	606.6	0.81	3.29	128.4	12.87
2021	7	9	4	190	7861	928.94	3.33	3.43	80.8	4.21	6	6	52.6	4.8	0.1	0	-0.2	0	-999	320.5	319.6	0.88	0	2.909	2.909	4.51	5.393	-0.08	-0.12	-0.14	-0.13	-0.05	0.29	-0.26	-0.32	7.48	0.13	40001	61.0985	46.8337	609.9	0.97	3.07	127	12.85
2021	7	9	5	190	7861	929.39	3.33	3.44	80.8	4.21	5.73	6.1	50	4.6	0.4	0.4	0.3	0.3	-999	313.8	319.6	0.81	0	2.906	2.906	4.51	5.389	-0.08	-0.12	-0.14	-0.14	-0.04	0.29	-0.26	-0.32	7.4	0.21	45943	61.0985	46.8337	616.5	1.5	2.95	125.3	12.83
2021	7	9	6	190	7861	930.2	3.01	3.13	83.2	4.23	5.14	16.4	40.4	5	6.2	5.6	4.9	4.9	-999	325.7	319.6	0.96	0	2.906	2.906	4.524	5.396	-0.08	-0.11	-0.14	-0.13	-0.04	0.29	-0.26	-0.32	7.46	0.14	55943	61.0985	46.8337	611.9	0.78	2.89	129.5	12.81
2021	7	9	7	190	7861	930.92	2.95	3.01	84.6	4.28	4.74	12.2	36	6.4	17.4	17.3	15	15	-999	317.7	319.3	0.88	0	2.908	2.908	4.534	5.399	-0.07	-0.11	-0.14	-0.13	-0.04	0.29	-0.26	-0.32	7.42	0.14	70001	61.0985	46.8336	606.1	1.69	2.73	126.7	12.81
2021	7	9	8	190	7861	931.64	3.12	3.26	84.3	4.31	4.9	18.6	39.3	7.9	54.5	53.4	46.1	46.1	-999	309.4	319.5	0.78	0	2.913	2.912	4.535	5.393	-0.07	-0.11	-0.13	-0.11	-0.04	0.3	-0.25	-0.32	7.43	0.17	80001	61.0985	46.8336	609.9	0.95	2.85	127.8	12.85
2021	7	9	9	190	7861	932.23	3.17	3.43	83.9	4.31	4.9	13.6	39.9	7.7	113	110.1	93.7	93.7	0.85	319.1	320.5	0.88	0	2.917	2.916	4.538	5.391	-0.05	-0.1	-0.12	-0.08	-0.02	0.31	-0.24	-0.32	7.42	0.06	90001	61.0985	46.8337	608.5	0.78	3.36	128.8	12.96
2021	7	9	10	190	7861	932.75	2.83	3.13	85.2	4.26	4	15.5	27.8	4.9	129.2	129	110.3	110.3	0.855	328.6	320.2	0.99	0	2.92	2.92	4.548	5.396	-0.05	-0.09	-0.11	-0.06	-0.01	0.32	-0.23	-0.31	7.41	0.12	95943	61.0985	46.8336	611.2	1.37	3.72	132.1	13.09
2021	7	9	11	190	7861	933.57	2.62	2.93	86.9	4.28	3.82	9.8	24.6	5.3	155.1	155.1	133.8	133.8	0.865	328.3	320.8	1	0	2.926	2.927	4.558	5.398	-0.04	-0.09	-0.1	-0.04	-0.01	0.33	-0.23	-0.31	7.43	0.08	105943	61.0985	46.8337	602.9	1.03	3.79	135.2	13.25
2021	7	9	12	190	7861	934.16	2.82	3.2	86.4	4.32	3.71	6.5	24.9	5.9	289.9	288.7	238	238	0.826	324.2	322.7	0.95	0	2.929	2.93	4.559	5.394	-0.02	-0.07	-0.06	0.01	0.01	0.34	-0.21	-0.3	7.4	0.03	120001	61.0985	46.8337	605.8	1.3	4.41	145.2	13.93
2021	7	9	13	190	7861	934.64	3.1	3.57	85.1	4.33	2.96	358.9	17.9	4.2	266.2	263	217.6	217.6	0.827	306.1	323.1	0.74	0	2.927	2.928	4.558	5.389	-0.02	-0.08	-0.06	0	0.01	0.33	-0.2	-0.3	7.37	-0.02	130001	61.0985	46.8336	608.4	1.75	4.94	146.9	14.06
2021	7	9	14	190	7861	935.03	3.54	4.14	83.3	4.38	2.99	347.9	19.4	4.7	400.5	397.5	315.7	315.7	0.794	280.2	323.3	0.45	0	2.936	2.935	4.558	5.385	0.01	-0.03	0	0.05	0.03	0.32	-0.19	-0.3	7.38	0.03	140001	61.0985	46.8337	612.5	1.01	4.92	155.5	14.64
2021	7	9	15	190	7861	935.39	3.56	4.14	82.6	4.34	3.49	338.4	26.2	5.5	444.9	449.8	335.9	335.9	0.747	266.2	322.8	0.3	0	2.945	2.945	4.557	5.381	0.02	-0.02	0.05	0.07	0.04	0.32	-0.17	-0.29	7.41	-0.05	145943	61.0985	46.8337	614.3	1.08	5.69	148.4	14.22
2021	7	9	16	190	7861	935.55	3.98	4.56	82.7	4.47	3.24	325.7	24	6.8	428.2	444	309	309	0.696	264.2	322.3	0.25	0	2.95	2.951	4.557	5.379	0.02	-0.04	0.1	0.07	0.04	0.32	-0.17	-0.29	7.41	-0.05	155943	61.0985	46.8336	604.6	1.08	6.76	146.5	14.06
2021	7	9	17	190	7861	936.02	4.52	5.16	84.4	4.75	1.96	320.1	6.2	2.6	378.5	396.9	275.1	275.1	0.695	283.1	324.3	0.42	0	2.956	2.955	4.565	5.382	0.01	-0.07	0.5	0.05	0.03	0.31	-0.17	-0.29	7.34	-0.05	170001	61.0985	46.8337	609.5	1.26	7.95	148.2	14.16
2021	7	9	18	190	7861	936.57	4.08	4.99	86	4.68	1.32	261.8	2.1	0.9	287.4	310.7	220.4	220.4	0.708	280.9	326.2	0.42	0	2.955	2.954	4.574	5.386	-0.01	-0.05	1.18	0.02	0.02	0.31	-0.17	-0.3	7.31	-0.12	180001	61.0985	46.8337	608.8	0.73	9.44	147.1	14.06
2021	7	9	19	190	7861	936.99	3.61	4.13	82.5	4.35	2.09	280.5	7.7	1.7	284.1	328.4	221.4	221.4	0.674	256.4	322.1	0.19	0	2.957	2.958	4.574	5.382	-0.03	0.06	1.99	-0.01	0	0.31	-0.18	-0.3	7.36	0.08	190001	61.0985	46.8337	612.8	1.08	8.79	144.1	13.89
2021	7	9	20	190	7861	937.48	2.27	2.68	88.8	4.25	4.07	16.9	24	5.4	219.5	267.9	182.8	182.8	0.675	251	319.9	0.2	0	2.959	2.965	4.575	5.379	-0.05	0.09	2.6	-0.05	-0.01	0.31	-0.19	-0.3	7.46	0.02	195943	61.0985	46.8337	613.1	1.06	6.55	139.3	13.71
2021	7	9	21	190	7861	937.58	2.57	2.87	87.7	4.29	4.66	22.3	31.4	7.6	148	187.2	131.2	131.2	-999	248	318.1	0.16	0	2.97	2.97	4.579	5.382	-0.06	0.06	2.13	-0.08	-0.03	0.31	-0.19	-0.3	7.49	0.06	205943	61.0985	46.8337	609.6	0.93	4.79	136.6	13.56
2021	7	9	22	190	7861	938.03	2.54	2.76	87.3	4.25	5.49	19.9	37.6	8	78.4	103.5	74.5	74.5	-999	248.7	317.9	0.16	0	2.972	2.97	4.584	5.383	-0.07	-0.04	0.59	-0.11	-0.04	0.3	-0.2	-0.31	7.57	0.03	220001	61.0985	46.8337	612.7	1.03	3.83	134.6	13.44
2021	7	9	23	190	7861	938.37	2.62	2.72	87	4.27	6.07	9.5	43.2	9.5	25.9	55	27.3	40.6	-999	249.9	317.6	0.17	0	2.968	2.967	4.584	5.38	-0.08	-0.14	-0.24	-0.13	-0.04	0.3	-0.2	-0.31	7.62	0.13	230001	61.0985	46.8337	618.7	1.05	2.94	133.3	13.29
2021	7	10	0	191	7862	938.5	2.61	2.61	90.7	4.44	6.05	20.5	42.9	17.6	2.3	7.5	4.6	5.6	-999	250	317.2	0.17	0	2.965	2.966	4.585	5.38	-0.08	-0.15	-0.46	-0.14	-0.05	0.3	-0.2	-0.31	7.61	0.11	1	61.0985	46.8336	611.8	1.06	2.15	130.2	13.14
2021	7	10	1	191	7862	938.81	2.74	2.74	90	4.45	5.24	15.2	38.2	15.1	-1	0	1	0	-999	255.6	317.1	0.23	0	2.958	2.959	4.588	5.38	-0.08	-0.18	-0.57	-0.14	-0.05	0.29	-0.21	-0.32	7.62	0.05	5943	61.0985	46.8336	607.3	1.96	1.77	129.8	13.03
2021	7	10	2	191	7862	938.96	2.71	2.72	88.5	4.36	5.39	357.5	39.1	12.3	-0.2	0	0.3	0	-999	305.3	318.4	0.76	0	2.963	2.963	4.592	5.382	-0.08	-0.14	-0.17	-0.14	-0.05	0.29	-0.21	-0.31	7.68	0.04	15943	61.0984	46.8337	601.6	1	1.91	128.8	12.95
2021	7	10	3	191	7862	939.08	2.61	2.74	88.3	4.32	5.17	354.6	36	10.3	0.2	0	-0.3	0	-999	329.1	319.2	1	0	2.963	2.964	4.592	5.381	-0.08	-0.1	0.13	-0.14	-0.04	0.29	-0.2	-0.3	7.68	-0.04	30001	61.0985	46.8336	607.8	0.88	2.38	129.2	12.91
2021	7	10	4	191	7862	939.1	2.5	2.62	88.6	4.3	5.53	355.1	37.4	10.3	0	0	-0.2	0	-999	317	318.7	0.89	0	2.964	2.965	4.597	5.386	-0.08	-0.11	0.07	-0.14	-0.04	0.28	-0.2	-0.31	7.66	0.01	40001	61.0985	46.8337	610.5	1.09	2.42	127.1	12.88
2021	7	10	5	191	7862	939.48	2.45	2.5	89.1	4.31	5.63	355.1	37.5	10.8	0.9	1	0.9	0.8	-999	308.7	318.5	0.81	0	2.963	2.965	4.598	5.383	-0.08	-0.12	0.02	-0.14	-0.05	0.27	-0.2	-0.3	7.56	0.03	50001	61.0985	46.8338	615.3	1.05	2.19	127.2	12.86
2021	7	10	6	191	7862	939.64	2.27	2.34	89.4	4.27	5.54	359.7	34.5	9	9.9	10.3	9	9	-999	286.9	317.8	0.58	0	2.962	2.962	4.598	5.382	-0.08	-0.13	-0.09	-0.13	-0.04	0.26	-0.21	-0.31	7.74	0.06	55943	61.0985	46.8336	609.6	0.9	2.04	127.1	12.84
2021	7	10	7	191	7862	939.8	2.24	2.3	88.7	4.22	5.8	357.7	35.8	7.7	22.2	22.7	20.2	20.2	-999	280.5	317.6	0.52	0	2.963	2.962	4.605	5.387	-0.07	-0.09	-0.06	-0.13	-0.04	0.26	-0.21	-0.31	7.62	-0.01	65943	61.0984	46.8336	595.5	1.64	1.86	126.8	12.85
2021	7	10	8	191	7862	940.1	2.78	2.8	86.3	4.27	5.35	2.1	39.6	8.7	70	61.8	56.3	56.3	-999	293.9	318.9	0.63	0	2.963	2.963	4.606	5.386	-0.07	0.09	0.4	-0.1	-0.03	0.26	-0.2	-0.3	7.64	0.01	80001	61.0985	46.8336	606.8	1.16	2.31	125.9	12.89
2021	7	10	9	191	7862	940.35	2.62	2.8	85.6	4.19	5.69	355.7	40.4	5.9	116	103	95.1	95.1	0.927	276.4	319.1	0.45	0	2.967	2.967	4.608	5.385	-0.06	0.33	0.7	-0.07	-0.02	0.27	-0.19	-0.3	7.55	0.1	90001	61.0985	46.8337	612.2	0.97	2.93	130	13.01
2021	7	10	10	191	7862	940.66	2.62	2.88	85.2	4.17	4.42	5	30	3.8	266.3	238.7	207.3	207.3	0.869	267.4	320	0.36	0	2.971	2.972	4.609	5.384	-0.05	0.91	1.33	-0.02	-0.01	0.27	-0.18	-0.3	7.63	-0.01	100001	61.0985	46.8336	610.9	1.11	3.58	133.6	13.27
2021	7	10	11	191	7862	940.75	2.46	2.74	86.4	4.17	4.21	2.8	26.7	3.8	316	288.6	249.3	249.3	0.865	256.9	321.3	0.26	0	2.973	2.972	4.609	5.382	-0.04	1.38	1.65	0.01	0.01	0.27	-0.17	-0.29	7.6	-0.09	105943	61.0985	46.8337	605.4	0.84	4.21	145.8	14
2021	7	10	12	191	7862	940.75	2.7	3.13	85	4.18	3.1	29.7	18.1	2.5	385.8	363.3	301.1	301.1	0.83	261.3	322.4	0.29	0	2.978	2.978	4.608	5.382	-0.03	2.42	1.99	0.04	0.02	0.28	-0.16	-0.29	7.54	-0.09	115943	61.0985	46.8336	600.2	1.33	4.5	151.3	14.3
2021	7	10	13	191	7862	940.74	3.24	3.97	81.6	4.17	1.93	352.2	6	0.6	406.7	393.5	326.5	326.5	0.832	269.4	325.3	0.35	0	2.98	2.981	4.606	5.379	-0.02	3.5	2.84	0.06	0.03	0.29	-0.15	-0.28	7.55	-0.03	130001	61.0986	46.8335	603	2.66	6.13	151.1	14.3
2021	7	10	14	191	7862	940.48	3.05	3.48	83.3	4.2	4.69	15.4	36.5	5	386	382.3	291.4	291.4	0.763	276.4	322.5	0.43	0	2.985	2.985	4.601	5.377	-0.03	3.79	2.52	0.05	0.03	0.28	-0.15	-0.29	7.55	-0.08	140001	61.0985	46.8337	611.9	0.81	5.47	147.2	14.2
2021	7	10	15	191	7862	940.72	3.22	4.14	81.9	4.18	2.09	46	7.5	0.9	489.3	493.5	342.9	342.9	0.695	268.4	324.4	0.34	0	2.988	2.988	4.606	5.379	-0.01	6.68	3.11	0.09	0.05	0.29	-0.13	-0.28	7.56	-0.27	150001	61.0985	46.8337	618.3	1.49	6.22	148.9	14.17
2021	7	10	16	191	7862	940.52	2.62	3.33	85.1	4.16	3.23	33.5	19.1	2.3	339.5	343.1	247.5	247.5	0.721	305.5	321.4	0.76	0	2.988	2.988	4.6	5.376	-0.03	4.15	2.59	0.03	0.02	0.28	-0.13	-0.28	7.59	0.07	155943	61.0985	46.8337	607.5	0.83	6.7	146.2	14.05
2021	7	10	17	191	7862	940.37	2.81	3.3	87.3	4.32	2.85	24.2	15.8	4.3	257.1	257.2	186.4	186.4	0.726	328.8	321.3	0.99	0	2.996	3.005	4.6	5.377	-0.04	3.25	2.28	-0.01	0.01	0.26	-0.15	-0.29	7.61	0.03	165943	61.0985	46.8337	605.3	1.35	5.95	144.5	13.89
2021	7	10	18	191	7862	940.56	3.32	3.61	90.9	4.67	2.09	23	7.6	4	112.4	112.4	83.5	83.5	0.746	333.7	321.2	1	0	2.998	3	4.602	5.377	-0.05	1.79	1.29	-0.08	-0.02	0.22	-0.16	-0.3	7.65	0.03	180001	61.0985	46.8337	611.7	0.78	4.86	142.9	13.71
2021	7	10	19	191	7862	940.54	1.77	2.11	95.6	4.4	2.94	14.8	12.6	6.9	62.2	62.2	49.7	49.7	0.802	330.8	319.2	1	0	2.992	2.992	4.597	5.372	-0.01	1.03	0.77	-0.1	-0.03	0.19	-0.16	-0.3	7.71	0.11	190001	61.0985	46.8337	619.6	1.28	3.31	139.3	13.52
2021	7	10	20	191	7862	940.59	2.67	2.77	96.2	4.72	2.44	50	11	7.8	64	64.3	53.4	53.4	0.828	328.9	319.3	0.99	0	2.996	3.001	4.597	5.372	0.1	1.15	0.99	-0.1	-0.03	0.17	-0.17	-0.3	7.72	0.18	200001	61.0985	46.8337	612.9	0.92	2.76	138.1	13.4
2021	7	10	21	191	7862	940.45	2.58	2.87	95.3	4.65	1.72	63.2	4.2	2.7	31	30.8	25.8	25.8	-999	327.8	319.5	0.99	0	2.993	2.996	4.598	5.375	0.09	0.67	0.59	-0.12	-0.04	0.17	-0.17	-0.3	7.71	0.01	205943	61.0985	46.8336	605.8	0.93	3.05	137.5	13.29
2021	7	10	22	191	7862	940.3	2.18	2.34	95.9	4.54	2.44	36.9	10.2	6.5	22.3	22.4	18.9	18.9	-999	326.4	318.5	1	0	2.992	2.993	4.598	5.375	0.1	0.42	0.35	-0.13	-0.04	0.17	-0.17	-0.3	7.75	-0.18	215943	61.0985	46.8337	612.1	1.07	2.52	135.4	13.16
2021	7	10	23	191	7862	939.87	2.43	2.45	92.8	4.48	3.1	12.8	16.9	8.2	12.2	12.4	10.1	10.5	-999	324.7	318.9	0.97	0	2.994	2.992	4.592	5.373	0.05	0.24	0.25	-0.13	-0.04	0.17	-0.17	-0.3	7.75	0.11	230001	61.0985	46.8337	617.9	0.91	2.24	133.9	13.06
2021	7	11	0	192	7863	939.24	2.12	2.21	91.1	4.31	3.69	14.7	19.9	6.5	1.2	1.2	1	1	-999	324.8	318.3	0.97	0	2.994	2.995	4.586	5.374	0	0.09	0.13	-0.14	-0.05	0.16	-0.17	-0.3	7.76	0.07	1	61.0985	46.8337	611	0.93	1.96	131.4	12.97
2021	7	11	1	192	7863	938.32	1.92	1.99	93.5	4.36	3.97	351.4	20.1	8.7	-0.1	0	0.2	0	-999	320.8	318.1	0.96	0	2.994	2.994	4.579	5.375	-0.01	0.02	0.09	-0.14	-0.05	0.16	-0.18	-0.3	7.8	0.06	5943	61.0985	46.8336	609.6	0.92	1.71	130.7	12.92
2021	7	11	2	192	7863	937.34	3.15	3.13	91.9	4.68	5.71	11	47.3	25.9	-0.3	0	0.7	0	-999	324.2	319.6	0.93	0	2.993	2.994	4.562	5.368	0.04	0.17	0.26	-0.14	-0.05	0.16	-0.18	-0.3	7.72	0.11	15943	61.0985	46.8335	615.8	0.87	2.06	128.1	12.88
2021	7	11	3	192	7863	936.55	3.35	3.41	89.7	4.64	6.23	7.5	55	26.2	-0.3	0	0	0	-999	326.6	319.9	0.95	0	2.996	2.999	4.56	5.373	0.07	0.25	0.44	-0.14	-0.04	0.17	-0.17	-0.3	7.65	0.07	30001	61.0985	46.8336	607.9	0.95	2.65	126.4	12.86
2021	7	11	4	192	7863	935.83	3.26	3.3	88.2	4.54	5.34	11.6	45	18	-0.5	0	0.2	0	-999	327	319.8	0.96	0	2.997	2.999	4.558	5.377	0.06	0.26	0.47	-0.14	-0.05	0.16	-0.17	-0.3	7.82	0.09	40001	61.0985	46.8337	613.2	0.96	2.76	126.7	12.84
2021	7	11	5	192	7863	935.54	2.81	2.9	88.2	4.39	4.15	38.3	28.8	9.2	-0.2	0.4	0.6	0.3	-999	326.5	319.4	0.97	0	2.998	3.001	4.551	5.373	0.04	0.23	0.4	-0.15	-0.05	0.16	-0.18	-0.3	7.71	0.12	45943	61.0985	46.8337	616.3	1.17	2.5	128.1	12.82
2021	7	11	6	192	7863	935.26	2.9	2.95	95.5	4.79	1.68	321.3	-999	-999	2.9	3.1	2.8	2.8	-999	323.2	319.1	0.94	0	-999	3.005	4.548	5.373	0.02	0.15	0.34	-0.14	-0.05	0.17	-0.17	-0.3	7.74	0.16	55943	61.0985	46.8337	610.6	1.16	2.22	132.2	12.81
2021	7	11	7	192	7863	934.81	2.85	2.83	94.6	4.73	3.12	331.8	18.7	12	12.5	12.7	11.3	11.3	-999	325	319.2	0.96	0	2.999	3.004	4.535	5.364	0.17	0.38	0.68	-0.13	-0.04	0.17	-0.17	-0.3	7.72	0.07	70001	61.0985	46.8336	609.4	1.05	2.14	129.3	12.81
2021	7	11	8	192	7863	934.26	3.47	3.46	88.2	4.61	1.33	350.6	-999	-999	25.3	25.7	23.1	23.1	-999	328.9	320	0.97	0	-999	3.004	4.535	5.369	0.25	0.5	0.65	-0.12	-0.04	0.17	-0.17	-0.3	7.73	0.06	80000	61.0985	46.8337	606	0.84	2.38	130.9	12.82
2021	7	11	9	192	7863	933.68	3.06	3.22	86.5	4.39	3.85	336.8	27.6	8	44.2	42.7	39.7	38.6	0.905	331	320.1	0.99	0	2.998	3.011	4.535	5.374	0.49	0.82	1.02	-0.1	-0.03	0.18	-0.17	-0.3	7.65	0	90000	61.0985	46.8337	615	1.06	2.65	128.6	12.85
2021	7	11	10	192	7863	933.37	3.22	3.36	84.9	4.37	4.83	6.4	-999	-999	72.2	72.2	63.4	63.4	0.879	333.4	320.5	1	0	-999	3.009	4.534	5.376	0.8	1.08	1.18	-0.08	-0.02	0.18	-0.16	-0.29	7.72	0.05	95942	61.0985	46.8337	610.5	1.01	3.09	127.8	12.9
2021	7	11	11	192	7863	933.31	3.36	3.53	84.8	4.4	3.12	311.5	-999	-999	117.1	117.1	99.4	99.4	0.849	333.9	321	0.99	0	-999	3.009	4.532	5.375	1.31	1.56	1.66	-0.05	-0.01	0.19	-0.15	-0.29	7.72	0.12	105942	61.0985	46.8336	609.5	0.77	3.47	131.6	13.03
2021	7	11	12	192	7863	933.86	2.53	2.74	91.2	4.46	3.88	311.9	-999	-999	129.2	129.2	111.5	111.5	0.863	330.7	319.9	1	0	-999	3.012	4.534	5.372	1.17	1.4	1.36	-0.04	-0.01	0.19	-0.15	-0.29	7.75	0.08	120000	61.0985	46.8337	603.6	1.06	3.57	131.1	13.16
2021	7	11	13	192	7863	933.87	3.06	3.18	90	4.58	5.1	338.8	-999	-999	142.1	142.1	123.3	123.3	0.868	333.3	320.6	1	0	-999	3.02	4.534	5.372	1.05	1.43	1.33	-0.03	0	0.18	-0.14	-0.29	7.77	0.18	130000	61.0985	46.8337	609.7	1.76	3.33	133.8	13.33
2021	7	11	14	192	7863	933.8	2.83	2.94	91.6	4.58	5.6	345.9	-999	-999	87.1	87.1	76.8	76.8	0.882	332.9	320.2	1	0	-999	3.016	4.535	5.373	0.66	1.03	0.89	-0.07	-0.02	0.18	-0.15	-0.29	7.88	-0.01	140001	61.0985	46.8337	607.5	1.4	3.06	134.4	13.37
2021	7	11	15	192	7863	933.78	2.86	3.02	93	4.66	4.81	6.5	-999	-999	92.9	92.9	81.3	81.3	0.875	333.3	320.4	1	0	-999	3.016	4.535	5.373	0.48	1.07	0.36	-0.06	-0.02	0.17	-0.15	-0.29	7.82	0.06	145942	61.0985	46.8337	615.2	1.64	2.85	135.9	13.38
2021	7	11	16	192	7863	934.04	2.65	2.8	93.2	4.6	4.82	19.9	-999	-999	70.5	70.5	62	62	0.879	330.2	319.7	1	0	-999	3.016	4.535	5.371	0.28	0.76	0.11	-0.08	-0.02	0.17	-0.15	-0.29	7.71	0.04	155943	61.0985	46.8336	606.4	1.88	2.79	134	13.35
2021	7	11	17	192	7863	934.57	2.56	2.63	92.3	4.53	4.18	10.3	-999	-999	68.5	68.5	58.8	58.8	0.858	329.2	319.5	1	0	-999	3.027	4.535	5.366	0.17	0.76	-0.02	-0.08	-0.02	0.17	-0.15	-0.28	7.74	0.06	170000	61.0984	46.8338	599.9	2.08	2.52	135.6	13.31
2021	7	11	18	192	7863	934.81	2.36	2.48	90.7	4.38	4.5	1.3	-999	-999	103.7	103.7	85.7	85.7	0.829	328.2	319.7	1	0	-999	3.027	4.535	5.364	0.2	0.97	-0.01	-0.07	-0.01	0.18	-0.14	-0.28	7.78	0.05	180000	61.0985	46.8337	607.2	0.8	2.42	134.5	13.33
2021	7	11	19	192	7863	934.72	2.38	2.5	88	4.25	5.65	5.7	-999	-999	149.1	149.1	118.1	118.1	0.792	328.5	320.1	1	0	-999	3.029	4.535	5.365	0.52	1.52	0.27	-0.04	0	0.18	-0.13	-0.28	7.78	0.21	190000	61.0985	46.8337	615	1.12	2.62	137.1	13.5
2021	7	11	20	192	7863	934.79	2.41	2.64	87.1	4.22	4.51	358.9	-999	-999	113.2	112	87	87	0.777	327.7	320.1	1	0	-999	3.034	4.535	5.364	0.63	1.38	0.54	-0.06	-0.01	0.18	-0.13	-0.28	7.75	0.07	195942	61.0985	46.8337	609.6	0.87	3.22	139	13.56
2021	7	11	21	192	7863	934.55	2.39	2.54	87.8	4.25	4.04	352.1	-999	-999	59.3	56	43.5	43.5	-999	327.5	319.4	0.99	0	-999	3.032	4.535	5.366	0.26	0.89	0.15	-0.1	-0.03	0.17	-0.14	-0.28	7.82	0.04	205942	61.0985	46.8337	607	0.84	3.04	137.6	13.47
2021	7	11	22	192	7863	934.67	2.7	2.85	95.4	4.72	1.25	351.2	-999	-999	27.4	25.2	19.6	19.6	-999	330	319.4	0.99	0	-999	3.038	4.535	5.365	0.07	0.49	-0.08	-0.12	-0.04	0.16	-0.15	-0.29	7.82	0.1	220000	61.0985	46.8337	612.1	1.08	2.77	137.7	13.33
2021	7	11	23	192	7863	934.79	2.1	2.16	99.7	4.73	2.96	341.4	-999	-999	7	6.8	4.9	5.3	-999	326.9	318.9	0.99	0	-999	3.025	4.535	5.364	0.04	0.28	-0.09	-0.14	-0.04	0.16	-0.15	-0.29	7.83	0.12	230000	61.0985	46.8336	615.3	0.91	2.08	136.4	13.18
2021	7	12	0	193	7864	934.74	3	3.03	99.7	5.04	1.26	298.9	-999	-999	1.4	1.2	0.7	0.9	-999	329.7	321.7	0.99	0	-999	2.848	4.535	5.365	0.07	0.29	-0.08	-0.14	-0.04	0.16	-0.15	-0.29	7.81	0.18	-999	61.0985	46.8336	613.1	1.01	2.26	134.3	13.05
2021	7	12	1	193	7864	934.46	2.29	2.35	99.7	4.79	2.72	331.8	-999	-999	0.2	0.1	-0.1	0.1	-999	327.7	320.5	1	0	-999	3.058	4.535	5.367	0.07	0.24	-0.05	-0.14	-0.04	0.16	-0.15	-0.3	7.76	0.24	5942	61.0985	46.8337	608.6	0.83	2.17	131.5	12.95
2021	7	12	2	193	7864	934.28	3.17	2.94	99.6	5.1	1.95	325.1	-999	-999	0.1	0	0.2	0	-999	325.4	319.3	0.95	0	-999	3.176	4.535	5.369	0.06	0.16	-0.01	-0.14	-0.05	0.16	-0.15	-0.29	7.8	0.1	15942	61.0985	46.8336	612.6	0.94	2.05	131.9	12.88
2021	7	12	3	193	7864	933.99	3.05	2.98	95.7	4.86	2.59	331.2	-999	-999	0	0	0.5	0	-999	324.2	319.1	0.94	0	-999	3.087	4.535	5.372	0.08	0.14	0.11	-0.14	-0.05	0.16	-0.15	-0.29	7.84	0.08	30000	61.0985	46.8337	605.9	0.93	1.96	131.3	12.83
2021	7	12	4	193	7864	933.55	2.95	2.96	93.6	4.72	2.87	330.7	-999	-999	-0.4	0	0.4	0	-999	317.6	319.2	0.87	0	-999	3.039	4.524	5.365	0.1	0.1	0.26	-0.14	-0.05	0.16	-0.15	-0.29	7.84	0.04	40000	61.0985	46.8337	620.5	1.91	1.92	130.1	12.81
2021	7	12	5	193	7864	933.37	2.52	2.57	91.9	4.5	2.27	303.3	-999	-999	-0.1	0.4	0.8	0.3	-999	312.8	318.6	0.84	0	-999	3.048	4.521	5.363	0.08	0.04	0.32	-0.14	-0.05	0.16	-0.15	-0.29	7.87	0.17	50000	61.0985	46.8337	612.1	0.91	1.83	129.1	12.79
2021	7	12	6	193	7864	933.29	1.38	1.52	98.8	4.46	2.27	300.1	-999	-999	4	4.1	3.2	3.2	-999	315.2	317.6	0.93	0	-999	-999	4.518	5.361	0.09	0.07	0.29	-0.14	-0.05	0.16	-0.15	-0.29	7.79	0.06	55942	61.0985	46.8337	612.4	0.82	1.54	129	12.78
2021	7	12	7	193	7864	933.17	1.59	1.57	99.7	4.57	2.48	288.9	-999	-999	16.4	16.7	12.9	12.9	-999	321.3	317.9	0.98	0	-999	3.098	4.516	5.36	0.34	0.3	0.52	-0.13	-0.04	0.16	-0.15	-0.29	7.82	0	65942	61.0985	46.8336	607	1.47	1.48	128.8	12.78
2021	7	12	8	193	7864	933.02	1.57	1.62	99.7	4.56	3.74	274.7	-999	-999	49.4	49	38	38	-999	322.5	318	0.99	0	-999	-999	4.513	5.358	0.61	0.58	0.68	-0.11	-0.04	0.16	-0.15	-0.29	7.89	0.31	80000	61.0985	46.8337	606.6	0.83	1.64	128.1	12.82
2021	7	12	9	193	7864	932.93	2.11	2	97.1	4.61	3.91	262.9	-999	-999	90.9	88.9	69.2	69.2	0.779	317.5	318.7	0.92	0	-999	-999	4.511	5.357	0.99	0.93	0.84	-0.08	-0.02	0.17	-0.14	-0.29	7.83	0.22	90000	61.0986	46.8337	621.2	1.17	2.01	130.2	12.94
2021	7	12	10	193	7864	933.23	3.04	3.13	86.2	4.38	3.33	252.9	-999	-999	138.5	136.1	102.5	102.5	0.755	320.8	320.2	0.9	0	-999	-999	4.516	5.36	1.71	1.57	1.42	-0.04	0	0.18	-0.13	-0.27	7.79	0.11	100000	61.0985	46.8337	611.7	0.95	3.13	133.6	13.1
2021	7	12	11	193	7864	933.1	2.26	2.48	88.7	4.26	3.78	286.4	-999	-999	149.5	149.3	115.5	115.5	0.777	325.8	319.8	0.99	0	-999	-999	4.513	5.358	1.38	1.42	0.94	-0.02	0	0.18	-0.13	-0.27	7.81	0.27	105942	61.0985	46.8336	608.2	0.8	3.41	136.6	13.34
2021	7	12	12	193	7864	932.95	2.19	2.36	91	4.35	5.64	279.8	-999	-999	150.8	150.6	118	118	0.788	324.3	319.3	0.98	0	-999	-999	4.51	5.356	1.13	1.12	0.71	-0.03	0	0.18	-0.12	-0.28	8	0.09	115942	61.0985	46.8336	601.5	1.34	2.79	136.8	13.49
2021	7	12	13	193	7864	932.89	2.29	2.42	92	4.43	6.47	270.1	-999	-999	160.7	160.5	127.4	127.4	0.795	323.6	319.3	0.97	0	-999	-999	4.51	5.357	1.53	1.42	0.94	-0.01	0.01	0.18	-0.11	-0.27	7.81	-0.25	130000	61.0985	46.8337	611.8	0.91	2.9	139.2	13.66
2021	7	12	14	193	7864	932.82	2.95	3.09	88	4.44	5.58	252.3	-999	-999	324.7	324.4	229.6	229.6	0.714	321.6	320.3	0.92	0	-999	-999	4.51	5.357	2.55	2.69	1.48	0.07	0.04	0.2	-0.1	-0.26	7.9	0.21	140000	61.0984	46.8337	610.7	2.25	3.61	152.2	14.56
2021	7	12	15	193	7864	932.89	2.55	3.03	87.9	4.31	2.8	258.6	-999	-999	435.3	437.6	291.3	291.3	0.666	296.9	321.7	0.67	0	-999	-999	4.508	5.355	4.46	4.6	1.73	0.11	0.06	0.2	-0.08	-0.25	7.7	-0.1	150000	61.0985	46.8337	616.5	1.83	5.26	150.9	14.34
2021	7	12	16	193	7864	932.79	2.76	3.37	83.8	4.18	3.27	355.4	-999	-999	428.3	441.9	279.7	279.7	0.634	271.3	322.6	0.39	0	-999	-999	4.507	5.355	4.18	4.77	1.32	0.1	0.06	0.21	-0.07	-0.25	7.69	-0.14	155942	61.0985	46.8337	606.2	1.26	6.46	147.6	14.14
2021	7	12	17	193	7864	932.9	2.38	2.91	86.9	4.21	3.86	17.2	-999	-999	391.7	417	263.6	263.6	0.634	260.4	321.5	0.3	0	-999	-999	4.507	5.354	3.5	3.94	1.14	0.07	0.05	0.2	-0.07	-0.26	7.73	-0.05	165942	61.0985	46.8337	600.8	0.89	6.32	148.3	14.26
2021	7	12	18	193	7864	933.04	2.8	3.21	86.3	4.31	4.91	9.6	-999	-999	338.1	370.3	229.1	229.1	0.617	265.1	321.7	0.33	0	-999	3.114	4.505	5.351	2.93	2.71	1.15	0.04	0.03	0.19	-0.07	-0.26	7.84	0.01	180000	61.0985	46.8337	609.7	0.8	5.84	144.7	14.1
2021	7	12	19	193	7864	933.31	2.7	3.09	87.3	4.33	4.61	16.9	-999	-999	248.6	281.8	165.3	165.3	0.585	264.7	319.8	0.33	0	-999	-999	4.508	5.351	2.42	2.03	0.74	-0.01	0.01	0.18	-0.08	-0.26	7.73	-0.03	190000	61.0985	46.8337	619.2	1.61	5.28	142.8	13.94
2021	7	12	20	193	7864	933.4	2.36	2.65	89	4.3	4.21	15.8	-999	-999	161.4	188.6	105.6	105.6	0.555	261.1	318.7	0.31	0	-999	3.092	4.508	5.35	0.57	0.41	-0.09	-0.05	0	0.18	-0.08	-0.26	7.77	-0.03	200000	61.0985	46.8337	616.1	0.87	4.79	141	13.77
2021	7	12	21	193	7864	933.53	2.3	2.52	89.4	4.31	4.05	16.9	-999	-999	134.1	164.7	95.2	95.2	-999	259.1	318.3	0.29	0	-999	3.067	4.509	5.35	0.54	0.19	-0.09	-0.07	-0.01	0.17	-0.09	-0.27	7.75	0	205942	61.0985	46.8336	606.3	0.92	3.87	139	13.61
2021	7	12	22	193	7864	933.46	2.11	2.3	90	4.28	4.16	9.3	-999	-999	58.2	66.5	39.5	39.5	-999	287.8	318.5	0.6	0	-999	-999	4.508	5.349	0.12	0.18	-0.11	-0.1	-0.03	0.16	-0.09	-0.27	7.84	-0.04	215942	61.0985	46.8337	611.6	1.11	3.36	137.3	13.48
2021	7	12	23	193	7864	933.52	2.02	2.09	92.1	4.35	3.7	15.8	-999	-999	12	13.6	8.4	8.3	-999	309.7	318.1	0.84	0	-999	-999	4.508	5.349	0.02	0.1	-0.12	-0.13	-0.04	0.16	-0.11	-0.28	7.87	0.01	230000	61.0985	46.8337	617.8	0.92	2.32	135.4	13.31
2021	7	13	0	194	7865	933.52	2.05	2.1	92.9	4.39	3.75	13.2	-999	-999	2.7	2.8	1.7	1.7	-999	321.2	318.2	0.95	0	-999	-999	4.51	5.351	0.1	0.16	-0.05	-0.14	-0.05	0.16	-0.11	-0.28	7.86	0.04	-999	61.0985	46.8337	614.3	0.86	1.92	132.9	13.15
2021	7	13	1	194	7865	933.54	1.88	1.96	93.3	4.36	4.09	6	-999	-999	0.3	0.1	-0.1	0	-999	324	318.1	0.99	0	-999	-999	4.51	5.35	0.15	0.18	0.04	-0.14	-0.05	0.16	-0.11	-0.28	7.84	-0.01	10000	61.0985	46.8336	608.7	1.38	1.83	131.8	13.03
2021	7	13	2	194	7865	933.54	2.04	2.09	93.5	4.42	4.22	8.7	-999	-999	0.2	0	-0.2	0	-999	323.8	318.2	0.98	0	-999	-999	4.509	5.349	0.18	0.23	0.24	-0.15	-0.05	0.15	-0.11	-0.28	7.84	0.01	15942	61.0985	46.8336	609.5	0.85	1.83	131.2	12.95
2021	7	13	3	194	7865	933.43	2.39	2.45	92.2	4.47	3.64	2.4	-999	-999	0.3	0	-0.2	0	-999	326.6	318.6	0.99	0	-999	-999	4.511	5.353	0.23	0.29	0.42	-0.15	-0.05	0.16	-0.11	-0.28	7.83	0	25942	61.0985	46.8336	607	1.17	1.92	128.8	12.9
2021	7	13	4	194	7865	933.4	2.02	2.1	92.8	4.38	3.93	1.8	-999	-999	0.1	0	-0.2	0	-999	321.4	318.1	0.96	0	-999	-999	4.51	5.352	0.18	0.26	0.44	-0.14	-0.05	0.16	-0.11	-0.28	7.95	0.01	40000	61.0985	46.8337	618.1	1.68	1.89	131.3	12.86
2021	7	13	5	194	7865	933.34	2.15	2.22	92.4	4.41	3.38	9.8	-999	-999	0.5	0.8	0.4	0.5	-999	320.3	318.2	0.94	0	-999	-999	4.508	5.35	0.19	0.3	0.44	-0.14	-0.05	0.15	-0.11	-0.28	7.88	0	50000	61.0985	46.8336	615.2	0.8	1.83	128.8	12.83
2021	7	13	6	194	7865	933.12	2.26	2.24	92	4.42	2.96	31.4	-999	-999	7.1	7.4	5.5	5.5	-999	288.3	317.8	0.6	0	-999	-999	4.503	5.348	-0.06	0	0.07	-0.13	-0.05	0.15	-0.11	-0.28	7.87	0.01	60000	61.0985	46.8337	611.8	0.75	1.75	130.4	12.82
2021	7	13	7	194	7865	933.01	1.78	1.91	93	4.32	3.29	13.6	-999	-999	60.8	46.2	34.7	34.7	-999	262.1	316.8	0.35	0	-999	-999	4.498	5.343	0	0.26	0.34	-0.12	-0.04	0.16	-0.11	-0.28	7.85	0.02	65942	61.0985	46.8336	599.2	1.11	1.61	128.7	12.83
2021	7	13	8	194	7865	932.92	1.76	2.05	92.3	4.28	3.56	12.5	-999	-999	107.6	86.8	66.6	66.6	-999	256	317.5	0.28	0	-999	-999	4.498	5.344	0.9	1.4	1.11	-0.09	-0.03	0.17	-0.1	-0.27	7.85	-0.04	75942	61.0985	46.8336	605.4	0.88	2.48	131.6	12.88
2021	7	13	9	194	7865	932.86	2.33	2.57	90.1	4.35	3.14	13.1	33.5	10.9	176.8	147.8	114.6	114.6	0.774	256.9	318.5	0.26	0	0.497	-999	4.498	5.345	1.65	2.19	1.78	-0.05	-0.01	0.18	-0.09	-0.26	7.85	0.09	90000	61.0985	46.8336	608.3	1.08	3.22	134.1	12.96
2021	7	13	10	194	7865	932.8	3.69	4.11	80.2	4.27	2.6	61.5	-999	-999	245.2	214.6	167	167	0.778	261.3	320.5	0.24	0	-999	-999	4.496	5.344	2.09	2.62	2.87	0	0.01	0.19	-0.08	-0.26	7.74	-0.11	100000	61.0985	46.8337	609.1	0.8	4.63	132.6	13.13
2021	7	13	11	194	7865	933.23	2.95	3.5	81.8	4.13	2.75	47.8	-999	-999	303.6	276.7	216.5	216.5	0.782	260.9	320.6	0.27	0	-999	-999	4.5	5.344	2.35	3.26	3.03	0.03	0.02	0.19	-0.08	-0.25	7.79	-0.08	110000	61.0985	46.8336	609.3	1	5.73	143	13.7
2021	7	13	12	194	7865	933.59	3.87	4.46	79.7	4.29	1.65	61.6	-999	-999	345.2	323.1	255.3	255.3	0.791	262.8	323.5	0.24	0	-999	-999	4.506	5.346	3.54	4.13	3.04	0.06	0.04	0.19	-0.06	-0.25	7.71	-0.18	115942	61.0985	46.8336	600.2	1.4	6.34	150.7	14.26
2021	7	13	13	194	7865	934.08	3.98	4.46	75.4	4.09	2.45	41.2	-999	-999	394.3	379.4	282.6	282.6	0.745	263.8	323.7	0.25	0	-999	-999	4.506	5.342	4.14	4.85	2.85	0.07	0.05	0.2	-0.06	-0.25	7.71	-0.17	125942	61.0985	46.8336	608.8	0.85	6.07	150.3	14.26
2021	7	13	14	194	7865	934.45	4.09	4.8	72.9	3.98	1.8	344.7	-999	-999	419.3	413.5	294.3	294.3	0.712	266.5	325.6	0.27	0	-999	-999	4.507	5.339	4.71	5.91	2.36	0.07	0.05	0.2	-0.05	-0.24	7.67	-0.3	140000	61.0985	46.8337	610.1	1.26	6.26	149.9	14.24
2021	7	13	15	194	7865	934.54	4.15	4.76	73	4.01	3.36	4.7	-999	-999	430.6	435.6	308.7	308.7	0.709	269.9	324.8	0.3	0	-999	-999	4.506	5.338	3.41	5.63	1.45	0.07	0.05	0.2	-0.04	-0.24	7.73	-0.12	150000	61.0985	46.8337	612.3	1.39	6.29	146	14.1
2021	7	13	16	194	7865	934.63	4.35	4.97	71.1	3.95	3.83	3.7	-999	-999	388.1	401.8	265.4	265.4	0.661	271.5	324.6	0.31	0	-999	-999	4.502	5.333	2.75	4.17	1.06	0.04	0.05	0.2	-0.04	-0.24	7.7	-0.16	160000	61.0985	46.8336	608.8	1.21	6.53	144.3	13.99
2021	7	13	17	194	7865	934.93	4.47	5.13	71.5	4.01	3.6	359.7	-999	-999	362	383	248.1	248.1	0.647	276.1	325	0.35	0	-999	-999	4.504	5.332	2.35	2.81	0.81	0.02	0.04	0.19	-0.04	-0.24	7.72	-0.12	165942	61.0985	46.8337	601.6	0.93	7.12	145	14.08
2021	7	13	18	194	7865	935.25	3.49	4.06	76.7	4.01	4.8	7.9	-999	-999	325	354.8	211.1	211.1	0.597	269.6	322.3	0.34	0	-999	-999	4.506	5.331	1.88	1.9	0.67	0	0.03	0.19	-0.04	-0.24	7.62	-0.28	175942	61.0985	46.8337	606.3	0.89	6.62	142.9	14.01
2021	7	13	19	194	7865	935.62	3.84	4.22	74.8	4.01	4.55	19.2	-999	-999	276.9	316.6	163.6	163.6	0.516	266.6	321	0.29	0	-999	-999	4.506	5.327	0.03	0.02	-0.06	0.01	0.03	0.19	-0.04	-0.24	7.69	-0.15	190000	61.0985	46.8337	614.6	0.96	6.16	141.1	13.85
2021	7	13	20	194	7865	936.07	4.2	4.3	73.8	4.06	4.14	14.4	-999	-999	205.4	249.8	128.3	128.3	0.513	266.5	320.9	0.26	0	-999	-999	4.507	5.324	-0.01	0.03	-0.08	-0.04	0.01	0.18	-0.04	-0.24	7.76	-0.17	200000	61.0985	46.8337	614.6	0.87	5.73	138.8	13.67
2021	7	13	21	194	7865	936.24	3.81	4.01	75.7	4.05	5.28	3.7	-999	-999	115.7	148.9	76.7	76.7	-999	269.6	320.6	0.32	0	-999	-999	4.508	5.323	-0.03	0.04	-0.11	-0.09	-0.01	0.17	-0.05	-0.25	7.77	-0.13	210000	61.0985	46.8336	611.1	0.84	4.95	136.2	13.53
2021	7	13	22	194	7865	936.48	3.42	3.58	78.1	4.06	5.35	5.6	-999	-999	34.3	45.1	23.3	23.3	-999	280.8	319.5	0.46	0	-999	-999	4.509	5.322	-0.06	-0.04	-0.14	-0.12	-0.03	0.16	-0.05	-0.26	7.75	-0.14	215942	61.0985	46.8337	614.8	0.99	3.67	134	13.37
2021	7	13	23	194	7865	937.04	3.37	3.45	78.7	4.08	5.03	12.2	-999	-999	12.4	15.4	7.9	8	-999	307.9	319.5	0.75	0	-999	-999	4.51	5.318	0.01	0.18	-0.11	-0.14	-0.04	0.16	-0.06	-0.26	7.87	-0.08	225942	61.0985	46.8336	615.2	0.84	2.97	132.7	13.2
2021	7	14	0	195	7866	936.95	3.74	3.82	77.1	4.1	5.59	7.7	-999	-999	1.6	2.4	1.3	1.2	-999	304.4	319.9	0.69	0	-999	-999	4.51	5.319	0.07	0.27	0.04	-0.15	-0.05	0.16	-0.07	-0.27	7.78	-0.2	-999	61.0985	46.8336	610.3	0.83	2.92	130.3	13.08
2021	7	14	1	195	7866	937.05	3.17	3.33	80	4.08	5.04	9.9	-999	-999	0	0.4	-0.2	0.2	-999	317.3	319.5	0.86	0	-999	-999	4.51	5.318	0.13	0.36	0.28	-0.15	-0.05	0.16	-0.07	-0.27	7.85	-0.11	5942	61.0984	46.8337	611.1	3.48	2.91	130	12.98
2021	7	14	2	195	7866	937.11	3.47	3.53	79	4.12	5.54	5.4	-999	-999	0.4	0	-0.1	0	-999	333	320	0.98	0	-999	-999	4.512	5.319	0.31	0.67	0.76	-0.14	-0.05	0.16	-0.07	-0.26	7.92	-0.19	20000	61.0985	46.8336	610.6	0.83	2.92	128	12.92
2021	7	14	3	195	7866	936.99	3.47	3.53	78.7	4.1	5.29	10.9	-999	-999	0.4	0	-0.3	0	-999	337.5	320.1	1	0	-999	-999	4.51	5.318	0.38	0.81	0.88	-0.14	-0.05	0.15	-0.07	-0.26	7.88	-0.22	25942	61.0985	46.8337	608	0.96	3.02	128.5	12.88
2021	7	14	4	195	7866	937.25	3.52	3.69	78.6	4.11	5.38	3.8	-999	-999	0.2	0	-0.7	0	-999	338.3	320.3	1	0	-999	-999	4.512	5.318	0.41	0.89	0.93	-0.14	-0.04	0.16	-0.07	-0.26	7.9	-0.04	35942	61.0985	46.8337	605.5	1.03	3.22	126.7	12.86
2021	7	14	5	195	7866	937.38	4.56	4.65	72.2	4.06	4.76	333.6	-999	-999	-0.1	0.8	0.4	0.4	-999	318.1	321	0.8	0	-999	-999	4.518	5.322	0.34	0.7	0.87	-0.14	-0.05	0.16	-0.08	-0.26	7.82	-0.05	50000	61.0985	46.8336	613.8	0.99	3.29	128.5	12.84
2021	7	14	6	195	7866	937.09	4.66	4.76	73.1	4.15	6.06	342	-999	-999	2.6	2.8	1.5	1.5	-999	335.7	321.4	0.96	0	-999	-999	4.513	5.32	0.62	1	1.15	-0.14	-0.04	0.16	-0.08	-0.26	7.86	0.03	60000	61.0985	46.8336	610.9	0.79	3.59	125.6	12.81
2021	7	14	7	195	7866	937.12	4.69	4.72	80.6	4.58	8.95	345	-999	-999	1.1	2.2	1.5	1.2	-999	342.2	322.8	1	0	-999	-999	4.515	5.322	0.84	1.23	0.65	-0.14	-0.04	0.15	-0.08	-0.27	7.77	0.04	70000	61.0984	46.8337	593.4	2.08	3.75	124.5	12.81
2021	7	14	8	195	7866	937.25	5.45	5.53	77.8	4.66	7.28	341.5	-999	-999	4.8	5.3	2.8	2.8	-999	346.6	323.3	1	0	-999	-999	4.517	5.324	0.92	1.96	-0.03	-0.13	-0.04	0.16	-0.07	-0.26	7.87	-0.15	75942	61.0985	46.8336	609.4	2.09	4.16	127.2	12.8
2021	7	14	9	195	7866	937.47	5.05	5.16	77.8	4.53	8.54	337.3	-999	-999	18.6	19.1	10.6	10.6	0.561	350.2	322.6	1	0	-999	-999	4.522	5.326	1.21	2.32	0.15	-0.13	-0.04	0.16	-0.08	-0.26	7.8	-0.23	85942	61.0985	46.8337	608.6	1.16	4.79	125.8	12.8
2021	7	14	10	195	7866	937.97	4.35	4.48	81.3	4.51	7.64	349.2	-999	-999	31.2	31.2	17.9	17.9	0.572	349.6	321.7	1	0	-999	-999	4.528	5.327	1.14	2.24	0.24	-0.11	-0.03	0.16	-0.08	-0.26	7.86	0.1	100000	61.0985	46.8337	608.8	0.99	4.59	126.1	12.81
2021	7	14	11	195	7866	937.88	4.99	5.09	82.3	4.77	6.65	341.6	-999	-999	71.6	71.6	40.1	40.1	0.565	349.7	322.5	1	0	-999	-999	4.529	5.329	1.37	2.97	0.3	-0.08	-0.02	0.17	-0.07	-0.25	7.65	-0.25	110000	61.0985	46.8336	610.4	0.77	4.62	128.2	12.86
2021	7	14	12	195	7866	937.63	4.3	4.47	82.7	4.57	6.46	354.1	-999	-999	68.3	68.3	39	39	0.578	351	321.8	1	0	-999	-999	4.518	5.32	0.97	2.64	0.24	-0.08	-0.02	0.17	-0.07	-0.25	7.62	-0.47	120000	61.0985	46.8336	608.9	0.81	4.9	127.3	12.91
2021	7	14	13	195	7866	937.47	4.08	4.23	84.1	4.58	6.05	353.9	-999	-999	82.5	82.5	47.6	47.6	0.577	353.5	321.8	1	0	-999	-999	4.513	5.317	1.08	2.58	0.28	-0.08	-0.01	0.17	-0.07	-0.25	7.68	-0.34	125942	61.0985	46.8337	612.5	0.96	4.6	127.8	12.96
2021	7	14	14	195	7866	937.33	3.92	4.09	84.2	4.53	5.71	341.4	-999	-999	118.8	118.8	68.6	68.6	0.58	354.8	321.8	1	0	-999	-999	4.509	5.315	1.38	2.77	0.4	-0.04	0.01	0.18	-0.05	-0.25	7.7	-0.06	135942	61.0985	46.8337	606.4	1.25	4.63	130.5	13.05
2021	7	14	15	195	7866	936.74	3.39	3.57	84.9	4.4	6.02	353.9	-999	-999	119.1	119.1	68.7	68.7	0.579	356.1	321.3	1	0	-999	-999	4.509	5.32	1.34	2.54	0.46	-0.04	0.01	0.17	-0.04	-0.25	7.7	-0.19	150000	61.0985	46.8337	613.6	1.24	4.47	130.4	13.15
2021	7	14	16	195	7866	936.25	3.3	3.51	84.9	4.38	5.99	358.3	-999	-999	103.1	103.1	59.4	59.4	0.576	356.6	321.3	1	0	-999	-999	4.504	5.319	1.29	2.36	0.4	-0.05	0	0.17	-0.04	-0.24	7.7	-0.33	160000	61.0985	46.8337	613.7	0.93	4.25	130.4	13.22
2021	7	14	17	195	7866	935.79	3.43	3.6	84.3	4.39	6.39	7.1	-999	-999	98.6	98.6	55.6	55.6	0.57	357.3	321.5	1	0	-999	-999	4.497	5.317	1.33	2.32	0.45	-0.07	0	0.17	-0.04	-0.25	7.68	-0.31	170000	61.0985	46.8337	613	0.86	4.11	133.2	13.26
2021	7	14	18	195	7866	935.67	3.91	4.1	83.5	4.5	6.24	15.8	-999	-999	75.4	75.4	42.2	42.2	0.562	356.2	321.6	1	0	-999	-999	4.491	5.312	1.31	2.35	0.45	-0.08	-0.01	0.17	-0.04	-0.24	7.59	-0.49	175942	61.0985	46.8337	605.9	0.91	4.21	131.2	13.22
2021	7	14	19	195	7866	935.17	4.14	4.33	83.9	4.59	6.62	8	-999	-999	95.3	95.3	52.1	52.1	0.549	356	322.3	1	0	-999	-999	4.484	5.309	1.45	2.58	0.53	-0.07	0	0.17	-0.04	-0.24	7.78	-0.28	185942	61.0985	46.8337	610.5	1.08	4.6	132	13.24
2021	7	14	20	195	7866	934.56	4	4.19	84.8	4.6	6.5	5.3	-999	-999	68.4	68.9	36.7	36.7	-999	354.9	322.1	1	0	-999	-999	4.483	5.314	1.29	2.37	0.47	-0.09	-0.02	0.17	-0.05	-0.24	7.7	-0.27	200000	61.0985	46.8337	619	0.8	4.6	132	13.26
2021	7	14	21	195	7866	934.23	3.56	3.73	85.8	4.52	6.88	354.5	-999	-999	51.5	50.1	27.2	27.2	-999	353	321.2	1	0	-999	-999	4.48	5.314	1.19	2.1	0.52	-0.1	-0.02	0.16	-0.04	-0.25	7.76	-0.17	210000	61.0985	46.8337	610.8	0.91	4.2	130.1	13.19
2021	7	14	22	195	7866	933.79	3.82	3.93	92.6	4.96	7.29	2.4	-999	-999	34	32.9	18.2	18.2	-999	335.5	321.1	0.94	0	-999	-999	4.468	5.307	1.21	2.02	0.59	-0.12	-0.03	0.16	-0.05	-0.25	7.72	-0.1	220000	61.0985	46.8337	615.9	1.19	3.93	129.5	13.13
2021	7	14	23	195	7866	933.38	5.05	5.15	91.6	5.36	5.36	339.5	-999	-999	15.4	25.1	9.3	14.2	-999	300.7	321.7	0.55	0	-999	-999	4.463	5.305	1.05	1.74	0.6	-0.13	-0.04	0.15	-0.05	-0.25	7.72	-0.47	225942	61.0985	46.8336	614.4	0.92	4.13	128	13.02
2021	7	15	0	196	7867	933.24	5.86	5.9	87.3	5.4	2.79	329.1	-999	-999	1.2	4.3	1.7	2.5	-999	275.6	321.7	0.27	0	-999	-999	4.461	5.305	0.18	0.62	0.32	-0.14	-0.05	0.15	-0.06	-0.26	7.7	-0.36	235942	61.0985	46.8337	610.5	1	4.06	132.8	12.92
2021	7	15	1	196	7867	933.19	6.81	6.77	78.3	5.17	2.84	323.7	-999	-999	-0.9	0.5	0.2	0.3	-999	274.4	322.7	0.2	0	-999	-999	4.461	5.305	0.16	0.72	0.57	-0.14	-0.05	0.15	-0.06	-0.25	7.68	-0.33	5942	61.0985	46.8336	606.3	0.91	4.19	130.1	12.85
2021	7	15	2	196	7867	933.44	7.61	7.61	72.1	5.04	2.71	340.8	-999	-999	-1	0	1.1	0	-999	272.1	323.5	0.13	0	-999	-999	4.464	5.306	0.6	1.47	0.92	-0.14	-0.05	0.15	-0.06	-0.26	7.61	-0.32	20000	61.0985	46.8336	609.7	0.77	4.89	130.1	12.81
2021	7	15	3	196	7867	932.94	6.02	6.12	73.8	4.62	6.12	6.2	-999	-999	-0.8	0	0.7	0	-999	273.6	321.7	0.24	0	-999	-999	4.459	5.305	0.28	1.24	0.6	-0.14	-0.05	0.15	-0.06	-0.26	7.64	-0.28	30000	61.0985	46.8337	609.1	1.08	5.05	125.2	12.79
2021	7	15	4	196	7867	932.7	5.01	4.98	84.1	4.91	7.46	7.3	-999	-999	-1	0	0.5	0	-999	268.5	320.7	0.24	0	-999	-999	4.458	5.307	0.21	1.06	0.53	-0.15	-0.05	0.14	-0.06	-0.26	7.65	-0.4	35942	61.0985	46.8337	601.9	1.32	4.13	123.8	12.78
2021	7	15	5	196	7867	932.63	4.24	4.31	79.8	4.42	6.89	351.4	-999	-999	-0.7	0.4	0.5	0.3	-999	267.9	319.7	0.28	0	-999	-999	4.459	5.309	0.04	0.56	0.25	-0.14	-0.05	0.14	-0.07	-0.25	7.66	-0.27	45942	61.0985	46.8336	614.1	0.88	3.54	124.1	12.77
2021	7	15	6	196	7867	932.57	5.42	5.43	68	4.08	7.37	342.8	-999	-999	4.5	5.7	3.6	3.6	-999	266	320.9	0.19	0	-999	-999	4.46	5.309	0.18	1.01	0.73	-0.14	-0.04	0.15	-0.06	-0.25	7.7	-0.21	55942	61.0985	46.8336	610.1	0.85	3.73	124.3	12.77
2021	7	15	7	196	7867	932.69	5.53	5.61	64.7	3.92	5.64	313.6	-999	-999	33.9	28.1	18.2	18.2	-999	261.1	320.9	0.13	0	-999	-999	4.459	5.307	0.39	1.58	1.22	-0.12	-0.03	0.16	-0.06	-0.25	7.62	-0.45	70000	61.0984	46.8336	600.2	1.57	4.42	126.2	12.78
2021	7	15	8	196	7867	932.68	4.47	4.7	69.6	3.91	5.98	337.7	-999	-999	79.3	63.1	41.4	41.4	-999	260.3	320	0.18	0	-999	-999	4.458	5.307	0.84	2.01	1.36	-0.1	-0.02	0.16	-0.06	-0.25	7.74	-0.31	80000	61.0985	46.8336	611.5	1.03	4.62	127.5	12.83
2021	7	15	9	196	7867	932.17	5.52	5.63	63.3	3.83	10.62	351.9	-999	-999	132.2	108.5	69.5	69.5	0.635	265.3	321.2	0.18	0	-999	-999	4.457	5.31	1.62	2.55	1.83	-0.07	-0.01	0.17	-0.05	-0.23	7.88	0.04	85942	61.0985	46.8336	607.6	1.17	5.24	129.6	12.92
2021	7	15	10	196	7867	932.15	5.7	5.78	63.1	3.87	10.89	351	-999	-999	208.5	181.1	109.9	109.9	0.608	265.6	321.8	0.17	0	-999	-999	4.452	5.306	1.93	3.01	2.37	-0.02	0.01	0.18	-0.04	-0.23	7.42	-0.82	95942	61.0985	46.8337	608.3	1.08	5.67	129.2	13.1
2021	7	15	11	196	7867	932.27	5.36	5.48	63.2	3.78	9.8	358.3	-999	-999	272.6	248.4	141.8	141.8	0.571	268.1	322.1	0.22	0	-999	-999	4.453	5.306	2.41	3.19	2.52	0.01	0.04	0.18	-0.03	-0.23	7.26	0.13	110000	61.0985	46.8337	609.6	0.82	5.83	136.3	13.58
2021	7	15	12	196	7867	932.53	5.77	5.9	59.6	3.67	8.89	351.7	-999	-999	327.2	304.8	164.8	164.8	0.541	272	323	0.24	0	-999	-999	4.453	5.303	2.96	3.5	1.66	0.04	0.06	0.19	-0.01	-0.22	7.68	-0.77	120000	61.0985	46.8337	604.3	0.71	6.13	144.1	14.23
2021	7	15	13	196	7867	932.92	5.46	5.67	61.5	3.71	6.96	1	-999	-999	370.1	356.1	178.7	178.7	0.503	272.7	323.5	0.26	0	-999	-999	4.454	5.3	2.4	3.47	0.83	0.03	0.08	0.2	-0.01	-0.21	7.51	-0.36	130000	61.0985	46.8337	609.3	0.88	5.96	143.8	14.24
2021	7	15	14	196	7867	933.05	5.48	5.64	61.3	3.7	7.43	344	-999	-999	401.9	396.1	190.6	190.6	0.481	274.8	322.6	0.28	0	-999	-999	4.448	5.293	0.92	1.76	0.14	0.02	0.1	0.2	0	-0.2	7.61	-0.38	135942	61.0985	46.8337	612.4	1.07	5.86	144.3	14.24
2021	7	15	15	196	7867	933.04	6.05	6.25	56.6	3.55	6.72	345	-999	-999	406.4	409.3	187.9	187.9	0.459	279.7	323.3	0.3	0	-999	-999	4.437	5.283	0.91	1.49	0.05	0.02	0.1	0.2	0	-0.2	7.45	-0.54	145942	61.0985	46.8337	609.3	1.19	6.54	142.6	14.14
2021	7	15	16	196	7867	933.02	7.38	7.69	49.9	3.44	5.96	341.8	-999	-999	398.8	413.1	184.5	184.5	0.447	278.7	325	0.22	0	-999	-999	4.436	5.281	1.4	1.93	0.13	0.01	0.1	0.2	0.01	-0.2	7.57	-0.63	160000	61.0985	46.8337	612.8	1	7.75	142.2	14.03
2021	7	15	17	196	7867	932.61	6.01	6.26	60.2	3.77	10.2	359.3	-999	-999	376.9	401.2	172.1	172.1	0.429	277.6	323.6	0.28	0	-999	-999	4.431	5.281	1.61	2.24	0.15	0	0.08	0.2	0.01	-0.2	7.46	0.01	165942	61.0984	46.8337	602.4	0.92	7.7	142.6	14.12
2021	7	15	18	196	7867	932.85	4.89	5.23	65.4	3.78	8.32	12.1	-999	-999	319.1	345.3	144.3	144.3	0.417	278.1	322.1	0.35	0	-999	-999	4.432	5.279	2.51	2.93	0.14	-0.03	0.06	0.19	0.01	-0.21	7.26	-0.55	180000	61.0985	46.8337	611.3	0.96	6.9	141.7	14.03
2021	7	15	19	196	7867	932.99	5.06	5.24	64.4	3.77	7.56	4.2	-999	-999	256.5	286.6	116.7	116.7	0.408	279.9	322.3	0.36	0	-999	-999	4.43	5.276	3.61	3.08	0.27	-0.06	0.04	0.18	0.01	-0.21	7.21	-0.42	185942	61.0985	46.8337	616.1	1.01	6.42	139.4	13.88
2021	7	15	20	196	7867	932.95	6	6.06	58.2	3.64	6.14	1.2	-999	-999	186.8	220.1	91.7	91.7	0.412	281.3	322.8	0.32	0	-999	-999	4.427	5.274	3.71	2.6	0.69	-0.08	0.02	0.17	0.01	-0.21	7.22	-0.61	195942	61.0985	46.8337	608.8	0.83	6.11	137.6	13.71
2021	7	15	21	196	7867	933.06	6.86	7.17	54.1	3.59	6.13	5.6	-999	-999	115.9	141.7	60.7	60.7	-999	278	324.2	0.24	0	-999	-999	4.428	5.273	3.25	2.32	1.39	-0.11	0	0.16	0	-0.22	7.28	-0.72	210000	61.0985	46.8336	611.3	0.85	6.58	136.6	13.56
2021	7	15	22	196	7867	933.12	7.71	7.85	53.5	3.77	5.93	12.6	-999	-999	56.9	68.8	30.3	30.3	-999	279.5	323.9	0.2	0	-999	-999	4.426	5.271	2.17	1.6	1.75	-0.12	-0.02	0.16	0	-0.22	7.25	-0.57	220000	61.0985	46.8337	612.1	1.24	7	133.6	13.41
2021	7	15	23	196	7867	933.66	7.38	7.73	58.4	4.01	3.8	11.4	-999	-999	18.1	55.1	9.5	24.9	-999	278.1	323.9	0.21	0	-999	-999	4.431	5.27	0.68	0.66	1.2	-0.14	-0.04	0.15	-0.01	-0.23	7.23	-0.66	230000	61.0985	46.8336	613.1	0.95	6.62	132.8	13.26
2021	7	16	0	197	7868	934.04	7.72	7.81	57	4.01	4.03	357	-999	-999	2.2	9.3	1.5	4.3	-999	279.6	323.2	0.2	0	-999	-999	4.433	5.269	0.1	0.23	0.37	-0.15	-0.05	0.14	-0.01	-0.24	7.28	-0.7	235942	61.0985	46.8337	606.4	1.03	5.03	130.4	13.11
2021	7	16	1	197	7868	934.15	4.55	4.65	69.8	3.94	8.36	2.5	-999	-999	-0.8	0	0	0	-999	281.3	320.5	0.4	0	-999	-999	4.434	5.269	0.45	0.68	0.79	-0.15	-0.05	0.14	-0.01	-0.23	7.5	-0.91	5942	61.0985	46.8336	605.6	1.35	4.12	128.7	13
2021	7	16	2	197	7868	934.13	4.38	4.45	75.9	4.24	7.99	4.4	-999	-999	-0.8	0	0.1	0	-999	284.1	320.4	0.44	0	-999	-999	4.434	5.269	0.42	0.75	0.77	-0.14	-0.04	0.14	-0.01	-0.23	7.35	-0.6	20000	61.0985	46.8336	609	0.71	3.83	128.8	12.93
2021	7	16	3	197	7868	934.05	4.28	4.37	74.3	4.12	8.14	0.3	-999	-999	-0.5	0	0	0	-999	291.6	320.3	0.53	0	-999	-999	4.434	5.269	0.54	0.9	0.87	-0.14	-0.04	0.15	-0.01	-0.23	7.16	-0.52	30000	61.0985	46.8336	607.8	1.14	3.66	126.9	12.89
2021	7	16	4	197	7868	933.96	4.09	4.18	75.3	4.11	7.96	3.9	-999	-999	0	0	-0.2	0	-999	315.3	320.5	0.79	0	-999	-999	4.432	5.269	0.76	1.13	1.02	-0.13	-0.04	0.15	-0.01	-0.23	7.27	-0.73	40000	61.0985	46.8337	603.3	1.25	3.65	127.1	12.86
2021	7	16	5	197	7868	934.12	4.01	4.08	77.1	4.19	7.74	359.6	-999	-999	0.4	0.4	0	0.2	-999	319.3	320.4	0.84	0	-999	-999	4.432	5.268	0.75	1.19	1	-0.14	-0.04	0.15	-0.01	-0.23	7.39	-0.56	45942	61.0985	46.8336	609.3	0.84	3.65	125.5	12.84
2021	7	16	6	197	7868	934.42	3.9	3.98	77.6	4.18	7.97	11.5	-999	-999	4.9	4.2	2.3	2.3	-999	316.8	320.4	0.82	0	-999	-999	4.434	5.266	0.77	1.24	1.03	-0.13	-0.04	0.15	-0.01	-0.22	7.08	-0.48	55942	61.0985	46.8336	609	2.37	3.63	127.1	12.82
2021	7	16	7	197	7868	934.92	3.94	4.05	77	4.16	7.57	348	-999	-999	26.4	25.5	14.1	14.1	-999	323.7	320.7	0.89	0	-999	-999	4.435	5.262	1.07	1.47	1.11	-0.12	-0.04	0.15	-0.01	-0.22	7.19	-0.81	70000	61.0985	46.8337	606.3	0.98	3.65	126.3	12.81
2021	7	16	8	197	7868	935.3	4.18	4.28	76.2	4.19	7.02	358.5	-999	-999	59.6	58.9	33.3	33.3	-999	330.7	321.1	0.95	0	-999	-999	4.434	5.259	1.54	1.88	1.37	-0.1	-0.02	0.16	-0.01	-0.21	7.25	-0.7	80000	61.0985	46.8337	605.4	0.84	3.87	125.8	12.85
2021	7	16	9	197	7868	935.62	3.75	3.91	77	4.1	7.06	354.1	-999	-999	82.2	81.3	47.2	47.2	0.585	339.6	321.2	1	0	-999	-999	4.434	5.255	1.8	2.03	1.36	-0.08	-0.01	0.16	0	-0.21	7.13	-0.39	90000	61.0985	46.8337	611.2	1.38	4.07	125.8	12.91
2021	7	16	10	197	7868	935.93	3.9	4.01	72.5	3.9	7.34	356.3	-999	-999	79.7	79.7	47.5	47.5	0.597	344.8	321.3	1	0	-999	-999	4.434	5.252	1.91	2.06	1.34	-0.08	-0.01	0.16	0	-0.21	7.31	-0.8	95942	61.0985	46.8337	605.7	0.87	4.05	126.4	12.94
2021	7	16	11	197	7868	936.28	4.98	5.01	64.4	3.74	7.85	0.3	-999	-999	93.1	93.1	57.2	57.2	0.624	348.5	322.2	1	0	-999	-999	4.439	5.254	2.06	1.98	1.34	-0.07	0	0.16	0	-0.21	7.36	-0.57	105942	61.0985	46.8337	607.3	0.82	4.31	127.1	12.98
2021	7	16	12	197	7868	936.74	6.34	6.48	58.4	3.72	9.2	357.7	-999	-999	179.9	179.8	99.6	99.6	0.555	350.7	324.3	1	0	-999	-999	4.442	5.253	3.32	3.32	2.57	-0.02	0.03	0.18	0.01	-0.2	7.04	-0.97	120000	61.0985	46.8337	607.9	0.8	5.71	130.9	13.19
2021	7	16	13	197	7868	936.86	5.41	5.59	68.2	4.07	9.65	4.3	-999	-999	180.5	180.5	97.4	97.4	0.543	353.2	323.6	1	0	-999	-999	4.437	5.247	3.09	3.06	2.06	-0.04	0.04	0.18	0.01	-0.2	7.01	-0.97	130000	61.0985	46.8337	613	1.02	6.16	133	13.37
2021	7	16	14	197	7868	937.41	5.11	5.3	68	3.98	8.99	2	-999	-999	183.4	183.4	95.6	95.6	0.523	354.5	323.7	1	0	-999	-999	4.438	5.243	3.07	3.17	0.59	-0.04	0.05	0.17	0.01	-0.2	7.1	-0.73	140000	61.0985	46.8337	613.4	1.21	5.96	135.1	13.53
2021	7	16	15	197	7868	937.83	5.2	5.37	66.4	3.9	8.34	5.2	-999	-999	171.9	171.9	87.8	87.8	0.512	355.8	323.7	1	0	-999	-999	4.438	5.239	2.27	3.26	0.41	-0.05	0.04	0.18	0.01	-0.2	6.79	-0.75	145942	61.0985	46.8337	612.8	1.07	5.83	136.2	13.6
2021	7	16	16	197	7868	938.39	5.17	5.43	67.3	3.95	7.64	359.8	-999	-999	192.4	192.4	95.7	95.7	0.499	357.7	324	1	0	-999	-999	4.442	5.237	2.04	3.47	0.47	-0.04	0.05	0.18	0.01	-0.19	6.84	-0.78	155942	61.0985	46.8337	608.7	0.88	6.05	137	13.71
2021	7	16	17	197	7868	938.92	4.84	5.03	69.4	3.98	7.91	0.9	-999	-999	159.7	159.7	79.3	79.3	0.497	357.6	323.4	1	0	-999	-999	4.442	5.232	1.83	3.05	0.61	-0.06	0.04	0.17	0.01	-0.19	7.02	-0.59	170000	61.0985	46.8337	610.8	1.02	5.76	137.2	13.71
2021	7	16	18	197	7868	939.37	5.4	5.56	66.8	3.98	7.71	4.8	-999	-999	142.6	142.6	70.3	70.3	0.494	358.9	323.8	1	0	-999	-999	4.445	5.231	2.31	3.15	1.08	-0.06	0.03	0.17	0.01	-0.19	6.98	-0.65	180000	61.0985	46.8337	612.6	0.91	5.75	137.1	13.69
2021	7	16	19	197	7868	940.08	5.34	5.47	66.5	3.94	7.74	4.1	-999	-999	93.7	93.7	46.2	46.2	0.493	359.8	323.5	1	0	-999	-999	4.452	5.232	2.17	2.73	1.58	-0.08	0.01	0.16	0.01	-0.2	6.8	-0.67	190000	61.0985	46.8337	615.3	1.07	5.7	135.7	13.59
2021	7	16	20	197	7868	940.57	5.8	5.88	64.8	3.96	7.53	9	-999	-999	75.6	75.3	37.2	37.2	0.489	356.9	323.7	1	0	-999	-999	4.458	5.233	2.23	2.69	2.56	-0.09	-0.01	0.15	0.01	-0.2	7.09	-0.46	195942	61.0985	46.8337	609.8	0.87	5.63	134.8	13.49
2021	7	16	21	197	7868	941.01	5.52	5.77	66.4	3.98	6.99	17.5	-999	-999	62.2	56.7	28.7	28.7	-999	346.3	323.2	0.99	0	-999	-999	4.458	5.229	2.07	2.48	2.45	-0.1	-0.01	0.15	0	-0.2	7.05	-0.63	205942	61.0985	46.8337	610.3	0.89	5.8	133.8	13.4
2021	7	16	22	197	7868	942.01	5.05	5.19	70.1	4.06	6.22	19.7	-999	-999	19	17	8.8	8.8	-999	358.7	322.6	1	0	-999	-999	4.459	5.221	1.63	1.95	1.92	-0.12	-0.03	0.14	-0.01	-0.2	6.96	-0.7	220000	61.0984	46.8337	612.6	1.2	5.31	133.1	13.26
2021	7	16	23	197	7868	942.94	4.64	4.76	73.8	4.15	6.13	20.1	-999	-999	5.9	6.1	2.2	3.2	-999	358.8	322	1	0	-999	-999	4.47	5.223	1.31	1.65	1.52	-0.13	-0.04	0.14	-0.01	-0.21	6.89	-0.59	230000	61.0985	46.8336	615	0.88	4.59	130.1	13.12
2021	7	17	0	198	7869	943.93	4.01	4.25	78.6	4.23	5.81	18	-999	-999	1	0.5	-0.8	0.3	-999	356.6	321.4	1	0	-999	-999	4.483	5.227	1.22	1.52	1.39	-0.13	-0.04	0.15	0	-0.21	6.94	-0.57	-999	61.0985	46.8336	613.6	0.85	4.19	128.2	13
2021	7	17	1	198	7869	944.68	4.09	4.2	81.5	4.41	5.67	18.3	-999	-999	0.8	0.1	-0.5	0	-999	355.2	321.5	1	0	-999	-999	4.484	5.221	1.2	1.58	1.29	-0.12	-0.04	0.15	0	-0.21	7.2	-0.63	5942	61.0985	46.8336	608.2	1.4	3.95	126.5	12.92
2021	7	17	2	198	7869	945.29	3.75	3.92	84	4.43	5.48	25.5	-999	-999	0.6	0	-0.6	0	-999	350.8	320.8	1	0	-999	-999	4.486	5.217	1.15	1.51	1.19	-0.12	-0.04	0.15	0	-0.21	7.07	-0.43	15942	61.0985	46.8336	608.7	0.96	3.8	129.6	12.86
2021	7	17	3	198	7869	945.77	3.53	3.63	86.7	4.5	5.81	22.3	-999	-999	0.6	0	-0.7	0	-999	350.5	320.5	1	0	-999	-999	4.493	5.219	1.09	1.44	1.11	-0.12	-0.04	0.16	0	-0.21	7.14	-0.6	30000	61.0985	46.8337	608.8	1.22	3.56	127	12.83
2021	7	17	4	198	7869	946.18	3.37	3.49	89.1	4.57	5.57	18.5	-999	-999	0.2	0	-0.1	0	-999	346.7	320.4	1	0	-999	-999	4.499	5.222	0.97	1.29	1.02	-0.12	-0.04	0.15	-0.01	-0.21	7.04	-0.44	40000	61.0985	46.8337	601.8	1.17	3.33	126.7	12.8
2021	7	17	5	198	7869	946.33	3.54	3.57	86.4	4.48	5.94	11.9	-999	-999	-0.7	0	1.2	0	-999	338.2	320.4	1	0	-999	-999	4.499	5.22	0.81	1.1	0.97	-0.13	-0.05	0.14	-0.01	-0.23	7.01	-0.64	50000	61.0985	46.8337	615.8	0.91	3.03	128.5	12.79
2021	7	17	6	198	7869	946.27	3.95	3.94	80.1	4.28	6.99	17.8	-999	-999	0.7	4.4	3.6	2.7	-999	343.7	321.4	1	0	-999	-999	4.496	5.218	0.84	1.16	1.05	-0.12	-0.05	0.14	-0.02	-0.23	6.98	-0.62	55942	61.0984	46.8335	594.2	2.48	3.04	127.6	12.78
2021	7	17	7	198	7869	946.32	4.21	4.21	77.6	4.22	6.6	22.9	-999	-999	5.9	7.6	4.8	4.8	-999	347.7	321.6	1	0	-999	-999	4.498	5.22	0.93	1.46	1.05	-0.1	-0.04	0.15	-0.01	-0.21	6.99	-0.53	65942	61.0985	46.8336	610.4	0.94	3.31	128.8	12.77
2021	7	17	8	198	7869	946.39	4.68	4.69	84.3	4.74	7.42	22.5	-999	-999	14.3	14.9	9.6	9.6	-999	344.8	322.2	1	0	-999	-999	4.496	5.217	0.85	1.71	1.23	-0.09	-0.04	0.15	0	-0.22	7.1	-0.41	80000	61.0985	46.8337	612.2	0.76	3.75	126.2	12.77
2021	7	17	9	198	7869	946.3	4.41	4.45	86.1	4.75	7.66	27.4	-999	-999	31.2	31.1	19.5	19.5	0.624	341.5	322.4	1	0	-999	-999	4.493	5.214	0.77	1.62	0.85	-0.09	-0.03	0.15	0	-0.22	7.21	-0.47	90000	61.0985	46.8337	611.7	0.95	3.87	129.3	12.78
2021	7	17	10	198	7869	946.26	4.5	4.49	84.6	4.7	7.76	23.3	-999	-999	46.1	46.1	27.8	27.8	0.61	342.9	322.3	1	0	-999	-999	4.486	5.208	0.96	1.72	0.76	-0.09	-0.02	0.15	0	-0.23	6.93	-0.61	100000	61.0985	46.8337	606.9	1.03	3.81	128.6	12.81
2021	7	17	11	198	7869	946.37	4.79	4.73	82.5	4.68	8.09	15.6	-999	-999	43.4	43.4	27.1	27.1	0.629	345.9	322.8	1	0	-999	-999	4.484	5.205	1.25	1.86	0.73	-0.08	-0.02	0.15	0	-0.22	7.35	-0.54	105942	61.0985	46.8337	603.1	1.09	3.94	128.2	12.82
2021	7	17	12	198	7869	946.18	4.7	4.67	83.2	4.69	8.14	5.2	-999	-999	47.7	47.7	28.2	28.2	0.593	345.7	322.5	1	0	-999	-999	4.484	5.207	1.18	1.95	0.7	-0.08	-0.02	0.15	0	-0.21	6.87	-0.65	115942	61.0985	46.8337	603.8	0.83	3.9	127.3	12.82
2021	7	17	13	198	7869	946.05	5.18	5.18	83.3	4.86	8.36	8.2	-999	-999	37.1	37.1	22.4	22.4	0.613	347.8	323.2	1	0	-999	-999	4.483	5.207	0.65	2.42	0.82	-0.08	-0.02	0.16	0	-0.21	6.97	-0.73	130000	61.0985	46.8337	613.8	0.98	4.15	127.9	12.81
2021	7	17	14	198	7869	945.6	5.62	5.68	79	4.75	8.95	13.1	-999	-999	59.8	59.8	31.1	31.1	0.52	356	323.8	1	0	-999	-999	4.479	5.207	1.1	3.18	1.42	-0.04	0	0.18	0	-0.19	7.23	-0.56	140000	61.0985	46.8337	617.8	1.21	5.01	127.6	12.84
2021	7	17	15	198	7869	945.34	6.44	6.51	74.7	4.76	7.56	18.6	-999	-999	73.4	73.4	36.9	36.9	0.5	359	324.4	1	0	-999	-999	4.474	5.205	2	3.36	1.8	-0.02	0	0.17	0	-0.2	7.03	-0.58	150000	61.0985	46.8337	613.7	0.89	5.93	127.8	12.87
2021	7	17	16	198	7869	945.01	6.05	6.67	72.8	4.51	6.49	24.5	-999	-999	102.5	102.5	50.2	50.2	0.492	359.8	324.5	1	0	-999	-999	4.46	5.194	2.59	2.88	2.3	0.02	0.02	0.18	0	-0.19	6.94	-0.65	155942	61.0985	46.8337	611.3	0.79	6.67	129.7	12.96
2021	7	17	17	198	7869	944.69	5.28	5.54	77.7	4.56	7.31	24	-999	-999	90.9	90.9	46	46	0.507	356.5	323.1	1	0	-999	-999	4.457	5.194	2.45	2.31	2.12	-0.01	0.01	0.17	0	-0.19	7.1	-0.49	165942	61.0985	46.8337	606.2	0.84	5.98	129.4	13
2021	7	17	18	198	7869	944.5	5.46	5.55	79.2	4.71	7.28	28.8	-999	-999	62.1	62.1	32.8	32.8	0.53	357.7	323.3	1	0	-999	-999	4.45	5.189	2.25	2.18	2.01	-0.02	0	0.16	0	-0.2	6.87	-0.58	180000	61.0985	46.8336	612.8	0.87	5.5	129.5	12.98
2021	7	17	19	198	7869	944.07	5.34	5.43	82	4.84	7.24	28.5	-999	-999	43.4	43.4	24	24	0.566	357.2	323.4	1	0	-999	-999	4.435	5.177	1.73	1.94	1.62	-0.03	-0.02	0.16	0	-0.2	7.15	-0.63	190000	61.0985	46.8337	617.2	1.09	5.1	129.9	12.94
2021	7	17	20	198	7869	943.7	6.27	6.12	83.7	5.27	6.72	31.8	-999	-999	14.4	12.8	9.5	9.5	0.752	355.1	324.7	1	0	-999	-999	4.433	5.179	1.98	2.06	1.7	-0.04	-0.03	0.14	-0.01	-0.21	7.01	-0.59	200000	61.0985	46.8337	613.8	1.18	4.94	129.5	12.86
2021	7	17	21	198	7869	943.88	6.06	6.16	90.6	5.62	5.1	38.3	-999	-999	10	8.2	6	6	-999	351	324.4	1	0	-999	-999	4.433	5.177	1.42	2.03	1.22	-0.05	-0.04	0.15	-0.01	-0.21	7	-0.52	205942	61.0985	46.8337	611	1.03	5.06	126.5	12.8
2021	7	17	22	198	7869	943.63	4.78	4.99	97.9	5.56	4.75	31.3	-999	-999	5.4	3.2	2.3	2.3	-999	345.2	325.7	1	0	-999	-999	4.433	5.18	0.75	1.8	0.7	-0.07	-0.05	0.14	-0.01	-0.22	7.13	-0.59	215942	61.0985	46.8337	612.2	2.53	4.69	125.8	12.77
2021	7	17	23	198	7869	943.1	4.35	4.4	99.6	5.49	4.51	9.2	-999	-999	2	2	0	1.4	-999	346.5	324.4	1	0	-999	-999	4.422	5.174	0.28	1.13	0.35	-0.09	-0.05	0.14	-0.01	-0.22	7.08	-0.61	230000	61.0985	46.8337	615.5	0.82	4.09	128.1	12.77
2021	7	18	0	199	7870	942.43	4.98	5.04	99.8	5.75	7.37	17.2	-999	-999	0.7	0.4	-0.2	0.3	-999	352.3	323.2	1	0	-999	-999	4.41	5.167	0.33	1.35	0.42	-0.07	-0.05	0.14	0	-0.23	7.27	-0.79	-999	61.0985	46.8336	613.1	1.14	4.3	125.4	12.77
2021	7	18	1	199	7870	941.84	6.09	6.15	99.8	6.22	7.58	40.5	-999	-999	0.6	0.3	-0.2	0.2	-999	356.6	333.1	1	0	-999	-999	4.408	5.172	0.49	2.07	0.69	-0.03	-0.05	0.13	-0.01	-0.23	7.16	-0.63	5942	61.0985	46.8336	610.9	1.59	5.01	128.8	12.76
2021	7	18	2	199	7870	941.44	7.65	7.9	99.8	6.93	7.47	76	-999	-999	0.4	0	-0.5	0	-999	359.4	345.3	1	0	-999	-999	4.405	5.172	0.5	3.05	1.1	0.02	-0.05	0.13	-0.01	-0.23	6.91	0.03	20000	61.0985	46.8336	605.3	0.95	6.64	127.2	12.77
2021	7	18	3	199	7870	941.04	8.05	8.11	99.8	7.13	6.11	83.5	-999	-999	0.3	0	-0.8	0	-999	360.7	346.5	1	0	-999	-999	4.395	5.165	0.52	3.54	1.02	0.04	-0.06	0.14	-0.01	-0.23	6.92	-0.46	30000	61.0985	46.8337	611.8	0.93	7.47	127.2	12.76
2021	7	18	4	199	7870	940.97	8.18	8.32	99.8	7.19	6.34	83.5	-999	-999	0.2	0	-1	0	-999	362	348.2	1	0	-999	-999	4.388	5.159	1.7	3.97	0.57	0.08	-0.05	0.14	-0.01	-0.23	7.01	-0.6	40000	61.0984	46.8338	602.7	1.16	7.74	128.2	12.77
2021	7	18	5	199	7870	940.34	8.51	8.64	99.8	7.36	6.84	63.7	-999	-999	0.4	0.6	-0.2	0.4	-999	362.2	347.2	1	0	-999	-999	4.38	5.157	1.99	3.92	0.78	0.13	-0.05	0.14	-0.01	-0.23	7.34	-0.51	45942	61.0985	46.8336	615.7	0.93	8.01	127.6	12.77
2021	7	18	6	199	7870	940.11	7.98	8.19	99.8	7.1	7.18	58.9	-999	-999	0.7	0	-0.8	0	-999	363.2	343.1	1	0	-999	-999	4.364	5.144	2.02	3.16	1.17	0.19	-0.05	0.13	-0.01	-0.23	7.19	-0.32	55942	61.0985	46.8335	603.7	1.98	7.96	126.9	12.77
2021	7	18	7	199	7870	939.98	6.72	6.71	99.8	6.51	7.43	39.8	-999	-999	5.3	4.1	2.2	2.3	-999	357.3	329.6	1	0	-999	-999	4.357	5.138	2.44	2.76	2.52	0.2	-0.06	0.13	-0.01	-0.24	7.13	-0.35	70000	61.0985	46.8336	610.1	0.85	7.12	126	12.77
2021	7	18	8	199	7870	939.44	6.97	6.81	98.6	6.55	7.59	43.6	-999	-999	12.8	14.3	7.8	7.8	-999	358.7	326.5	1	0	-999	-999	4.35	5.135	2.58	2.91	2.44	0.39	-0.05	0.12	-0.02	-0.24	7.14	-0.27	80000	61.0985	46.8336	607.1	0.79	6.3	129.1	12.78
2021	7	18	9	199	7870	938.96	6.42	6.52	99.1	6.34	8.55	39.7	-999	-999	15.7	16.1	8.8	8.8	0.547	358.6	325.7	1	0	-999	-999	4.336	5.126	2.44	3	1.53	0.37	-0.04	0.13	-0.01	-0.23	7.1	-0.32	90000	61.0985	46.8337	614.3	1.19	6.05	127.4	12.78
2021	7	18	10	199	7870	938.92	6.41	6.41	99.1	6.34	8.27	39.2	-999	-999	30.3	30.3	16.5	16.5	0.543	355.3	325.9	1	0	-999	-999	4.332	5.123	2.42	2.51	1.85	0.22	-0.03	0.13	-0.01	-0.23	7.21	-0.37	95942	61.0985	46.8336	607.9	0.94	5.87	127.8	12.79
2021	7	18	11	199	7870	938.78	6.12	6.26	99.5	6.24	7.55	40.1	-999	-999	53.7	53.7	28.8	28.8	0.536	355.6	325.2	1	0	-999	-999	4.331	5.123	2.45	2.76	2.67	0.3	-0.01	0.14	-0.01	-0.23	7.19	-0.54	105942	61.0985	46.8337	606	0.86	5.85	127.3	12.82
2021	7	18	12	199	7870	939.08	6.11	6.24	99.5	6.23	5.7	50.7	-999	-999	50.2	50.2	27.4	27.4	0.548	354.1	326.4	1	0	-999	-999	4.329	5.118	2.32	2.59	1.58	0.22	-0.01	0.14	0	-0.23	7.31	-0.17	120000	61.0985	46.8337	607.7	0.79	5.89	127.6	12.84
2021	7	18	13	199	7870	939.44	5.61	5.81	99.8	6.03	2.6	56.8	-999	-999	76.3	76.3	41.2	41.2	0.54	348.6	324.5	1	0	-999	-999	4.324	5.11	1.94	1.97	1.9	0.35	0.01	0.14	-0.01	-0.23	7.32	-0.13	130000	61.0985	46.8337	613.7	0.86	5.4	131.1	12.88
2021	7	18	14	199	7870	939.37	4.77	4.95	99.8	5.69	4.55	46.3	-999	-999	105.5	105.5	56.9	56.9	0.544	346.4	323.3	1	0	-999	-999	4.314	5.101	1.97	2	2.03	0.72	0.04	0.15	-0.01	-0.22	7.31	-0.23	140000	61.0985	46.8337	615.3	1.44	4.83	129.3	12.96
2021	7	18	15	199	7870	939.34	5.31	5.59	99.8	5.91	3.65	60.9	-999	-999	118.7	118.7	63.6	63.6	0.536	349.2	323.8	1	0	-999	-999	4.31	5.096	2.37	2.2	2.2	0.95	0.05	0.16	0	-0.21	7.37	-0.16	145942	61.0985	46.8336	611.1	0.92	5.41	131.1	13.07
2021	7	18	16	199	7870	939.3	5.84	6.18	99.8	6.13	3.84	64.4	-999	-999	114.3	114.3	60.9	60.9	0.534	350.7	324.5	1	0	-999	-999	4.307	5.094	2.75	2.45	2.47	1.39	0.06	0.16	0.01	-0.2	7.36	-0.09	155942	61.0985	46.8336	610.9	0.85	6.1	131.1	13.17
2021	7	18	17	199	7870	939.13	5.25	5.51	99.8	5.88	4.45	64.4	-999	-999	117.6	117.6	62.9	62.9	0.536	347.3	323.5	1	0	-999	-999	4.306	5.095	2.35	2.25	2.29	1.71	0.06	0.16	0	-0.2	7.41	-0.22	170000	61.0985	46.8337	612.2	0.91	5.79	133.9	13.22
2021	7	18	18	199	7870	939.35	5.59	5.71	99.8	6.02	3.62	73.9	-999	-999	82.4	82.4	44.7	44.7	0.541	346.9	323.8	1	0	-999	-999	4.305	5.092	2.12	2.13	2.23	1.74	0.03	0.15	0	-0.2	7.45	-0.03	180000	61.0985	46.8338	615.6	1.88	5.52	134	13.22
2021	7	18	19	199	7870	939.63	5.03	5.23	99.8	5.79	3.8	60.5	-999	-999	61.4	61.4	33.7	33.7	0.549	344	322.9	1	0	-999	-999	4.301	5.085	1.85	1.85	2.04	1.52	0.01	0.14	0	-0.2	7.47	-0.12	185942	61.0985	46.8337	616.3	1.33	5.19	132.6	13.18
2021	7	18	20	199	7870	939.52	4.95	5.03	99.8	5.76	4.12	53.1	-999	-999	34.9	34.9	19.2	19.2	-999	344.6	323.3	1	0	-999	-999	4.296	5.081	1.77	1.59	1.95	1.43	-0.02	0.14	-0.01	-0.21	7.46	-0.05	195942	61.0985	46.8337	610.3	1.12	4.8	130.9	13.1
2021	7	18	21	199	7870	939.59	5.09	5.24	99.8	5.81	3.66	62.8	-999	-999	18	18.2	10	10	-999	343.8	324.5	1	0	-999	-999	4.295	5.079	1.74	1.62	1.94	1.48	-0.04	0.14	-0.01	-0.21	7.47	-0.14	205942	61.0985	46.8337	612	1.15	4.85	128.6	12.99
2021	7	18	22	199	7870	939.48	4.93	5.04	99.8	5.75	3.36	58.3	-999	-999	12.3	11.2	6.2	6.2	-999	342.6	325.7	1	0	-999	-999	4.291	5.077	1.45	1.33	1.63	1.27	-0.04	0.14	-0.01	-0.22	7.52	-0.08	220000	61.0985	46.8337	614.9	2.37	4.65	131.4	12.91
2021	7	18	23	199	7870	939.39	3.71	3.84	99.8	5.28	4.2	14.8	-999	-999	5.2	5.2	2.3	2.9	-999	338.8	323.1	1	0	-999	-999	4.288	5.074	1.02	0.92	1.18	0.89	-0.05	0.13	-0.01	-0.22	7.44	-0.02	230000	61.0985	46.8337	614	1.2	3.73	129.1	12.84
2021	7	19	0	200	7871	939.28	4.08	4.23	99.8	5.42	3.81	10.7	-999	-999	1.1	0.8	-0.2	0.4	-999	339.4	327.3	1	0	-999	-999	4.286	5.073	1.06	0.98	1.27	0.91	-0.05	0.13	-0.01	-0.22	7.46	-0.09	-999	61.0985	46.8336	608.2	1.25	3.46	127.2	12.81
2021	7	19	1	200	7871	938.92	3.1	3.18	99.8	5.06	4.93	4	-999	-999	0.5	0.1	-0.1	0.1	-999	330.8	321.4	0.99	0	-999	-999	4.284	5.075	0.83	0.74	0.92	0.68	-0.05	0.13	-0.01	-0.21	7.51	-0.02	5942	61.0985	46.8336	606.5	1.87	3.08	129.4	12.78
2021	7	19	2	200	7871	938.48	3.47	3.44	99.8	5.19	4.39	21.7	-999	-999	0.4	0	0.2	0	-999	330	320.8	0.98	0	-999	-999	4.284	5.078	0.9	0.85	1.02	0.76	-0.05	0.14	-0.02	-0.21	7.56	0.02	15942	61.0985	46.8336	605.5	0.83	2.78	128.5	12.78
2021	7	19	3	200	7871	938.11	3.64	3.71	99.8	5.26	5.19	18	-999	-999	0.2	0	0.1	0	-999	329.8	320.5	0.95	0	-999	-999	4.274	5.072	1.02	0.96	1.12	0.8	-0.05	0.15	-0.01	-0.2	7.41	0.06	30000	61.0985	46.8337	611.2	1.03	3	127.2	12.77
2021	7	19	4	200	7871	937.82	3.56	3.7	99.8	5.23	5.29	11.5	-999	-999	0.7	0.1	-0.3	0	-999	338.5	321	1	0	-999	-999	4.27	5.07	1.22	1.15	1.27	1	-0.04	0.15	-0.01	-0.2	7.52	-0.01	40000	61.0984	46.8337	611.6	1.35	3.26	127.4	12.77
2021	7	19	5	200	7871	937.64	3.2	3.4	99.8	5.1	5.17	7.8	-999	-999	0.6	0.1	-0.4	0.1	-999	338.1	321.9	1	0	-999	-999	4.265	5.068	1.11	1.04	1.12	0.94	-0.04	0.15	-0.01	-0.2	7.49	0.02	50000	61.0985	46.8338	619	1.58	3.2	128.7	12.77
2021	7	19	6	200	7871	937.59	3.1	3.21	99.8	5.06	4.84	1.7	-999	-999	1.9	0.8	0.3	0.4	-999	337	321	1	0	-999	-999	4.261	5.064	1.08	1	1.08	0.93	-0.05	0.14	-0.01	-0.2	7.52	0.11	55942	61.0985	46.8336	603.5	1.35	3.03	126.2	12.77
2021	7	19	7	200	7871	937.85	4.8	4.94	99.8	5.71	2.95	353.1	-999	-999	5.9	5.5	3	3	-999	340.8	331.3	1	0	-999	-999	4.264	5.065	1.02	0.91	1.06	0.88	-0.04	0.14	-0.01	-0.21	7.5	0.02	65942	61.0985	46.8336	609.6	0.94	3.09	129.3	12.77
2021	7	19	8	200	7871	938.03	4.12	4.11	99.8	5.44	3.71	347	-999	-999	13.5	13.7	7.6	7.6	-999	338.4	327.6	1	0	-999	-999	4.264	5.063	1.07	0.93	1.1	0.94	-0.04	0.14	-0.01	-0.21	7.53	0.03	80000	61.0985	46.8337	609.3	0.81	2.94	129.4	12.77
2021	7	19	9	200	7871	937.96	3.01	3.08	99.8	5.03	4.99	357.9	-999	-999	45.4	45	24.9	24.9	0.555	335.9	321.7	1	0	-999	-999	4.262	5.061	1.39	1.2	1.38	1.21	0	0.15	0	-0.19	7.49	0.04	90000	61.0985	46.8337	616.4	0.9	3.08	128.6	12.8
2021	7	19	10	200	7871	938.73	4.66	4.72	99.8	5.65	2.11	356.5	-999	-999	29	29	17.1	17.1	0.591	339.7	323.9	1	0	-999	-999	4.272	5.064	1.22	0.97	1.13	0.99	-0.02	0.16	0	-0.19	7.54	0.13	100000	61.0985	46.8337	608.3	1.05	3.42	131.6	12.81
2021	7	19	11	200	7871	938.8	3.69	3.91	99.8	5.28	3.51	23.2	-999	-999	59.8	59.8	34.3	34.3	0.576	340.1	321.7	1	0	-999	-999	4.269	5.06	1.24	1.06	1.15	1.08	0.01	0.15	0	-0.2	7.55	0.15	105942	61.0985	46.8337	606	0.95	3.38	128.9	12.83
2021	7	19	12	200	7871	938.98	2.71	2.97	99.8	4.92	4.51	22.9	-999	-999	93.6	93.6	53.3	53.3	0.573	336.9	320.4	1	0	-999	-999	4.265	5.055	1.57	1.34	1.44	1.31	0.04	0.16	0	-0.19	7.53	0.12	115942	61.0985	46.8337	611.2	1.04	3.22	131.4	12.93
2021	7	19	13	200	7871	939.47	3.23	3.39	99.8	5.1	3.82	33.7	-999	-999	59.6	59.6	35.4	35.4	0.597	338.1	320.7	1	0	-999	-999	4.27	5.055	1.31	1.16	1.15	0.76	0.01	0.15	0	-0.19	7.56	0.14	130000	61.0985	46.8336	612.6	2.69	3.27	130.4	12.93
2021	7	19	14	200	7871	939.73	3.15	3.31	99.8	5.07	3.42	23.3	-999	-999	62.4	62.4	36.4	36.4	0.586	338.2	320.3	1	0	-999	-999	4.269	5.052	0.7	0.99	0.68	0.41	0.01	0.15	0	-0.19	7.5	0.1	135942	61.0985	46.8337	614.9	1.43	3.1	131.6	12.93
2021	7	19	15	200	7871	939.89	3.37	3.51	99.8	5.15	3.33	12.8	-999	-999	94.2	94.2	55.1	55.1	0.586	338.8	321	1	0	-999	-999	4.271	5.052	0.81	1.17	1.02	0.55	0.03	0.16	0	-0.19	7.45	0.19	150000	61.0985	46.8337	614.3	0.82	2.89	131.1	12.97
2021	7	19	16	200	7871	940.17	3.09	3.39	99.8	5.05	3.6	9.4	-999	-999	114.8	114.8	65.6	65.6	0.576	338.5	321.3	1	0	-999	-999	4.269	5.047	0.75	1.31	1.21	0.59	0.05	0.16	0	-0.18	7.48	0.17	155942	61.0985	46.8336	610.9	0.85	3.14	133.1	13.09
2021	7	19	17	200	7871	940.54	2.58	2.84	98.3	4.8	3.79	354.6	-999	-999	187	187	104.1	104.1	0.559	339.6	321.1	1	0	-999	-999	4.272	5.047	1.34	1.96	1.84	0.99	0.09	0.18	0	-0.16	7.44	0.11	165942	61.0985	46.8337	606.3	0.79	3.33	135.3	13.25
2021	7	19	18	200	7871	941.11	2.81	3.03	95.7	4.74	4.07	0.1	-999	-999	183.8	183.8	105	105	0.572	338.8	321.1	1	0	-999	-999	4.279	5.049	1.59	2.17	2.14	1.07	0.09	0.19	0.01	-0.15	7.33	0.13	180000	61.0985	46.8337	613.2	1.15	3.99	138.6	13.48
2021	7	19	19	200	7871	941.8	3.55	3.96	94.3	4.92	2.74	8.7	-999	-999	171.3	171.9	97	97	0.563	333.1	322.3	0.98	0	-999	-999	4.284	5.048	1.86	2.14	2.37	1.04	0.07	0.18	0.01	-0.15	7.36	0.15	190000	61.0985	46.8337	613.5	1.37	4.49	141.6	13.61
2021	7	19	20	200	7871	942.2	3.11	3.54	96.7	4.89	2.69	13.4	-999	-999	153.9	178	98	98	-999	305.4	321.3	0.73	0	-999	-999	4.284	5.044	2.5	1.78	2.73	1.14	0.04	0.17	0.01	-0.16	7.29	0.21	200000	61.0985	46.8337	614.7	0.88	4.65	141	13.6
2021	7	19	21	200	7871	942.35	3.32	3.66	97.1	4.98	2.89	4.9	-999	-999	112.2	152.7	85	85	-999	260.5	320.9	0.25	0	-999	-999	4.284	5.042	2.68	0.54	2.57	1.17	0.01	0.17	0	-0.16	7.22	0.03	205942	61.0985	46.8337	609.3	1.09	4.46	139.5	13.5
2021	7	19	22	200	7871	942.48	2.41	2.6	95.3	4.58	3.27	14.4	-999	-999	56	85.8	48.4	48.4	-999	256.5	318.3	0.25	0	-999	-999	4.284	5.042	1.13	-0.12	1.52	0.7	-0.01	0.16	0	-0.16	7.25	0.03	215942	61.0985	46.8337	616.2	1.18	3.57	136.6	13.36
2021	7	19	23	200	7871	942.72	2.36	2.46	93.5	4.48	4.25	18.6	-999	-999	16.2	41.2	15.4	23.5	-999	254.7	317.6	0.24	0	-999	-999	4.285	5.04	-0.16	-0.27	0.23	0.05	-0.04	0.15	0	-0.18	7.31	0.09	230000	61.0985	46.8337	615.6	0.87	2.78	134.5	13.21
2021	7	20	0	201	7872	942.78	2.27	2.23	94.2	4.48	4.56	23	-999	-999	0.4	2.4	1.7	1.4	-999	253.6	316.8	0.23	0	-999	-999	4.285	5.039	-0.36	-0.39	-0.31	-0.2	-0.05	0.14	-0.01	-0.19	7.36	0.1	-999	61.0985	46.8336	607.3	1.19	1.8	131.9	13.06
2021	7	20	1	201	7872	943.08	2.48	2.39	93.6	4.52	5.29	12	-999	-999	-0.9	0	0.7	0	-999	254.5	317	0.23	0	-999	-999	4.286	5.037	-0.29	-0.35	-0.22	-0.14	-0.05	0.14	-0.01	-0.19	7.34	-0.02	5942	61.0985	46.8337	607.8	1.24	1.38	129.8	12.96
2021	7	20	2	201	7872	943.28	2.51	2.54	93.2	4.51	5.64	4	-999	-999	-1	0	0.3	0	-999	255.6	317.3	0.24	0	-999	-999	4.285	5.035	-0.21	-0.33	-0.17	-0.12	-0.05	0.14	-0.01	-0.19	7.38	0.06	15942	61.0985	46.8336	609.7	1.11	1.56	129.2	12.89
2021	7	20	3	201	7872	943.52	2.43	2.5	93.4	4.49	4.96	9.8	-999	-999	-0.5	0	-0.1	0	-999	294.1	318.1	0.65	0	-999	-999	4.285	5.032	0.01	-0.15	0.04	0.07	-0.06	0.13	-0.01	-0.2	7.28	0.15	25942	61.0985	46.8337	609.5	1.12	1.69	128.6	12.84
2021	7	20	4	201	7872	943.42	2.81	2.86	92.5	4.57	5.42	358.4	-999	-999	0.2	0	-0.3	0	-999	320	319.2	0.91	0	-999	-999	4.285	5.033	0.39	0.24	0.36	0.38	-0.05	0.14	-0.01	-0.19	7.28	0.09	35942	61.0985	46.8337	610.4	0.99	2.29	128	12.81
2021	7	20	5	201	7872	943.42	2.59	2.66	93.1	4.53	4.94	354.3	-999	-999	0.4	0	-0.4	0	-999	327.1	319.2	0.97	0	-999	-999	4.285	5.033	0.45	0.27	0.38	0.42	-0.05	0.14	-0.01	-0.19	7.35	0.18	50000	61.0985	46.8337	612.3	0.85	2.39	127.7	12.79
2021	7	20	6	201	7872	943.44	2.64	2.76	92.8	4.53	4.35	1.5	-999	-999	3.1	2	1.3	1.3	-999	322	319.3	0.92	0	-999	-999	4.285	5.033	0.49	0.26	0.39	0.45	-0.04	0.14	0	-0.19	7.36	0.07	60000	61.0985	46.8336	601.1	1.28	2.42	126.9	12.77
2021	7	20	7	201	7872	943.66	2.6	2.71	92.9	4.52	4.62	0.6	-999	-999	20.7	20.1	12.7	12.7	-999	313.1	319.2	0.84	0	-999	-999	4.285	5.031	0.65	0.38	0.51	0.62	-0.03	0.15	0	-0.18	7.36	0.07	65942	61.0985	46.8337	607.7	0.94	2.54	126.9	12.78
2021	7	20	8	201	7872	943.83	2.59	2.69	91.7	4.46	5.2	3	-999	-999	53.1	51.1	32.4	32.4	-999	313.3	319.2	0.85	0	-999	-999	4.285	5.03	0.98	0.72	0.8	0.94	-0.01	0.16	0	-0.17	7.39	0.25	75942	61.0985	46.8337	607.7	0.86	2.58	126	12.82
2021	7	20	9	201	7872	943.61	2.64	2.82	91.7	4.48	4.93	5.4	-999	-999	61.1	59.8	38.4	38.4	0.643	329.2	319.7	1	0	-999	-999	4.285	5.032	1.21	0.96	1.1	1.17	0	0.17	0	-0.16	7.18	-0.02	90000	61.0985	46.8337	612.5	1.41	2.88	129.6	12.87
2021	7	20	10	201	7872	943.46	2.71	2.89	91	4.46	5.06	8.7	-999	-999	60.9	60.8	39.8	39.8	0.656	330.2	319.8	0.99	0	-999	-999	4.285	5.033	1.15	0.95	1.16	1.26	0	0.16	0	-0.16	7.31	0.03	100000	61.0985	46.8337	605.9	1.04	3.08	129.4	12.89
2021	7	20	11	201	7872	943.32	2.91	3.11	90	4.48	4.49	16.1	-999	-999	93.8	92.8	60.7	60.7	0.656	321.1	319.9	0.91	0	-999	-999	4.285	5.034	1.28	1.26	1.38	1.55	0.02	0.17	0	-0.16	7.3	0.05	110000	61.0985	46.8337	605.5	0.87	3.24	129.7	12.94
2021	7	20	12	201	7872	943.21	2.74	3.03	91.2	4.49	4.69	26.9	-999	-999	104.9	104.2	69.1	69.1	0.664	321	319.5	0.92	0	-999	-999	4.283	5.034	1.42	1.39	1.52	1.52	0.03	0.17	0	-0.15	7.28	0.06	115942	61.0985	46.8336	609.8	1.04	3.54	131	13.05
2021	7	20	13	201	7872	943.12	2.76	3.07	90.5	4.46	4.68	52	-999	-999	97.3	97.1	67.3	67.3	0.694	325.2	319.6	0.96	0	-999	-999	4.279	5.031	1.21	1.27	1.43	1.28	0.03	0.17	0	-0.15	7.31	0.13	125942	61.0985	46.8336	614	0.97	3.5	130.9	13.11
2021	7	20	14	201	7872	942.69	2.57	2.81	92.1	4.48	4.6	38.5	-999	-999	78.7	78.7	55.9	55.9	0.712	328	319.6	1	0	-999	-999	4.266	5.021	0.88	0.93	1.04	0.87	0.02	0.16	0	-0.16	7.23	0.06	140000	61.0985	46.8337	618.3	1.01	3.13	133.4	13.15
2021	7	20	15	201	7872	942.76	2.17	2.28	95.5	4.51	4.39	28.6	-999	-999	59	59	42.1	42.1	0.716	327.1	318.9	1	0	-999	-999	4.264	5.019	0.61	0.7	0.55	0.62	0	0.16	0	-0.17	7.29	0.07	150000	61.0985	46.8337	613	1.02	2.56	132.8	13.12
2021	7	20	16	201	7872	942.42	2.39	2.54	97.6	4.68	4.08	45.4	-999	-999	43.9	43.9	31.2	31.2	0.709	329.2	319.3	1	0	-999	-999	4.26	5.018	0.52	0.69	0.2	0.47	-0.01	0.16	0.01	-0.17	7.27	0.02	160000	61.0985	46.8336	611.6	1.09	2.45	131.4	13.07
2021	7	20	17	201	7872	941.74	2.15	2.39	99.5	4.7	4.31	51.8	-999	-999	32	32	21.6	21.6	0.677	328.1	319	1	0	-999	-999	4.259	5.023	0.42	0.6	0.09	0.35	-0.02	0.16	0.01	-0.17	7.27	0.05	165942	61.0985	46.8337	607.5	0.73	2.43	130.4	13
2021	7	20	18	201	7872	941.39	2.1	2.14	99.7	4.69	4.79	33.9	-999	-999	27.1	25.8	18.5	17.6	0.681	326.7	318.7	1	0	-999	-999	4.255	5.022	0.47	0.56	0.12	0.45	-0.02	0.15	0	-0.17	7.25	-0.04	175942	61.0985	46.8337	605.3	1.2	2.22	128.2	12.94
2021	7	20	19	201	7872	941.05	2.73	2.8	99.7	4.91	3.6	69.6	-999	-999	18.3	18.3	12.3	12.3	0.679	329.1	319.5	1	0	-999	-999	4.248	5.018	0.57	0.65	0.18	0.6	-0.03	0.15	0	-0.17	7.22	0.03	190000	61.0985	46.8337	617.4	1.03	2.37	130.9	12.87
2021	7	20	20	201	7872	940.87	2.37	2.55	99.7	4.79	2.91	73.3	-999	-999	13.5	13.8	8.6	8.6	-999	329.1	319.3	1	0	-999	-999	4.244	5.017	0.55	0.54	0.15	0.5	-0.03	0.14	0.01	-0.17	7.24	-0.04	200000	61.0984	46.8337	614.2	0.89	2.44	132.9	12.82
2021	7	20	21	201	7872	940.3	1.98	2.11	99.7	4.66	3.78	44.5	-999	-999	9.6	9.7	6	6	-999	327.7	318.7	1	0	-999	-999	4.237	5.015	0.51	0.46	0.16	0.47	-0.03	0.14	0	-0.17	7.3	-0.04	210000	61.0985	46.8337	615.4	0.84	2.29	127.8	12.78
2021	7	20	22	201	7872	939.88	2.09	2.12	99.7	4.7	4.37	37.1	-999	-999	5.7	5.4	3.4	3.4	-999	328.2	318.7	1	0	-999	-999	4.236	5.017	0.53	0.45	0.25	0.5	-0.04	0.13	-0.01	-0.18	7.25	0.02	215942	61.0985	46.8337	620.1	1.12	2	126.9	12.77
2021	7	20	23	201	7872	939.9	2.29	2.34	99.7	4.77	4.34	39.7	-999	-999	1.8	1.8	0.7	1.1	-999	329.7	318.9	1	0	-999	-999	4.236	5.017	0.62	0.53	0.21	0.55	-0.04	0.13	-0.01	-0.17	7.26	0	225942	61.0985	46.8336	618.1	1.22	2.06	126.1	12.76
2021	7	21	0	202	7873	939.66	2.52	2.57	99.7	4.84	4.65	48	-999	-999	0.3	0.1	-0.3	0.1	-999	330.2	319.4	1	0	-999	-999	4.236	5.019	0.73	0.65	0.13	0.54	-0.04	0.13	-0.01	-0.17	7.27	0.07	-999	61.0985	46.8336	612.2	0.89	2.27	125.9	12.75
2021	7	21	1	202	7873	939.31	2.3	2.42	99.7	4.77	5.25	48.2	-999	-999	0.2	0	-0.3	0	-999	330.1	319	1	0	-999	-999	4.235	5.021	0.47	0.66	0.12	0.51	-0.05	0.12	0	-0.18	7.19	0.04	10000	61.0984	46.8336	599.3	1.66	2.31	125.3	12.75
2021	7	21	2	202	7873	939.01	2.28	2.4	99.7	4.77	5.06	49.2	-999	-999	0.2	0	-0.4	0	-999	330.3	319.2	1	0	-999	-999	4.229	5.019	0.6	0.73	0.12	0.52	-0.05	0.13	-0.01	-0.18	7.29	0.01	20000	61.0985	46.8337	605	0.85	2.27	126.1	12.75
2021	7	21	3	202	7873	938.34	2.36	2.45	99.7	4.8	5.56	54.9	-999	-999	0	0	-0.5	0	-999	330.8	319.2	1	0	-999	-999	4.216	5.012	0.56	0.84	0.15	0.52	-0.05	0.12	0	-0.18	7.21	0.02	25942	61.0985	46.8337	606.1	1.48	2.33	125.8	12.75
2021	7	21	4	202	7873	937.91	2.56	2.57	99.7	4.87	5.34	55.2	-999	-999	0.2	0	-0.3	0	-999	330.8	319.4	1	0	-999	-999	4.211	5.01	0.57	0.97	0.18	0.54	-0.05	0.12	-0.01	-0.18	7.2	0.1	35942	61.0985	46.8337	613.2	0.96	2.39	126	12.74
2021	7	21	5	202	7873	937.47	2.54	2.62	99.7	4.87	5.38	50.8	-999	-999	0.1	0	-0.3	0	-999	331.2	319.4	1	0	-999	-999	4.211	5.015	0.47	1.02	0.1	0.51	-0.05	0.12	-0.01	-0.18	7.2	0	50000	61.0985	46.8337	610.9	0.91	2.46	125.8	12.75
2021	7	21	6	202	7873	936.91	2.71	2.75	99.7	4.93	5.41	46.4	-999	-999	0.5	0.1	-0.1	0	-999	331.7	319.5	1	0	-999	-999	4.208	5.018	0.33	1.08	0	0.47	-0.05	0.12	0	-0.18	7.17	-0.06	60000	61.0985	46.8336	607.5	1.18	2.54	125.4	12.75
2021	7	21	7	202	7873	936.71	2.73	2.86	99.8	4.94	5.75	51.6	-999	-999	2.6	2.1	1.2	1.2	-999	332.4	319.7	1	0	-999	-999	4.201	5.012	0.32	1.15	-0.06	0.44	-0.04	0.12	0	-0.19	7.27	0.17	70000	61.0985	46.8336	609.5	1.06	2.68	127	12.75
2021	7	21	8	202	7873	936.38	2.61	2.74	99.8	4.9	5.78	58.3	-999	-999	6.7	6.3	3.6	3.6	-999	332.4	319.5	1	0	-999	-999	4.197	5.011	0.43	1.21	-0.04	0.52	-0.04	0.12	-0.01	-0.19	7.28	-0.03	75942	61.0985	46.8337	605.5	1.18	2.69	126.2	12.75
2021	7	21	9	202	7873	935.98	2.64	2.74	99.7	4.91	5.57	56.9	-999	-999	13	13	7.4	7.4	0.568	332.4	319.6	1	0	-999	-999	4.192	5.01	0.52	1.26	0.01	0.58	-0.04	0.12	-0.01	-0.19	7.24	-0.2	85942	61.0985	46.8337	610.5	0.99	2.65	126.6	12.75
2021	7	21	10	202	7873	935.77	2.66	2.76	99.7	4.92	5.06	60.3	-999	-999	21.3	21.3	12.6	12.6	0.59	332.5	319.6	1	0	-999	-999	4.189	5.009	0.66	1.31	0.06	0.63	-0.03	0.13	0	-0.19	7.08	0	100000	61.099	46.834	503.3	3.22	2.64	126.4	12.77
2021	7	21	11	202	7873	935.42	2.65	2.79	99.8	4.91	5.79	65.2	-999	-999	33.7	33.7	19.9	19.9	0.592	332.4	319.6	1	0	-999	-999	4.185	5.008	0.99	1.41	0.23	0.72	-0.02	0.13	0	-0.18	7.11	-0.12	110000	61.0985	46.8337	606.5	1.01	2.74	125.3	12.79
2021	7	21	12	202	7873	935.62	2.57	2.71	99.8	4.89	4.93	65.6	-999	-999	50.4	50.4	29.8	29.8	0.592	332	319.5	1	0	-999	-999	4.185	5.006	1.03	1.35	0.23	0.6	-0.01	0.13	0	-0.18	7.17	0.06	120000	61.0985	46.8337	607.1	0.9	2.83	126	12.82
2021	7	21	13	202	7873	935.67	2.59	2.76	99.8	4.89	3.81	58.7	-999	-999	73.6	73.6	43.4	43.4	0.589	332.3	319.6	1	0	-999	-999	4.185	5.005	1.28	1.41	0.38	0.75	0.01	0.13	0	-0.17	7.17	-0.08	125942	61.0984	46.8337	607.5	2.39	2.9	129.5	12.87
2021	7	21	14	202	7873	935.62	2.49	2.65	99.8	4.86	4.39	35	-999	-999	122.2	122.2	72.7	72.7	0.597	332.9	319.5	1	0	-999	-999	4.185	5.006	1.31	1.39	0.63	0.9	0.04	0.14	0	-0.17	7.14	-0.1	135942	61.0985	46.8337	615.6	1.02	2.91	128	13.01
2021	7	21	15	202	7873	935.67	3.02	3.36	99.8	5.04	3.19	78.7	-999	-999	128.7	128.7	77.7	77.7	0.604	335.8	320.6	1	0	-999	-999	4.185	5.005	1.54	1.83	0.95	1.16	0.05	0.14	0	-0.15	7.12	-0.09	150000	61.0985	46.8337	611.8	1.01	3.54	136.6	13.14
2021	7	21	16	202	7873	935.64	2.57	3.02	99.8	4.89	3.39	63.3	-999	-999	162.4	162.4	98.3	98.3	0.604	335.8	320.4	1	0	-999	-999	4.184	5.005	1.36	1.77	0.87	1.09	0.08	0.16	0.01	-0.14	7.15	-0.14	160000	61.0985	46.8337	613.6	0.96	3.96	136.2	13.32
2021	7	21	17	202	7873	935.64	2.2	2.5	98.3	4.69	4.08	20.4	-999	-999	167.7	167.7	105.4	105.4	0.631	333	319.8	1	0	-999	-999	4.182	5.003	1.5	1.73	1.01	1	0.08	0.17	0.01	-0.13	7.09	-0.07	170000	61.0984	46.8337	604.7	0.89	3.69	139.2	13.5
2021	7	21	18	202	7873	935.65	2.19	2.38	96.9	4.62	4.19	2	-999	-999	123.6	123.6	82.3	82.3	0.666	332	320	1	0	-999	-999	4.176	4.997	1.34	1.69	1.23	1.07	0.05	0.16	0	-0.13	7.12	-0.18	175942	61.0985	46.8337	605.2	3.98	3.28	137.7	13.51
2021	7	21	19	202	7873	935.76	2.31	2.46	92.1	4.43	4.52	351.2	-999	-999	105.9	105.9	70.3	70.3	0.665	331.6	319.8	1	0	-999	-999	4.174	4.994	1.45	1.59	1.32	1.13	0.04	0.16	0	-0.12	7.01	-0.18	185942	61.0985	46.8337	609.3	0.88	3.23	136.9	13.51
2021	7	21	20	202	7873	935.63	2.35	2.55	89.4	4.31	4.7	3.1	-999	-999	132	137.4	92.5	92.5	-999	306	319.7	0.76	0	-999	-999	4.171	4.992	2.29	2.12	2.15	1.5	0.04	0.16	0	-0.13	6.97	-0.15	200000	61.0985	46.8337	613.1	0.74	3.44	137.1	13.49
2021	7	21	21	202	7873	935.6	3.05	3.14	86.6	4.39	4.33	341.6	-999	-999	104.4	126.4	86	86	-999	259.5	319.1	0.25	0	-999	-999	4.167	4.988	2.34	1.57	2.44	1.44	0.01	0.15	0	-0.13	6.95	-0.09	210000	61.0985	46.8336	611.7	0.79	3.77	135.6	13.42
2021	7	21	22	202	7873	935.55	3.34	3.46	85.3	4.41	3.21	304.3	-999	-999	51	67.2	46.2	46.2	-999	256.5	319	0.2	0	-999	-999	4.166	4.988	1.37	0.49	1.61	1	-0.01	0.14	0	-0.14	7.05	-0.05	220000	61.0985	46.8336	613.9	1	3.85	135.5	13.3
2021	7	21	23	202	7873	935.51	2.37	2.57	86.7	4.19	1.91	289.6	-999	-999	14	37.5	12.8	26	-999	253.3	317.1	0.22	0	-999	-999	4.164	4.986	-0.24	-0.61	0	-0.08	-0.04	0.13	0	-0.15	7.05	-0.04	225942	61.0985	46.8336	613.7	1.07	3.22	134.8	13.15
2021	7	22	0	203	7874	935.47	2.74	2.71	86.6	4.29	3.85	274.3	-999	-999	0.2	1.8	1.7	1.2	-999	250.5	317	0.17	0	-999	-999	4.16	4.983	-0.15	-0.55	-0.07	-0.07	-0.05	0.13	-0.01	-0.16	7.16	-0.03	235942	61.0985	46.8336	606.5	1.24	1.88	131.6	13.02
2021	7	22	1	203	7874	935.79	3.64	3.32	82.2	4.34	1.69	97	-999	-999	-1.2	0	1.4	0	-999	249.5	316	0.11	0	-999	-999	4.166	4.986	-0.82	-1.12	-0.74	-0.55	-0.06	0.12	-0.01	-0.16	7.13	-0.21	10000	61.0984	46.8336	608.2	1.24	1.24	133	12.94
2021	7	22	2	203	7874	935.9	6.55	6.3	62.7	4.06	2.14	3.7	-999	-999	-1.1	0	0.5	0	-999	253	319.9	0.01	0	-999	0.43	4.169	4.988	-0.3	-0.68	-0.12	0.29	-0.05	0.12	0	-0.17	7.1	-0.06	20000	61.0985	46.8337	605.2	0.98	2.24	132	12.88
2021	7	22	3	203	7874	935.96	6.39	6.3	59.8	3.83	2.58	345.5	-999	-999	-1.3	0	-0.5	0	-999	253.5	319.4	0.02	0	-999	-999	4.169	4.987	-0.65	-0.93	-0.45	-0.02	-0.05	0.13	0	-0.16	7.13	-0.13	30000	61.0985	46.8337	610.2	1.04	3.4	129.2	12.84
2021	7	22	4	203	7874	936.01	5.2	5.02	67.5	3.98	1.09	14.9	-999	-999	-0.9	0	1.7	0	-999	252.2	315.4	0.06	0	-999	-999	4.17	4.988	-1.52	-1.76	-1.45	-1.11	-0.05	0.12	-0.01	-0.16	7.1	-0.11	35942	61.0984	46.8338	607.8	1.12	2.51	129.7	12.81
2021	7	22	5	203	7874	936.05	3.13	3.26	70.8	3.61	5.6	359.5	-999	-999	-1.1	0	0.3	0	-999	251.2	316.4	0.16	0	-999	-999	4.172	4.99	-0.65	-0.89	-0.58	-0.27	-0.05	0.12	-0.01	-0.17	7.04	-0.2	45942	61.0985	46.8337	611.3	0.83	2.1	126	12.79
2021	7	22	6	203	7874	936.34	3.76	3.73	63	3.36	5.22	340.9	89.2	-47.3	1.9	4.9	3.9	3.7	-999	252.2	316.6	0.14	0	0.453	-999	4.178	4.992	-0.68	-0.99	-0.59	-0.25	-0.05	0.12	0	-0.17	7.22	-0.05	60000	61.0984	46.8335	603.5	1.71	2.04	127	12.77
2021	7	22	7	203	7874	936.83	2.84	2.97	71.1	3.55	3.15	317.5	41.6	-21.3	32.3	26.4	20	20	-999	251.3	315.6	0.18	0	0.458	-999	4.183	4.993	-0.48	-0.99	0.07	0.46	-0.04	0.12	0	-0.17	7.17	-0.07	70000	61.0985	46.8336	608.3	0.95	2.29	129.2	12.78
2021	7	22	8	203	7874	937.09	2.53	2.67	71	3.46	4.81	357.4	-999	-999	82.3	71	54.1	54.1	-999	254.7	316.9	0.23	0	-999	-999	4.185	4.992	0.57	0.27	1.19	1.46	-0.01	0.14	0	-0.15	7.12	-0.2	80000	61.0985	46.8336	610.1	0.76	2.94	127.1	12.82
2021	7	22	9	203	7874	937.67	2.68	3.04	77.8	3.83	2.45	40	-999	-999	139.4	118.6	90.9	90.9	0.766	256.5	318.4	0.24	0	-999	-999	4.185	4.987	1.49	1.86	1.95	2.56	0.02	0.16	0.01	-0.14	7.08	-0.13	85942	61.0985	46.8336	611.4	1.56	3.72	129.6	12.89
2021	7	22	10	203	7874	938.02	3.08	3.48	77.1	3.91	1.46	26.4	-999	-999	191	168.9	123.1	123.1	0.731	262.8	320.7	0.29	0	-999	-999	4.191	4.99	2.24	3.25	2.06	3.3	0.05	0.16	0.01	-0.12	7.05	-0.14	95942	61.0985	46.8337	605.3	0.93	4.89	134.1	13.07
2021	7	22	11	203	7874	938.04	3.21	3.53	77.3	3.95	2.81	15	-999	-999	266.8	244.6	175	175	0.716	264.2	321	0.29	0	-999	-999	4.187	4.986	2.29	3.57	2.02	3.32	0.07	0.17	0.01	-0.12	7.04	-0.19	110000	61.0985	46.8337	608	0.91	5.12	140.1	13.56
2021	7	22	12	203	7874	938.37	3.68	4.27	74.5	3.94	0.94	268.4	-999	-999	320.6	301.6	202.8	202.8	0.673	264.7	324.5	0.27	0	-999	-999	4.188	4.984	3.14	4.69	2.59	4.24	0.1	0.18	0.02	-0.11	7	-0.22	120000	61.0985	46.8337	610.8	0.99	6.79	147.5	14.03
2021	7	22	13	203	7874	938.48	2.58	3.09	85.3	4.17	3.24	343.2	-999	-999	370.1	357.9	238.9	238.9	0.667	264.1	322	0.33	0	-999	-999	4.182	4.977	3.07	4.74	2.11	3.03	0.09	0.18	0.01	-0.11	7.01	-0.17	130000	61.0985	46.8337	611.9	0.98	6.52	146.8	14.15
2021	7	22	14	203	7874	938.38	3.73	4.27	71.3	3.78	1.9	323.6	-999	-999	392.2	387.1	261.6	261.6	0.676	268.4	324.1	0.31	0	-999	-999	4.183	4.978	4.5	5.6	2.23	3.85	0.09	0.18	0.01	-0.1	6.92	-0.23	135942	61.0984	46.8337	619.3	1.69	5.72	149.3	14.18
2021	7	22	15	203	7874	938.55	3.98	4.76	70.3	3.79	1.76	332.8	-999	-999	288.8	289.9	220.9	220.9	0.761	295.2	326.1	0.58	0	-999	-999	4.174	4.968	3.54	4.53	1.64	3.77	0.07	0.18	0.02	-0.09	6.86	-0.24	145942	61.0985	46.8337	609.1	0.81	7.48	147.5	14.06
2021	7	22	16	203	7874	938.51	4	4.78	74.9	4.05	1.24	278.1	-999	-999	295.9	301.5	215	215	0.716	294.1	325.6	0.57	0	-999	-999	4.167	4.961	2.36	3.62	0.91	3.01	0.06	0.17	0.02	-0.1	6.88	-0.37	160000	61.0985	46.8337	609.5	1.13	8.37	146	13.98
2021	7	22	17	203	7874	938.51	3.73	4.23	81	4.29	2.93	331.8	-999	-999	228.8	230.7	152.7	152.7	0.658	322.6	322.6	0.89	0	-999	-999	4.157	4.951	1.52	3.23	0.7	1.95	0.04	0.16	0.01	-0.11	6.89	-0.41	170000	61.0985	46.8337	608.2	0.83	8.06	143.2	13.86
2021	7	22	18	203	7874	938.6	4.53	4.77	87.5	4.91	2.9	317	-999	-999	107.2	107.4	68.8	68.8	0.657	338.7	322.4	1	0	-999	-999	4.157	4.95	0.92	1.81	0.5	1.2	0	0.14	0	-0.12	6.96	-0.34	180000	61.0985	46.8337	612	0.9	6.41	140.4	13.61
2021	7	22	19	203	7874	938.44	3.34	3.57	97.2	5.01	3.7	337.9	-999	-999	48.2	48.2	35.8	35.8	0.741	336.7	320.6	1	0	-999	-999	4.158	4.953	0.65	0.85	0.43	0.69	-0.02	0.13	0	-0.13	6.94	-0.32	185942	61.0985	46.8337	612.1	1.14	4.61	134.9	13.37
2021	7	22	20	203	7874	938.22	3.65	3.75	99.6	5.25	2.57	356.5	-999	-999	24.8	24.6	18.7	18.7	-999	336.8	320.2	1	0	-999	-999	4.159	4.956	0.56	0.59	0.48	0.56	-0.03	0.13	0	-0.13	6.97	-0.36	195942	61.0984	46.8337	604.9	1.2	3.41	134.7	13.21
2021	7	22	21	203	7874	938.28	3.82	3.93	99.8	5.32	1.28	331.3	-999	-999	13	12.2	9.4	9.4	-999	335.8	321.5	1	0	-999	-999	4.159	4.956	0.53	0.43	0.5	0.59	-0.04	0.12	0	-0.14	6.95	-0.32	210000	61.0985	46.8337	611.6	0.81	2.99	136.3	13.09
2021	7	22	22	203	7874	938.08	3.04	3.15	99.8	5.04	2.63	327.5	-999	-999	9.9	8.5	6.7	6.7	-999	332.2	319.9	1	0	-999	-999	4.157	4.956	0.44	0.4	0.54	0.63	-0.04	0.12	0	-0.14	6.96	-0.32	220000	61.0985	46.8337	615.2	0.86	3.03	133	13
2021	7	22	23	203	7874	937.8	2.32	2.31	99.7	4.79	4.04	0.7	-999	-999	1.9	1.9	1.6	1.5	-999	328.3	319.1	0.99	0	-999	-999	4.149	4.95	0.28	0.28	0.44	0.49	-0.05	0.12	0	-0.14	6.92	-0.41	230000	61.0985	46.8336	613.6	1.21	2.4	129.8	12.96
2021	7	23	0	204	7875	937.22	2.37	2.15	99.5	4.8	3.46	28.7	-999	-999	0.4	0.8	0.7	0.6	-999	324.5	318.5	0.97	0	-999	-999	4.142	4.948	0.2	0.19	0.33	0.42	-0.05	0.12	0	-0.14	6.99	-0.31	235942	61.0985	46.8336	605.1	1.9	1.91	131.6	12.92
2021	7	23	1	204	7875	937.13	2.26	2.4	99.2	4.75	2.48	22.9	-999	-999	0.1	0.1	0	0.1	-999	326.2	320.6	0.98	0	-999	-999	4.141	4.948	0.21	0.13	0.27	0.33	-0.05	0.12	0	-0.14	6.99	-0.38	5942	61.0985	46.8336	608.5	1.07	1.78	131.9	12.9
2021	7	23	2	204	7875	936.96	1.79	1.89	99.7	4.61	2.71	19.5	-999	-999	0.2	0	-0.3	0	-999	326.9	318.9	1	0	-999	-999	4.135	4.944	0.25	0.17	0.26	0.31	-0.05	0.12	-0.01	-0.15	6.97	-0.39	20000	61.0985	46.8337	607.7	0.87	1.61	130.3	12.88
2021	7	23	3	204	7875	936.81	2.1	2.22	99.7	4.72	2.42	357.4	-999	-999	0.1	0	-0.5	0	-999	328.1	322.2	1	0	-999	-999	4.135	4.945	0.27	0.18	0.28	0.37	-0.06	0.12	-0.01	-0.15	7.03	-0.31	30000	61.0985	46.8337	612.6	1.1	1.46	132.2	12.86
2021	7	23	4	204	7875	936.2	1.54	1.62	99.7	4.54	3.19	352.4	-999	-999	0.1	0	-0.3	0	-999	325.2	319.2	1	0	-999	-999	4.135	4.951	0.3	0.21	0.32	0.42	-0.06	0.12	-0.01	-0.15	6.97	-0.33	40000	61.0985	46.8337	612.2	1.02	1.47	131.8	12.85
2021	7	23	5	204	7875	935.65	2.01	1.98	99.7	4.69	2.73	347.2	-999	-999	0.2	0.1	0	0.1	-999	324.2	318.5	0.99	0	-999	-999	4.134	4.955	0.25	0.14	0.27	0.4	-0.05	0.12	-0.01	-0.15	6.99	-0.31	45942	61.0985	46.8337	610.3	1.13	1.5	131.1	12.82
2021	7	23	6	204	7875	935.51	1.99	1.94	99.7	4.69	2.64	339.2	-999	-999	2.2	3.6	3.2	3.2	-999	313.5	317.6	0.88	0	-999	-999	4.13	4.952	-0.12	-0.26	-0.12	0.09	-0.05	0.12	0	-0.15	7.01	-0.25	55942	61.0985	46.8336	602.9	1.38	1.35	130.2	12.82
2021	7	23	7	204	7875	935.15	1.66	1.72	97.7	4.49	2.78	281.7	-999	-999	19.2	20.2	18.2	18.2	-999	310.2	316.9	0.86	0	-999	-999	4.12	4.945	0.02	-0.15	0.02	0.26	-0.04	0.13	-0.01	-0.14	7.06	-0.46	70000	61.0985	46.8336	608	0.94	1.19	129.6	12.81
2021	7	23	8	204	7875	934.81	2.06	2.14	90.7	4.29	2.99	313.1	-999	-999	53.1	49	44.6	44.6	-999	311	317.7	0.85	0	-999	-999	4.117	4.945	0.55	0.2	0.52	0.93	-0.03	0.14	0.01	-0.13	7.03	-0.36	80000	61.0985	46.8337	612.1	1.09	1.62	130.3	12.86
2021	7	23	9	204	7875	934.72	2.8	2.94	80.9	4.03	3.11	318.4	-999	-999	105.6	97.9	91.8	91.8	0.942	306.6	318.5	0.76	0	-999	-999	4.116	4.946	1.6	1.5	1.49	2.57	0.01	0.16	0.01	-0.12	6.95	-0.23	90000	61.0985	46.8336	612.7	1.17	2.78	131.2	12.94
2021	7	23	10	204	7875	934.47	3.56	3.7	73.7	3.88	5.77	337.5	-999	-999	150.7	137.8	129.6	129.6	0.944	283.6	319.5	0.48	0	-999	-999	4.108	4.94	1.8	2.17	1.67	3	0.03	0.17	0.02	-0.1	6.96	-0.4	95942	61.0985	46.8337	602.2	1.42	4.43	131.2	13.12
2021	7	23	11	204	7875	934.34	3.35	3.49	75.3	3.9	6.09	343.9	-999	-999	172.5	157.6	144.7	144.7	0.928	261.3	319.7	0.26	0	-999	-999	4.108	4.942	1.91	2.45	1.7	2.86	0.05	0.17	0.01	-0.1	6.9	-0.25	105942	61.0985	46.8337	604.6	0.98	4.52	138.1	13.66
2021	7	23	12	204	7875	934.63	3.73	4.13	71.7	3.82	1.9	35.1	-999	-999	251.2	233.9	198.6	198.6	0.853	252.2	322.8	0.14	0	-999	-999	4.108	4.938	3.55	3.91	2.71	4.09	0.08	0.18	0.02	-0.09	6.84	-0.34	120000	61.0985	46.8337	608.9	0.94	5.29	152.1	14.3
2021	7	23	13	204	7875	934.58	4.89	5.41	63.7	3.68	1.78	44.2	-999	-999	299.6	286.5	225.8	225.8	0.788	255.6	324.8	0.11	0	-999	-999	4.106	4.937	3.94	5.12	2.3	3.88	0.08	0.19	0.02	-0.08	6.81	-0.35	130000	61.0985	46.8337	614.7	0.94	6.52	150.3	14.27
2021	7	23	14	204	7875	934.84	3.5	4.04	76.3	3.99	3.64	25.9	-999	-999	324.8	319.5	247.7	247.7	0.775	251.9	322.3	0.15	0	-999	-999	4.102	4.93	2.6	5.21	1.28	2.96	0.09	0.19	0.02	-0.08	6.84	-0.31	140000	61.0985	46.8337	617.7	1.15	5.84	148.2	14.26
2021	7	23	15	204	7875	934.5	4.38	4.54	70.3	3.92	7.11	347.1	-999	-999	333	336.5	256.3	256.3	0.762	251.5	321.8	0.09	0	-999	-999	4.084	4.916	1.45	3.74	0.5	2.66	0.09	0.19	0.02	-0.08	6.73	-0.24	145942	61.0985	46.8336	609	1.21	5.43	142.7	14.09
2021	7	23	16	204	7875	934.73	4.18	4.27	71	3.9	7.36	338.7	-999	-999	327.4	341	242.1	242.1	0.71	251.8	321.2	0.11	0	-999	-999	4.082	4.912	1.54	2.68	0.34	2.53	0.09	0.19	0.02	-0.08	6.77	-0.1	155942	61.0985	46.8337	604	1.38	5.66	139.9	13.95
2021	7	23	17	204	7875	935.16	4.18	4.47	70.4	3.87	5.07	339.2	-999	-999	303.9	325.6	215.3	215.3	0.661	251.7	322.3	0.11	0	-999	-999	4.085	4.911	2.59	3.27	0.73	2.91	0.09	0.19	0.02	-0.08	6.85	-0.52	170000	61.0985	46.8337	608.9	0.96	6.45	144.4	14.15
2021	7	23	18	204	7875	935.64	3.54	3.92	74	3.88	3.12	336	-999	-999	266.4	294.6	194.7	194.7	0.661	252.2	321.6	0.15	0	-999	-999	4.088	4.909	3.97	4.23	1.66	3.5	0.05	0.18	0.02	-0.08	6.78	-0.59	180000	61.0985	46.8337	613.6	0.71	6.67	145.3	14.03
2021	7	23	19	204	7875	935.84	5.49	5.91	61.9	3.72	2.79	271.5	-999	-999	214.8	252.6	164.9	164.9	0.653	254	323.4	0.06	0	-999	-999	4.087	4.906	3.99	3.5	2.35	4.41	0.04	0.17	0.02	-0.08	6.67	-0.49	190000	61.0984	46.8337	613	1.06	8	143.8	13.85
2021	7	23	20	204	7875	936	3.85	4.04	72.2	3.87	6.52	340.1	-999	-999	162	194.1	131.5	131.5	-999	254.6	320.2	0.16	0	-999	-999	4.082	4.9	2.98	1.63	2.38	3.17	0.02	0.16	0.01	-0.08	6.89	-0.33	195942	61.0985	46.8337	606.9	0.92	7.03	136.4	13.64
2021	7	23	21	204	7875	936.15	3.61	3.68	73.4	3.87	7.59	341.6	-999	-999	95.7	122	85.5	85.5	-999	257.5	319.5	0.2	0	-999	-999	4.083	4.899	2.35	0.88	2.47	2.51	0	0.15	0.01	-0.1	6.62	-0.73	205942	61.0985	46.8337	611.6	1.04	4.89	134.5	13.49
2021	7	23	22	204	7875	936.34	3.55	3.66	73.6	3.86	7.64	351.3	-999	-999	20.2	23.7	17.2	17.2	-999	301.1	319.7	0.67	0	-999	-999	4.084	4.898	0.52	0.51	1.07	1.5	-0.03	0.14	0	-0.1	7.01	-0.45	220000	61.0985	46.8336	617.4	0.96	3.82	132.3	13.32
2021	7	23	23	204	7875	936.69	3.37	3.47	75.7	3.92	7.48	348.1	-999	-999	4.5	4.7	3.5	3.5	-999	329.2	319.8	0.97	0	-999	-999	4.085	4.896	0.55	0.64	1.15	1.51	-0.04	0.14	0	-0.1	7.03	-0.43	230000	61.0985	46.8336	614	0.85	3.46	131	13.15
2021	7	24	0	205	7876	937.26	4.69	4.53	65	3.69	2.59	53.1	-999	-999	0.5	0.6	-0.2	0.5	-999	330.9	320.9	0.92	0	-999	-999	4.096	4.902	0.52	0.56	1.12	1.49	-0.04	0.14	0	-0.11	6.94	-0.5	-999	61.0985	46.8336	604.4	1.6	3.54	134.6	13.03
2021	7	24	1	205	7876	937.4	3.92	4.11	67.6	3.64	2.39	339.5	-999	-999	0	0	-0.8	0	-999	332	320.3	0.97	0	-999	-999	4.098	4.902	0.42	0.4	0.78	1.04	-0.04	0.14	0	-0.11	6.96	-0.47	5942	61.0984	46.8336	601.7	1.27	3.62	130	12.96
2021	7	24	2	205	7876	937.24	2.1	2.32	82.2	3.89	3.44	17.7	-999	-999	0	0	-1.1	0	-999	331.9	318.8	1	0	-999	-999	4.094	4.9	0.35	0.34	0.59	0.78	-0.05	0.14	0	-0.1	6.98	-0.42	15942	61.0985	46.8336	607.9	0.98	2.77	131.2	12.92
2021	7	24	3	205	7876	937.06	3	3.03	74.6	3.76	3.02	16.6	-999	-999	0.4	0	0.1	0	-999	333.7	319.3	0.99	0	-999	-999	4.091	4.899	0.35	0.34	0.56	0.74	-0.04	0.13	0	-0.11	6.99	-0.42	30000	61.0985	46.8337	610.2	0.98	2.16	132.2	12.9
2021	7	24	4	205	7876	937.03	2.19	2.26	82.9	3.94	3	26.7	31.1	-4.8	0	0	-1	0	-999	332.4	318.7	1	0	0.463	-999	4.087	4.895	0.36	0.33	0.53	0.69	-0.04	0.14	0.01	-0.11	6.94	-0.42	40000	61.0985	46.8337	616.8	1.02	2.11	130.2	12.88
2021	7	24	5	205	7876	936.9	2.2	2.26	84	4	2.6	32.7	-999	-999	0.1	0	-0.5	0	-999	330.8	318.5	1	0	-999	-999	4.087	4.897	0.38	0.33	0.54	0.74	-0.04	0.14	0.01	-0.11	6.98	-0.47	50000	61.0985	46.8337	613.7	0.97	2.06	129.2	12.86
2021	7	24	6	205	7876	936.81	1.89	1.99	88.4	4.12	3.62	23.4	-999	-999	0.9	0.6	0.3	0.5	-999	330.4	318.3	1	0	-999	-999	4.085	4.895	0.41	0.35	0.56	0.75	-0.04	0.14	0.01	-0.11	7	-0.45	55942	61.0984	46.8336	599.1	1.74	2.02	131.3	12.84
2021	7	24	7	205	7876	936.78	1.96	2.07	89.3	4.18	2.21	35.6	-999	-999	6.4	6.1	5.7	5.7	-999	328.4	318.2	1	0	-999	-999	4.085	4.895	0.5	0.4	0.61	0.74	-0.04	0.15	0.01	-0.11	6.99	-0.38	65942	61.0985	46.8337	606.1	0.94	1.95	129.9	12.83
2021	7	24	8	205	7876	936.55	1.55	1.7	92	4.18	2.84	24.3	-999	-999	22.4	21.7	21	21	-999	326.8	318	1	0	-999	-999	4.085	4.898	0.66	0.54	0.73	0.78	-0.03	0.15	0.01	-0.1	7.02	-0.44	80000	61.0985	46.8337	611.7	1.29	1.79	132.6	12.84
2021	7	24	9	205	7876	936.65	1.57	1.69	91.7	4.18	2.23	29.1	-999	-999	28.8	28.7	28.1	28.1	0.974	328.4	318.2	1	0	-999	-999	4.085	4.897	0.87	0.74	0.94	0.93	-0.02	0.15	0.01	-0.11	6.98	-0.41	90000	61.0985	46.8337	611.7	0.99	1.81	131.7	12.86
2021	7	24	10	205	7876	936.84	1.65	1.84	96.6	4.42	2.28	10.3	-999	-999	45.9	43.9	44.8	42.7	0.975	328.1	318.6	1	0	-999	-999	4.085	4.895	1.11	0.99	1.12	1.03	-0.01	0.15	0.01	-0.1	6.97	-0.35	100000	61.0985	46.8337	605.9	1.05	1.92	131.4	12.9
2021	7	24	11	205	7876	936.87	1.36	1.57	99.3	4.46	2.63	15.3	-999	-999	52.9	50.3	51.2	48.9	0.974	328.8	318.7	1	0	-999	-999	4.085	4.895	1.31	1.11	1.28	1.19	0	0.15	0.01	-0.09	7.03	-0.39	105942	61.0985	46.8336	610	1.6	2.13	132	12.99
2021	7	24	12	205	7876	936.9	1.23	1.41	99.7	4.43	2.57	10.6	-999	-999	44.3	44.8	44.2	44.2	0.989	328.3	318.5	1	0	-999	-999	4.085	4.894	1.12	0.97	1.06	1	-0.01	0.15	0.01	-0.1	6.98	-0.37	115942	61.0985	46.8336	609.5	2.59	2.05	133.2	13.03
2021	7	24	13	205	7876	936.68	1.73	1.87	99.7	4.59	2.18	352.8	-999	-999	48.3	49	48.8	48.8	0.995	329.6	318.8	1	0	-999	-999	4.085	4.896	1.2	1.02	1.12	1.13	0	0.15	0.01	-0.11	7.03	-0.32	130000	61.0984	46.8337	609	1.09	2	132.5	13.05
2021	7	24	14	205	7876	936.45	2.09	2.39	97.6	4.62	1.66	342	-999	-999	107	107.4	101.4	101.4	0.938	334.9	319.9	1	0	-999	-999	4.085	4.899	2.37	2.2	2.07	2.18	0.03	0.16	0.01	-0.1	6.98	-0.38	140000	61.0984	46.8337	621.5	1.77	2.52	137.6	13.18
2021	7	24	15	205	7876	936.36	1.91	2.45	96.9	4.52	1.95	318.3	-999	-999	140.9	140.9	129.5	129.5	0.923	336.1	320.8	1	0	-999	-999	4.078	4.892	3.27	2.9	2.45	3.39	0.06	0.18	0.02	-0.08	7.01	-0.43	150000	61.0985	46.8337	613.1	1.15	4.45	140.9	13.56
2021	7	24	16	205	7876	936.12	1.52	1.85	99.7	4.53	2.32	282.2	-999	-999	98.5	98.5	91.9	91.9	0.933	328	319.3	1	0	-999	-999	4.066	4.883	2.38	2.04	1.32	2.08	0.03	0.16	0.01	-0.08	7.04	-0.55	155942	61.0985	46.8337	605.8	1	4.37	141.5	13.63
2021	7	24	17	205	7876	936.09	1.57	1.9	99.7	4.55	2.25	290.5	-999	-999	145.9	145.9	126.7	126.7	0.868	326.1	319.7	1	0	-999	-999	4.065	4.881	2.25	2.55	1.27	2.57	0.05	0.17	0.02	-0.08	7.09	-0.45	165942	61.0985	46.8337	606.1	0.86	4.12	143.1	13.8
2021	7	24	18	205	7876	936.26	2.03	2.25	99.2	4.67	3.8	301.4	-999	-999	186.7	196.6	166.8	166.8	0.851	291.6	319.2	0.65	0	-999	-999	4.063	4.878	2.51	2.42	1.05	2.67	0.07	0.18	0.02	-0.07	6.96	-0.52	180000	61.0985	46.8337	613.9	0.93	4.44	145.7	14.13
2021	7	24	19	205	7876	936.33	2.48	2.63	90.8	4.42	4.63	312.1	-999	-999	186.8	211.5	179.7	179.7	0.85	262.8	318.9	0.32	0	-999	-999	4.059	4.874	2.68	2.08	0.86	2.68	0.06	0.17	0.01	-0.08	7.05	-0.39	190000	61.0985	46.8337	613.1	1.06	5.25	142.5	14.02
2021	7	24	20	205	7876	936.34	2.69	2.83	87.7	4.33	5.08	311.5	-999	-999	97.3	115.5	98.1	98.1	-999	255.6	318.5	0.23	0	-999	-999	4.058	4.873	1.99	0.99	0.48	1.87	0.02	0.16	0.01	-0.08	7.08	-0.36	195942	61.0985	46.8336	610.6	1.14	4.83	139.6	13.8
2021	7	24	21	205	7876	936.38	2.78	2.83	83.2	4.13	3.03	306.8	-999	-999	95.9	120.9	103.7	103.7	-999	259.7	318.6	0.27	0	-999	-999	4.059	4.873	2.45	0.61	1.26	2.07	0.01	0.15	0.01	-0.08	7.08	-0.4	205942	61.0985	46.8337	609.7	1.46	4.09	140.6	13.68
2021	7	24	22	205	7876	936.67	3.31	3.48	77.5	4	2.27	303.9	-999	-999	50.4	69.8	55	60.4	-999	260	319.2	0.24	0	-999	-999	4.059	4.87	1.45	-0.07	0.89	1.75	-0.02	0.15	0.01	-0.08	7.1	-0.35	215942	61.0985	46.8337	616.1	1.09	4.65	140.8	13.55
2021	7	24	23	205	7876	936.75	3.88	3.93	72.8	3.91	1.1	47.2	-999	-999	6	15.8	7.9	13.8	-999	268.3	318.6	0.3	0	-999	-999	4.059	4.87	-0.39	-0.66	-0.48	0.27	-0.04	0.14	0	-0.1	7.19	-0.28	230000	61.0985	46.8336	614.1	0.76	3.57	138.6	13.34
2021	7	25	0	206	7877	937.55	5.7	5.51	53.7	3.27	2.13	106.3	-999	-999	0	1.6	2.2	1.4	-999	274	320.2	0.26	0	-999	-999	4.063	4.867	-0.18	-0.36	-0.13	1.22	-0.05	0.14	0	-0.1	7.18	-0.23	-999	61.0985	46.8336	606.8	1.83	3.26	136.9	13.17
2021	7	25	1	206	7877	937.57	3.89	4.2	55.6	2.99	3.89	8.9	-999	-999	-1.5	0	-0.3	0	-999	245.9	317	0.06	0	-999	3.727	4.063	4.866	-0.9	-1.15	-0.93	0.2	-0.04	0.14	0	-0.1	7.22	-0.45	5942	61.0984	46.8337	605.4	1.15	3.5	132.2	13.05
2021	7	25	2	206	7877	937.35	2.74	2.79	58.7	2.9	7.05	353.3	-999	-999	-1	0	0.3	0	-999	241.7	314.6	0.08	0	-999	-999	4.059	4.865	-1.11	-1.24	-1.07	-0.16	-0.05	0.14	0	-0.1	7.14	-0.23	20000	61.0985	46.8337	609.1	0.95	2.4	129.8	12.96
2021	7	25	3	206	7877	936.96	2.43	2.47	58.2	2.82	8.16	354.4	-999	-999	-0.8	0	0.8	0	-999	247.6	313.8	0.16	-0.05	-999	3.704	4.06	4.869	-1.23	-1.29	-1.12	-0.24	-0.05	0.14	0.01	-0.1	7.37	-0.37	30000	61.0985	46.8337	613.4	1.7	1.83	127.8	12.9
2021	7	25	4	206	7877	937	1.76	1.77	61.7	2.85	8.85	357.9	-999	-999	-0.8	0	0.7	0	-999	247	312.7	0.19	-0.2	-999	3.716	4.06	4.868	-1.45	-1.42	-1.33	-0.55	-0.05	0.13	0	-0.1	7.25	-0.38	40000	61.0985	46.8337	614.8	1.03	1.29	126.9	12.87
2021	7	25	5	206	7877	937.49	2.21	2.26	53.9	2.57	5.01	345.5	-999	-999	-1	0	0.3	0	-999	239.8	311.5	0.09	-0.42	-999	3.678	4.062	4.866	-2.08	-2.15	-2.03	-1.06	-0.05	0.13	0	-0.11	7.34	0.01	45942	61.0985	46.8337	611.1	1.07	1.11	129.9	12.84
2021	7	25	6	206	7877	937.42	2.49	2.45	52.5	2.55	6.2	358.9	-999	-999	1.1	2.9	3.1	2.7	-999	257.9	312.8	0.26	-0.25	-999	3.715	4.061	4.865	-1.61	-1.63	-1.45	-0.54	-0.05	0.13	0	-0.1	7.32	-0.21	55942	61.0984	46.8336	599.2	1.61	1.15	126.6	12.81
2021	7	25	7	206	7877	937.25	2.91	3.04	54.4	2.72	3.24	31	-999	-999	12.7	16	15	15	-999	266.2	315.3	0.33	0	-999	3.631	4.061	4.867	-0.95	-0.99	-0.8	0.24	-0.04	0.14	0.01	-0.1	7.26	-0.21	70000	61.0985	46.8337	608	0.94	1.94	129.8	12.81
2021	7	25	8	206	7877	936.82	3.71	3.82	56.4	2.99	4.46	8.7	-999	-999	46.6	52.8	50	50	-999	261.5	318.1	0.24	0	-999	3.642	4.06	4.87	-0.07	0.33	0.38	1.88	-0.02	0.15	0.01	-0.09	7.17	0	80000	61.0985	46.8337	606.5	0.97	2.82	129.2	12.84
2021	7	25	9	206	7877	936.77	3.63	3.79	63	3.32	6.62	358	-999	-999	96	98.2	93.8	93.8	-999	300.9	320.5	0.66	0	-999	3.623	4.059	4.87	1.34	1.83	1.56	2.88	0	0.16	0.01	-0.08	7.21	-0.11	90000	61.0985	46.8337	612.5	0.88	4.13	129.3	12.97
2021	7	25	10	206	7877	937	5.51	5.58	52.5	3.16	3.44	10.5	-999	-999	66	69.3	66.8	66.8	-999	303.1	322.2	0.58	0	-999	3.627	4.061	4.87	1.55	1.55	1.52	3.16	0	0.16	0.01	-0.08	7.21	-0.15	95942	61.0985	46.8337	606.2	0.97	5	132.1	13.11
2021	7	25	11	206	7877	936.97	4.17	4.53	63.8	3.5	3.48	335.9	-999	-999	130.3	125.4	120.7	120.7	0.954	281.6	320.9	0.43	0	-999	3.652	4.06	4.869	1.72	2.54	1.78	3.65	0.03	0.17	0.01	-0.08	7.21	-0.11	105942	61.0984	46.8337	604	1	5.3	136.5	13.49
2021	7	25	12	206	7877	936.76	4.79	5.18	60.4	3.46	4.26	347.2	-999	-999	196.6	186.4	173.4	173.4	0.93	281.2	323	0.39	0	-999	3.673	4.057	4.868	2.26	3.43	1.89	4.29	0.06	0.18	0.02	-0.07	7.2	-0.27	120000	61.0985	46.8337	611.6	0.91	5.94	148.6	14.26
2021	7	25	13	206	7877	936.84	3.59	4.22	66.9	3.52	2.03	10.6	-999	-999	260.3	251.4	226.3	226.3	0.902	268.1	323.2	0.31	0	-999	3.649	4.065	4.875	3.81	4.75	2.55	4.98	0.09	0.19	0.02	-0.06	7.16	-0.14	130000	61.0985	46.8337	607.3	1.68	5.77	153.1	14.44
2021	7	25	14	206	7877	936.91	4.08	4.78	62	3.37	2.12	25	-999	-999	293.4	290.2	239.3	239.3	0.826	276.8	324.3	0.38	0	-999	3.668	4.063	4.873	3.7	4.45	2.52	4.53	0.09	0.19	0.02	-0.05	7.23	-0.14	140000	61.0985	46.8337	616.6	1.23	6.23	151.1	14.33
2021	7	25	15	206	7877	936.92	4.54	5.29	60.5	3.4	1.45	5.5	-999	-999	315.4	319	258.7	258.7	0.811	267.2	326.2	0.25	0	-999	3.704	4.074	4.883	4.14	4.96	2.43	4.96	0.09	0.19	0.02	-0.05	7.17	-0.09	145941	61.0985	46.8337	607.9	0.96	6.83	149.3	14.19
2021	7	25	16	206	7877	936.84	5.66	6.23	56.9	3.46	1.32	351.9	-999	-999	301.4	314	242.7	242.7	0.773	265.4	327.5	0.17	0	-999	3.638	4.077	4.887	3.8	4.47	1.02	4.3	0.08	0.19	0.02	-0.05	7.14	-0.06	155941	61.0984	46.8338	605.3	0.87	8.12	146.2	14.01
2021	7	25	17	206	7877	936.99	5.32	5.93	60	3.56	1.88	318.5	-999	-999	296	317.8	230.9	230.9	0.726	264.6	325	0.18	0	-999	3.65	4.08	4.889	3.46	3.4	1.21	4.46	0.07	0.19	0.02	-0.05	7.17	-0.12	170000	61.0985	46.8337	608.8	1.03	8.91	148.2	14.16
2021	7	25	18	206	7877	936.93	4.34	4.9	65.9	3.65	3.58	4.5	-999	-999	269	295.1	206.5	206.5	0.7	269.9	324.2	0.29	0	-999	-999	4.081	4.89	3.03	2.11	1.86	3.46	0.07	0.18	0.01	-0.05	7.18	-0.22	180000	61.0985	46.8337	612.5	1.3	8.14	144.5	14.04
2021	7	25	19	206	7877	937.53	6.37	6.7	56.4	3.6	2.13	3.1	-999	-999	225.1	265.1	164	164	0.619	266.9	324.4	0.15	0	-999	-999	4.082	4.886	2.4	1.84	3.07	3.75	0.05	0.17	0.02	-0.05	7.21	-0.15	185959	61.0985	46.8337	615.4	0.8	8.39	144.2	13.87
2021	7	25	20	206	7877	937.24	5.26	5.49	63.4	3.75	6.4	356.3	-999	-999	171.2	208.2	127.3	127.3	-999	263.9	321.8	0.18	0	-999	-999	4.081	4.887	2.27	1.46	2.84	2.74	0.02	0.16	0.01	-0.06	7.34	0.06	195941	61.0985	46.8337	612.2	0.93	7.76	136.5	13.68
2021	7	25	21	206	7877	937.62	6.22	6.41	58.1	3.67	3.77	38.1	-999	-999	102.1	127.2	79.1	79.1	-999	263.2	322.5	0.12	0	-999	-999	4.089	4.892	2.11	1.25	1.98	2.7	0	0.15	0	-0.07	7.26	-0.34	205942	61.0984	46.8337	609.4	1.63	7	138.2	13.52
2021	7	25	22	206	7877	937.73	6.3	6.43	58.8	3.73	6.77	28.5	-999	-999	24.3	35.2	20.1	22.2	-999	265.1	322.5	0.13	0	-999	-999	4.093	4.895	0.59	0.86	1.06	2.26	-0.03	0.14	0	-0.07	7.34	0.15	215959	61.0985	46.8337	617.4	0.88	6.32	135.6	13.35
2021	7	25	23	206	7877	938.02	6.3	6.3	59.4	3.77	6.47	12	-999	-999	7.7	21.2	7.5	13.6	-999	273	321.7	0.21	0	-999	-999	4.105	4.904	0.22	0.76	0.95	1.98	-0.05	0.14	0.01	-0.08	7.15	-0.03	225959	61.0985	46.8337	612.9	0.94	5.34	132.7	13.18
2021	7	26	0	207	7878	938.84	4.2	4.35	70.8	3.88	5.81	23.8	-999	-999	-0.6	0	0.4	0	-999	267.3	319.6	0.27	0	-999	-999	4.108	4.899	-0.2	0.17	0.22	0.99	-0.05	0.13	0	-0.08	7.48	0.13	235959	61.0985	46.8336	607.6	1.16	4.42	129.6	13.05
2021	7	26	1	207	7878	939.25	3.43	3.59	73.8	3.83	5.24	19.4	-999	-999	-0.9	0	0	0	-999	268.4	318.7	0.33	0	-999	-999	4.109	4.897	-0.29	-0.05	-0.02	0.62	-0.05	0.13	0	-0.08	7.4	0.04	5942	61.0984	46.8336	605	1.24	3.18	128.7	12.97
2021	7	26	2	207	7878	939.47	3.59	3.63	71.4	3.75	5.21	6.7	-999	-999	-0.7	0	0.5	0	-999	276.1	318.9	0.4	0	-999	-999	4.109	4.895	-0.21	0	0.13	0.7	-0.05	0.14	0	-0.09	7.46	0.15	15941	61.0985	46.8337	609	0.95	2.59	128.5	12.92
2021	7	26	3	207	7878	939.88	3.58	3.65	71.7	3.76	5.94	2.6	-999	-999	-0.5	0	0.5	0	-999	279.8	319.1	0.44	0	-999	-999	4.112	4.894	-0.07	0.19	0.34	0.92	-0.04	0.13	0	-0.09	7.59	0.19	25941	61.0985	46.8337	612	0.93	2.65	126.9	12.89
2021	7	26	4	207	7878	940.07	4.73	4.73	64.9	3.68	6.84	359.7	-999	-999	-0.6	0	0.4	0	-999	279.8	320.3	0.38	0	-999	3.783	4.12	4.9	0.11	0.51	0.72	1.42	-0.05	0.14	0	-0.08	7.62	-0.04	35959	61.0985	46.8337	610.6	0.96	3.21	128.1	12.86
2021	7	26	5	207	7878	940.62	4.3	4.43	69.3	3.82	3.55	347.2	-999	-999	-0.3	0.3	0.1	0.2	-999	302.9	320.4	0.65	0	-999	-999	4.129	4.903	0.25	0.59	0.8	1.4	-0.05	0.14	0	-0.08	7.48	0.25	45941	61.0985	46.8337	609.8	0.93	3.66	128.7	12.84
2021	7	26	6	207	7878	940.63	4.36	4.48	69.6	3.85	10.04	6.2	-999	-999	1.7	1.2	0.8	0.9	-999	324.3	321.1	0.86	0	-999	-999	4.13	4.904	0.65	1.2	1.33	1.89	-0.04	0.14	0.01	-0.08	7.44	0.1	55941	61.0985	46.8336	607.9	1.06	3.9	128.4	12.82
2021	7	26	7	207	7878	941.21	4.21	4.34	71.2	3.89	9.41	353.6	-999	-999	9.8	9.9	7.2	7.2	-999	302.7	320.7	0.65	0	-999	3.77	4.133	4.902	0.61	1.09	1.22	1.82	-0.04	0.15	0.01	-0.07	7.23	-0.09	65941	61.0985	46.8336	606.1	1.02	3.98	128	12.81
2021	7	26	8	207	7878	941.63	4.47	4.61	70.7	3.94	9.01	354.4	-999	-999	43.6	39.8	29.3	29.3	-999	300	321.1	0.61	0	-999	-999	4.133	4.899	1.05	1.7	1.62	2.28	-0.02	0.16	0	-0.07	7.17	0.13	75959	61.0985	46.8337	611.9	1.34	4.15	126.3	12.83
2021	7	26	9	207	7878	942.1	5.12	5.26	69.1	4.03	8.39	354.8	-999	-999	88.7	80.2	56.1	56.1	0.694	301.4	322.1	0.59	0	-999	-999	4.134	4.895	1.56	2.72	2.36	3.12	0	0.16	0.01	-0.06	7.68	0.12	85959	61.0985	46.8337	613.4	1	4.81	127.5	12.88
2021	7	26	10	207	7878	942.57	5.61	5.82	68	4.1	6.09	355.5	-999	-999	157	144.9	96.7	96.7	0.668	302.5	323.5	0.57	0	-999	-999	4.14	4.896	2.26	4.09	2.7	4.08	0.04	0.17	0.02	-0.06	7.37	-0.11	95959	61.0985	46.8337	607.9	0.96	6	131.2	13.08
2021	7	26	11	207	7878	942.8	5.11	5.34	70.9	4.13	6.54	358.8	-999	-999	185.9	176	113.7	113.7	0.647	301.8	323.1	0.59	0	-999	-999	4.138	4.892	2.36	3.99	0.82	3.8	0.08	0.18	0.02	-0.05	7.5	0.19	105941	61.0985	46.8336	606.5	1.61	6.22	135.2	13.52
2021	7	26	12	207	7878	943.26	4.83	5.1	72.3	4.12	6.61	356.6	-999	-999	242.1	232.9	146.7	146.7	0.63	297.7	323.5	0.56	0	-999	-999	4.139	4.889	2.44	4.43	0.45	4	0.12	0.19	0.02	-0.04	7.33	0.04	115941	61.0985	46.8336	606.2	2.75	6	145.9	14.27
2021	7	26	13	207	7878	943.89	4.41	4.82	74.6	4.12	5.87	16.8	-999	-999	287.5	280.4	168.8	168.8	0.602	291.1	322.6	0.52	0	-999	-999	4.146	4.89	2.69	4.33	0.39	3.72	0.14	0.2	0.02	-0.03	7.42	0.05	125959	61.0985	46.8337	613.5	1.14	5.77	147.3	14.3
2021	7	26	14	207	7878	944.19	3.84	4.26	78.2	4.15	6.23	3.2	-999	-999	299.2	297.1	180.8	180.8	0.608	290.7	322.6	0.54	0	-999	-999	4.147	4.888	2.84	3.94	0.46	3.48	0.12	0.21	0.02	-0.03	7.71	0.16	135959	61.0985	46.8337	615.8	1.23	5.32	146.5	14.29
2021	7	26	15	207	7878	944.34	4.7	4.99	76.3	4.3	7.19	3.9	-999	-999	295.4	298.6	189.5	189.5	0.635	290.2	323.6	0.49	0	-999	-999	4.138	4.878	3.36	3.67	0.55	3.73	0.11	0.2	0.02	-0.03	7.48	0.32	145941	61.0985	46.8336	609.3	1.29	5.62	143.4	14.16
2021	7	26	16	207	7878	944.48	4.66	4.89	76.2	4.29	7.54	358.6	-999	-999	288.3	296.2	185.8	185.8	0.627	292.9	323.3	0.52	0	-999	3.845	4.134	4.872	4.35	3.52	0.56	3.69	0.09	0.2	0.02	-0.02	7.64	0.24	155942	61.0984	46.8337	607.5	0.98	6.07	141.9	14.02
2021	7	26	17	207	7878	944.75	4.91	5.12	75.2	4.3	8.17	357.1	-999	-999	261.1	273.9	168.1	168.1	0.614	293.8	323.3	0.52	0	-999	3.812	4.132	4.869	4.71	3.67	0.67	3.76	0.1	0.19	0.02	-0.02	7.77	0.36	165941	61.0985	46.8337	605.8	0.9	6.32	143.6	14.18
2021	7	26	18	207	7878	945.25	5.06	5.3	73	4.22	7.87	2.6	-999	-999	223	239.5	147.9	147.9	0.618	293.1	323.4	0.5	0	-999	3.813	4.132	4.864	3.91	3.65	1	3.82	0.08	0.18	0.02	-0.03	7.65	0.42	175959	61.0985	46.8337	616.3	1.3	6.43	142.1	14.07
2021	7	26	19	207	7878	945.64	4.98	5.19	73.2	4.21	7.46	0.8	-999	-999	177.3	196.9	125.2	125.2	0.635	292.2	323	0.5	0	-999	3.837	4.132	4.86	4.05	3.29	1.49	3.7	0.05	0.17	0.01	-0.03	7.58	0.89	185959	61.0985	46.8337	611.7	0.93	6.33	140.1	13.92
2021	7	26	20	207	7878	945.8	4.91	5.08	74.4	4.25	7.64	354.5	-999	-999	125.6	149.2	95.8	95.8	-999	291.5	322.6	0.49	0	-999	-999	4.132	4.859	3.16	2.78	2.03	3.45	0.02	0.16	0.01	-0.03	7.68	0.53	195941	61.0985	46.8337	614	1.07	5.97	137.5	13.73
2021	7	26	21	207	7878	945.85	4.92	5.03	75.4	4.31	7.93	2.1	-999	-999	72	91.1	58.7	58.7	-999	292.7	322.1	0.5	0	-999	-999	4.131	4.857	2.21	2.02	3.11	3.12	0	0.14	0.01	-0.04	7.86	1.08	205941	61.0984	46.8337	610.8	1.1	5.46	135.4	13.58
2021	7	26	22	207	7878	946.18	4.94	5.04	75.7	4.34	7.61	2.5	-999	-999	25.2	35	20.6	22.6	-999	291	321.5	0.49	0	-999	0.464	4.133	4.856	1.16	1.2	2.33	2.57	-0.03	0.14	0.01	-0.04	7.91	0.76	215941	61.0985	46.8337	615.2	0.84	4.97	134.4	13.41
2021	7	26	23	207	7878	946.85	4.96	5.05	75.3	4.31	6.67	4.1	-999	-999	6.1	10.4	4.9	6.8	-999	290.7	321.3	0.48	0	-999	-999	4.133	4.85	0.74	0.64	1.33	1.96	-0.04	0.14	0.01	-0.05	8.03	0.86	225959	61.0984	46.8337	612.7	0.98	4.47	131.6	13.24
2021	7	27	0	208	7879	947.21	5.11	5.13	74.5	4.31	7.08	5.1	-999	-999	0.2	0.8	0.6	0.5	-999	291.1	321.3	0.48	0	-999	-999	4.133	4.847	0.79	0.67	1.23	1.99	-0.04	0.14	0.01	-0.05	7.95	0.76	235941	61.0984	46.8336	602.7	1.58	4.21	130.6	13.1
2021	7	27	1	208	7879	946.92	5.54	5.6	72.2	4.31	7.99	6.3	-999	-999	-0.3	0	0.2	0	-999	291.3	321.8	0.46	0	-999	3.846	4.133	4.849	1	1.01	1.46	2.35	-0.04	0.15	0.01	-0.04	7.87	1.08	5959	61.0985	46.8336	612.1	0.89	4.44	129.7	12.99
2021	7	27	2	208	7879	947.26	5.59	5.64	72.3	4.33	6.99	8.2	-999	-999	-0.4	0	0.2	0	-999	290.9	321.7	0.45	0	-999	3.845	4.133	4.846	0.97	1.01	1.39	2.25	-0.05	0.14	0.01	-0.05	8.02	0.77	15941	61.0985	46.8337	605.7	1.16	4.6	128.2	12.92
2021	7	27	3	208	7879	947.22	5.34	5.39	73.2	4.31	6.99	4.8	-999	-999	-0.3	0	0.3	0	-999	293.8	321.6	0.49	0	-999	3.857	4.133	4.846	0.98	0.99	1.39	2.17	-0.05	0.14	0.01	-0.05	8.22	0.9	25941	61.0985	46.8337	614.1	0.95	4.47	128.9	12.88
2021	7	27	4	208	7879	947.42	5.21	5.31	73.6	4.29	6.39	14.9	-999	-999	-0.2	0	-0.1	0	-999	305.4	321.7	0.62	0	-999	3.862	4.134	4.846	1.06	1.19	1.4	2.25	-0.04	0.14	0.01	-0.04	8.16	0.77	35959	61.0985	46.8336	614.5	0.77	4.43	128.1	12.85
2021	7	27	5	208	7879	947.54	5.09	5.22	74.5	4.31	6.36	13.5	-999	-999	-0.1	0	-0.2	0	-999	317	321.9	0.76	0	-999	-999	4.134	4.845	1.15	1.38	1.43	2.32	-0.04	0.14	0.01	-0.05	8.15	0.9	45959	61.0985	46.8337	614.4	0.85	4.39	127.6	12.83
2021	7	27	6	208	7879	948.19	4.56	4.74	77.6	4.32	5.31	26.9	-999	-999	1.6	1	0.3	0.7	-999	312.7	321.3	0.74	0	-999	-999	4.141	4.845	0.94	1.17	1.14	1.92	-0.04	0.15	0.01	-0.04	7.92	0.87	55959	61.0984	46.8336	601.6	1.61	4.3	128.2	12.81
2021	7	27	7	208	7879	948.66	3.84	4	81.5	4.31	5.26	26.1	-999	-999	12.8	10.9	7.2	7.2	-999	309.2	320.5	0.74	0	-999	3.851	4.146	4.846	0.93	1.21	1.08	1.81	-0.04	0.15	0.01	-0.04	8.01	0.98	65941	61.0985	46.8337	609.1	1.04	3.82	125.4	12.8
2021	7	27	8	208	7879	949.4	4.23	4.23	83.1	4.51	5.57	30.8	-999	-999	31.2	29.8	19.9	19.9	-999	322.2	321.1	0.86	0	-999	-999	4.156	4.849	1.37	1.66	1.51	2.17	-0.02	0.15	0.01	-0.04	7.99	0.93	75941	61.0985	46.8337	610	1.18	3.67	127	12.81
2021	7	27	9	208	7879	949.7	3.97	4.1	77.9	4.15	5.38	24.3	-999	-999	56.7	54.4	36.7	36.7	0.679	317.1	320.8	0.82	0	-999	-999	4.159	4.849	1.7	1.88	1.82	2.32	0.01	0.17	0.01	-0.03	8	0.86	85959	61.0985	46.8337	612.5	0.84	3.9	128.6	12.87
2021	7	27	10	208	7879	949.62	4.66	4.88	65.8	3.68	4.59	17.7	-999	-999	69.8	68.5	44.9	44.9	0.657	330.1	321.9	0.91	0	-999	3.866	4.155	4.846	2.12	2.16	2.05	2.69	0.02	0.17	0.02	-0.03	8.03	0.91	95959	61.0985	46.8337	608.3	1.07	4.43	131.7	12.94
2021	7	27	11	208	7879	949.83	4.07	4.42	66.4	3.56	4.36	15.6	-999	-999	102.7	101.2	65	65	0.643	325.7	321.8	0.9	0	-999	-999	4.156	4.845	2.28	2.06	1.4	2.61	0.05	0.18	0.01	-0.03	8	0.89	105959	61.0985	46.8337	608	1.1	4.72	131.4	13.06
2021	7	27	12	208	7879	949.51	3.93	4.14	67.8	3.61	5.76	3.1	-999	-999	151.3	148.6	96.4	96.4	0.652	315.5	321.7	0.8	0	-999	-999	4.144	4.836	2.34	2.42	0.9	2.9	0.08	0.18	0.01	-0.03	8	0.84	115941	61.0985	46.8336	611.9	1.01	4.68	134.8	13.33
2021	7	27	13	208	7879	949.34	4.69	4.82	62	3.47	5.76	357	-999	-999	156.8	155.7	102.8	102.8	0.66	324.6	322.4	0.86	0	-999	-999	4.136	4.829	2.19	2.59	0.65	3.2	0.09	0.19	0.01	-0.02	8.06	0.83	125941	61.0985	46.8337	607.3	1.07	4.96	137.7	13.62
2021	7	27	14	208	7879	949.03	4.8	5.05	62	3.51	5.94	352.8	-999	-999	164.9	164.7	110.1	110.1	0.669	333.3	323.2	0.92	0	-999	-999	4.133	4.829	2.09	2.85	0.52	3.48	0.1	0.19	0.03	-0.02	8.02	0.72	135959	61.0984	46.8337	613.2	1.34	5.55	140.9	13.86
2021	7	27	15	208	7879	948.7	4.34	4.53	66.4	3.64	6.76	357.1	-999	-999	237.1	237.2	143.2	143.2	0.605	337	322.5	0.98	0	-999	-999	4.129	4.828	2.13	3.02	0.25	3.35	0.11	0.19	0.02	-0.02	8.02	0.76	145959	61.0985	46.8337	611.6	0.86	5.6	143.3	14.11
2021	7	27	16	208	7879	948.6	5.06	5.3	64.3	3.7	6.2	5.2	-999	-999	128.6	128.6	77.7	77.7	0.607	345.9	323.5	1	0	-999	-999	4.126	4.826	1.97	2.63	0.11	3.35	0.07	0.18	0.02	-0.02	8.11	0.84	155959	61.0985	46.8337	605.3	1.25	5.74	140.4	13.85
2021	7	27	17	208	7879	948.98	5.52	5.68	62	3.69	3.56	20.2	-999	-999	67	67	46.8	46.8	0.702	344.8	323.1	0.99	0	-999	3.893	4.13	4.827	1.31	1.76	0.28	2.41	0.01	0.16	0.01	-0.03	8.07	0.9	165941	61.0985	46.8337	606.4	1.07	5.46	141.8	13.69
2021	7	27	18	208	7879	949.2	5.58	5.89	65.4	3.9	2.35	0.8	-999	-999	107.8	108.4	69.8	69.8	0.648	341.7	323.5	0.97	0	-999	-999	4.131	4.826	2.47	2.53	0.72	3.24	0.05	0.17	0.02	-0.02	8.05	0.84	175941	61.0985	46.8337	619.4	1.24	6.13	142.7	13.74
2021	7	27	19	208	7879	949.36	5.32	5.6	70.6	4.14	2.11	342.5	-999	-999	112.9	116	69	69	0.594	333.7	323.6	0.92	0	-999	-999	4.132	4.825	2.51	2.75	0.65	3.29	0.04	0.17	0.02	-0.01	8.01	0.64	185959	61.0985	46.8337	611.4	0.89	6.73	145.1	13.8
2021	7	27	20	208	7879	949.55	4.86	5.18	72.9	4.14	1.68	47.4	-999	-999	93.7	99.8	58.1	58.1	-999	336.1	323	0.95	0	-999	-999	4.131	4.822	2.38	2.3	0.69	3.18	0.02	0.16	0.01	-0.02	8.06	0.77	195959	61.0985	46.8337	612.5	0.94	6.43	142	13.7
2021	7	27	21	208	7879	949.6	5.53	5.71	72.8	4.33	1.16	30.7	-999	-999	45.9	45.9	27.6	27.6	-999	336	323.1	0.94	0	-999	-999	4.129	4.82	1.34	1.31	0.52	1.79	-0.01	0.15	0.01	-0.03	8.05	0.75	205959	61.0985	46.8337	615.8	1.53	5.98	139.4	13.56
2021	7	27	22	208	7879	949.61	4.89	4.95	74	4.21	2	45.8	-999	-999	23.8	29.6	16.5	18.3	-999	297	321.3	0.55	0	-999	-999	4.125	4.816	0.79	0.69	0.58	1.84	-0.03	0.14	0.01	-0.03	8.17	0.68	215941	61.0985	46.8336	615.3	1.07	5.24	138.1	13.4
2021	7	27	23	208	7879	949.63	3.39	3.51	80.6	4.12	2.47	3.9	-999	-999	3.2	5	2.7	3.1	-999	296.5	319.6	0.63	0	-999	-999	4.121	4.812	0.1	0.09	0.35	1.1	-0.04	0.14	0	-0.04	8.16	0.82	225941	61.0985	46.8337	614.5	0.93	3.46	134.7	13.24
2021	7	28	0	209	7880	949.67	3.84	4.05	78.2	4.13	3.09	358.7	-999	-999	0	0.2	-0.5	0.2	-999	310.6	320.2	0.75	0	-999	3.871	4.125	4.815	0.16	0.22	0.48	1.07	-0.05	0.13	0	-0.04	8.19	0.88	235959	61.0985	46.8336	608.3	1.03	3.18	134	13.09
2021	7	28	1	209	7880	949.66	2.97	3.13	81.7	4.06	2.89	358.3	-999	-999	-0.7	0	0.4	0	-999	279.1	318.6	0.46	0	-999	-999	4.121	4.811	-0.16	-0.19	-0.03	0.68	-0.05	0.13	0	-0.04	8.17	0.75	5941	61.0985	46.8336	611.5	0.9	2.6	131.6	12.99
2021	7	28	2	209	7880	949.34	3.14	3.18	81.5	4.1	4.32	5.8	61.4	4.8	-0.5	0	0.4	0	-999	272.7	318.2	0.39	0	0.509	-999	4.117	4.81	-0.2	-0.16	-0.07	0.7	-0.04	0.13	0.01	-0.04	8.18	0.78	15959	61.0985	46.8336	608	1.08	2.01	131.1	12.91
2021	7	28	3	209	7880	949.12	3.4	3.5	80	4.1	5.46	358.6	-999	-999	-0.3	0	0	0	-999	292	319.5	0.58	0	-999	-999	4.113	4.809	0.06	0.1	0.34	1.13	-0.04	0.14	0.01	-0.05	8.28	0.88	25941	61.0986	46.8337	625.2	1.98	2.33	129	12.85
2021	7	28	4	209	7880	948.81	3.66	3.76	79	4.12	5.62	354.4	-999	-999	0	0	0	0	-999	315.6	320.1	0.82	0	-999	-999	4.109	4.808	0.3	0.44	0.77	1.49	-0.04	0.14	0	-0.04	8.18	0.83	35941	61.0985	46.8336	615.2	0.78	2.82	127	12.82
2021	7	28	5	209	7880	948.9	4.31	4.41	72.1	3.94	5.1	350.7	-999	-999	0.1	0.6	-0.2	0.4	-999	327.3	320.9	0.91	0	-999	3.885	4.109	4.806	0.45	0.62	0.92	1.56	-0.05	0.14	0.01	-0.04	8.24	0.8	45959	61.0985	46.8336	611.5	0.92	3.19	126.6	12.8
2021	7	28	6	209	7880	948.89	3.78	3.92	74.2	3.9	5.28	355.6	-999	-999	1.1	1.1	0.3	0.8	-999	320.1	320.3	0.85	0	-999	-999	4.109	4.807	0.43	0.58	0.83	1.44	-0.04	0.14	0.01	-0.04	8.2	0.83	55959	61.0985	46.8336	604.4	1.16	3.29	128.8	12.77
2021	7	28	7	209	7880	949.02	4.3	4.42	68.4	3.73	1.62	280.3	-999	-999	11	10.2	7.8	7.8	-999	306.8	320.4	0.69	0	-999	-999	4.11	4.806	0.51	0.73	1.13	2.01	-0.04	0.14	0.01	-0.03	8.21	0.81	65941	61.0985	46.8337	604.4	0.79	3.24	129.5	12.76
2021	7	28	8	209	7880	949.02	4.48	4.62	68.3	3.78	1.02	332.8	-999	-999	22	20.1	15.8	15.8	-999	303.7	320.7	0.65	0	-999	-999	4.114	4.81	0.47	0.73	0.94	1.26	-0.02	0.15	0.01	-0.03	8.16	0.8	75941	61.0985	46.8336	611.8	1.38	3.76	130.4	12.77
2021	7	28	9	209	7880	948.82	4.52	4.75	68.3	3.79	1.51	346.5	-999	-999	53.8	47.4	37.6	37.6	0.783	278.6	320.7	0.38	0	-999	-999	4.109	4.807	0.67	1.49	1.53	2.25	0	0.16	0.01	-0.03	8.19	0.85	85941	61.0985	46.8336	608.8	1.05	3.93	132.4	12.82
2021	7	28	10	209	7880	948.75	3.92	4.11	72.5	3.86	5.42	4.5	-999	-999	113.5	106.8	79.2	79.2	0.744	307.3	321.4	0.71	0	-999	-999	4.108	4.807	1.51	2.66	2.35	2.91	0.04	0.18	0.02	-0.02	8.24	0.82	95959	61.0985	46.8337	607.3	0.74	4.37	129.5	13
2021	7	28	11	209	7880	949.06	3.58	3.96	73.8	3.83	3.07	14.9	-999	-999	147.8	143	103.1	103.1	0.719	310.9	321.7	0.77	0	-999	-999	4.108	4.804	2.76	3.62	1.38	3.45	0.08	0.19	0.02	-0.01	8.12	0.76	105959	61.0985	46.8337	608.5	1.31	4.93	138	13.36
2021	7	28	12	209	7880	949.45	3.6	4.11	74.2	3.85	1.39	324.1	-999	-999	278.6	266.4	169.1	169.1	0.636	285	324	0.49	0	-999	-999	4.107	4.799	3.48	4.89	0.47	4.54	0.15	0.21	0.03	0	8.04	0.79	115959	61.0985	46.8337	614.5	0.85	6.71	157.1	14.59
2021	7	28	13	209	7880	949.69	2.7	3.28	80.7	3.93	1.88	40	-999	-999	298.8	289.1	177.8	177.8	0.615	265	322.5	0.33	0	-999	-999	4.107	4.797	2.94	3.83	0.24	3.57	0.13	0.21	0.02	0.01	8.13	0.59	125941	61.0984	46.8337	606.1	1.2	6.23	151.2	14.34
2021	7	28	14	209	7880	949.95	3.14	3.93	84.2	4.23	0.78	328.8	-999	-999	307.7	305.2	189	189	0.62	273.4	326	0.39	0	-999	-999	4.107	4.794	3.93	3.91	0.44	4.27	0.15	0.21	0.02	0.01	8.07	0.44	135941	61.0985	46.8337	612.8	1.1	6.52	152.1	14.31
2021	7	28	15	209	7880	949.73	2.43	3.25	89.2	4.26	1.8	8.8	-999	-999	309.7	314.3	199.3	199.3	0.634	263.8	323.7	0.33	0	-999	-999	4.092	4.782	4.54	3.27	0.59	3.48	0.14	0.22	0.03	0.02	8.15	0.19	145959	61.0985	46.8337	611.7	1.6	7.11	149.7	14.16
2021	7	28	16	209	7880	949.85	2.3	3.15	87.7	4.15	1.64	59.5	-999	-999	296.1	308	204.5	204.5	0.664	266.7	322.7	0.37	0	-999	-999	4.088	4.776	5.76	4.51	1.03	3.56	0.12	0.21	0.02	0.02	8.12	0.36	155959	61.0985	46.8337	609.7	0.74	7.12	147.9	14.06
2021	7	28	17	209	7880	949.93	2.06	2.67	90.8	4.23	2.74	22.5	-999	-999	280.4	300.3	188.5	188.5	0.628	264.2	321.3	0.35	0	-999	-999	4.082	4.769	5.52	3.91	1.39	2.93	0.1	0.21	0.02	0.02	8.13	0.37	165959	61.0985	46.8337	611.7	2	6.85	147.9	14.14
2021	7	28	18	209	7880	950.05	2.61	3.09	86.2	4.17	2.59	27.3	-999	-999	248.2	276.7	171.7	171.7	0.621	263.1	320.8	0.31	0	-999	-999	4.082	4.769	5.39	4.04	1.68	2.89	0.09	0.19	0.02	0.02	8.13	0.39	175941	61.0985	46.8337	615.1	1.21	6.35	146.7	14.05
2021	7	28	19	209	7880	950.26	3.38	3.84	90.5	4.63	2.13	330.4	-999	-999	151.6	169	105.5	105.5	0.624	299.9	321.6	0.63	0	-999	-999	4.081	4.766	3.87	3.48	1.92	2.72	0.04	0.18	0.02	0.01	8.13	0.58	185941	61.0985	46.8337	611.1	0.69	6.13	145.3	13.88
2021	7	28	20	209	7880	950.63	2.53	2.83	99.2	4.76	2.25	329.7	-999	-999	52.3	61.8	39.8	39.8	-999	332.5	319.6	1	0	-999	-999	4.083	4.764	1.46	1.83	1.06	1.64	0	0.15	0.01	0	8.3	0.22	195959	61.0985	46.8337	610.2	0.84	4.59	143.2	13.62
2021	7	28	21	209	7880	950.63	1.9	2.13	99.7	4.58	2.77	337.9	-999	-999	46.3	55.3	36.9	36.9	-999	327.4	318.8	1	0	-999	-999	4.084	4.765	1.26	1.49	1.31	1.44	-0.01	0.15	0.01	-0.01	8.27	0.58	205959	61.0985	46.8336	615.2	0.94	3.38	139.8	13.49
2021	7	28	22	209	7880	950.75	1.52	1.64	99.7	4.46	1.97	341.3	-999	-999	20.8	23.3	16.6	16	-999	323.1	318.4	0.98	0	-999	-999	4.084	4.764	0.76	0.8	0.75	0.9	-0.03	0.14	0	-0.01	8.32	0.52	215959	61.0984	46.8337	616.2	0.78	2.64	139.5	13.37
2021	7	28	23	209	7880	950.87	1.56	1.58	99.7	4.47	3	3.6	-999	-999	2.9	2.8	2.3	2	-999	328.1	317.8	1	0	-999	-999	4.085	4.764	0.28	0.32	0.32	0.59	-0.04	0.13	0.01	-0.02	8.38	0.51	225941	61.0985	46.8337	613	1.16	2.01	137.5	13.2
2021	7	29	0	210	7881	950.63	1.67	1.58	98.8	4.47	2.95	18.5	-999	-999	0.2	0.3	0.3	0.2	-999	309.2	317.6	0.85	0	-999	-999	4.085	4.766	0.01	0.05	0.03	0.5	-0.05	0.13	0.01	-0.02	8.32	0.56	235941	61.0984	46.8336	609.3	2.06	1.57	134	13.06
2021	7	29	1	210	7881	950.67	2.41	2.39	93.2	4.44	3.48	35.4	-999	-999	0	0	-0.2	0	-999	314.4	318.5	0.87	0	-999	-999	4.082	4.763	0.12	0.24	0.18	0.82	-0.05	0.13	0.01	-0.02	8.28	0.55	5959	61.0985	46.8335	623.6	1.46	1.75	131.8	12.96
2021	7	29	2	210	7881	950.88	2.33	2.43	97.7	4.63	2.17	41.8	-999	-999	0.1	0	-0.5	0	-999	328.3	318.7	0.98	0	-999	-999	4.085	4.764	0.24	0.35	0.31	0.72	-0.05	0.14	0.01	-0.02	8.32	0.54	15959	61.0985	46.8337	608.3	1.19	1.92	133.2	12.9
2021	7	29	3	210	7881	950.74	1.84	1.98	99.2	4.54	2.72	25.5	-999	-999	0.2	0	-0.5	0	-999	332.4	318.4	1	0	-999	-999	4.085	4.765	0.32	0.42	0.38	0.68	-0.05	0.14	0.01	-0.02	8.32	0.6	25959	61.0985	46.8337	611.1	1.04	1.87	131.2	12.86
2021	7	29	4	210	7881	950.75	1.66	1.77	99.7	4.5	3.05	19.6	-999	-999	0	0	-0.5	0	-999	330	318.6	1	0	-999	-999	4.085	4.765	0.32	0.4	0.34	0.66	-0.05	0.14	0.01	-0.03	8.34	0.51	35941	61.0985	46.8336	616.4	0.81	1.77	130.2	12.82
2021	7	29	5	210	7881	950.56	1.47	1.53	99.7	4.44	3.3	36.4	-999	-999	0	0	-0.2	0	-999	320.8	318.6	0.96	0	-999	-999	4.084	4.766	0.2	0.33	0.23	0.57	-0.05	0.13	0.01	-0.03	8.35	0.47	45941	61.0985	46.8336	608.1	1.8	1.56	129.6	12.8
2021	7	29	6	210	7881	950.76	1.8	1.94	99.7	4.55	2.8	34.1	-999	-999	0.6	0.3	0.2	0.3	-999	327.9	321.8	1	0	-999	-999	4.085	4.765	0.37	0.49	0.4	0.72	-0.05	0.13	0.01	-0.03	8.36	0.48	55959	61.0985	46.8336	608.7	1.09	1.66	129.9	12.78
2021	7	29	7	210	7881	950.82	1.31	1.45	99.7	4.39	2.79	23.8	-999	-999	4.3	5.2	4.7	4.7	-999	325.6	319.9	1	0	-999	-999	4.085	4.764	0.37	0.44	0.37	0.6	-0.04	0.14	0.01	-0.03	8.3	0.57	65959	61.0985	46.8337	606.9	1	1.62	130.5	12.76
2021	7	29	8	210	7881	950.67	1.15	1.24	99.7	4.34	2.99	19.8	-999	-999	12.9	15.6	14.4	14.4	-999	323	318.3	1	0	-999	-999	4.084	4.765	0.46	0.55	0.49	0.61	-0.03	0.14	0.01	-0.02	8.32	0.61	75959	61.0985	46.8337	611.3	1.05	1.47	130.7	12.77
2021	7	29	9	210	7881	950.6	1.63	1.68	99.7	4.5	2.33	71.3	-999	-999	67	70.8	67.1	67.1	-999	289.4	317.9	0.64	0	-999	-999	4.083	4.764	1.19	2.15	1.41	1.89	0.01	0.16	0.01	-0.01	8.29	0.74	85941	61.0985	46.8337	609.1	0.86	1.86	134	12.85
2021	7	29	10	210	7881	950.83	1.69	2	99.8	4.51	2.09	33.2	-999	-999	64.3	68	65.5	65.5	0.96	325.5	319.7	1	0	-999	-999	4.079	4.758	1.8	2.04	1.74	1.77	0.03	0.16	0.02	0	8.33	0.5	95941	61.0985	46.8337	605.6	0.82	3.31	133.2	13.01
2021	7	29	11	210	7881	950.55	2.56	2.47	93.4	4.5	4.2	19.7	-999	-999	140.1	139	135.1	135.1	-999	277.1	320.1	0.46	0	-999	-999	4.073	4.755	2.06	3.45	1.67	2.73	0.1	0.19	0.02	0.01	8.22	0.52	105941	61.0985	46.8337	605.9	0.8	3.32	140.4	13.59
2021	7	29	12	210	7881	950.32	3.9	4.14	74	3.92	4.87	11.5	-999	-999	147.3	147.6	144.7	144.7	-999	278.7	322.4	0.41	0	-999	-999	4.061	4.746	1.96	3.77	0.57	3.38	0.13	0.2	0.03	0.01	8.29	0.59	115959	61.0985	46.8337	608.5	1.52	4.57	150.5	14.37
2021	7	29	13	210	7881	950.25	4.03	4.41	71.1	3.8	4.6	17.6	-999	-999	197.2	193	183.9	183.9	0.959	277.1	323.1	0.39	0	-999	-999	4.063	4.748	2.7	3.75	0.43	3.74	0.14	0.21	0.03	0.02	8.32	0.59	125959	61.0984	46.8337	602.2	1.23	5.06	151	14.36
2021	7	29	14	210	7881	950.12	4.03	4.34	70.4	3.77	4.98	6.3	-999	-999	153.6	158.8	146.2	146.2	0.924	291.9	322.5	0.54	0	-999	-999	4.061	4.747	2.51	2.61	0.47	3.07	0.11	0.19	0.02	0.02	8.26	0.69	135941	61.0985	46.8337	616.2	1.13	5.2	146.8	14.15
2021	7	29	15	210	7881	949.7	4.49	4.87	67.7	3.74	5.49	8.9	-999	-999	197.8	201	173.3	173.3	0.863	280.6	323.7	0.4	0	-999	-999	4.062	4.752	4.04	3.24	0.91	3.66	0.14	0.21	0.02	0.03	8.31	0.44	145941	61.0984	46.8337	604.3	1.59	5.55	147.2	14.24
2021	7	29	16	210	7881	949.2	4.26	4.57	69.9	3.8	5.52	3	-999	-999	218.4	228.6	186.8	186.8	0.818	274.4	323.6	0.34	0	-999	-999	4.058	4.753	4.62	3.21	1.37	3.62	0.14	0.21	0.02	0.03	8.32	0.74	155959	61.0985	46.8337	608.5	1.01	5.97	144.5	14.05
2021	7	29	17	210	7881	948.84	4.03	4.37	70.9	3.8	5.58	6.7	-999	-999	206.2	222.2	179.2	179.2	0.807	272.8	323	0.34	0	-999	-999	4.057	4.755	5.07	3.04	2.4	3.4	0.12	0.2	0.02	0.03	8.37	0.65	165959	61.0984	46.8337	609	0.93	6.02	146.5	14.22
2021	7	29	18	210	7881	948.6	5.03	5.4	69.9	4.02	2.52	20.4	-999	-999	146.3	159.7	134.1	134.1	0.843	290.3	323.5	0.47	0	-999	-999	4.059	4.759	5.04	3.31	3.39	3.22	0.08	0.18	0.02	0.03	8.3	0.74	175959	61.0984	46.8337	593	1.25	6.62	147	14.09
2021	7	29	19	210	7881	947.9	4.72	5.25	77.5	4.36	2.64	54.9	-999	-999	102.6	105	90.6	90.6	0.866	324	323.2	0.85	0	-999	-999	4.057	4.764	3.5	2.75	2.63	3.05	0.04	0.16	0.01	0.02	8.22	0.8	185941	61.0984	46.8337	609.8	0.87	6.14	145.1	13.9
2021	7	29	20	210	7881	947.67	3.43	3.7	93.1	4.78	1.76	10	-999	-999	44.1	42.5	36	36	-999	331.9	321.1	0.99	0	-999	-999	4.057	4.766	1.67	1.33	1.28	1.73	-0.01	0.15	0.01	0.01	8.38	0.9	195941	61.0985	46.8337	609.7	0.9	5.19	142.8	13.69
2021	7	29	21	210	7881	946.97	3.68	3.87	86.3	4.52	3	66.5	-999	-999	32.4	30.6	25.8	25.8	-999	331.3	320.8	0.98	0	-999	-999	4.05	4.766	1.33	0.93	1.1	1.8	-0.02	0.14	0	0	8.42	0.86	205959	61.0985	46.8336	610.9	1.45	4.22	139.8	13.52
2021	7	29	22	210	7881	946.36	3.56	3.7	84.4	4.38	2	64.2	-999	-999	17.4	18.4	14.3	15.5	-999	318.3	320	0.85	0	-999	-999	4.045	4.766	0.89	0.56	0.65	1.49	-0.03	0.14	0	0	8.42	0.93	215959	61.0985	46.8337	616	0.88	3.81	139.4	13.37
2021	7	29	23	210	7881	945.94	3.51	3.65	85.4	4.42	1.66	81.1	-999	-999	7.6	10.3	7	8.6	-999	301.3	319.6	0.67	0	-999	-999	4.046	4.771	0.27	0.02	0.1	1.15	-0.04	0.14	0	0	8.43	0.94	225959	61.0985	46.8336	612	0.89	3.6	136.8	13.23
2021	7	30	0	211	7882	945.16	4.01	3.94	73.8	3.96	5.3	23.2	-999	-999	0.2	0.4	0.7	0.3	-999	300.4	320	0.64	0	-999	-999	4.036	4.768	0.35	0.12	0.21	1.54	-0.05	0.13	0	0	8.58	1.11	235941	61.0984	46.8336	603.4	1.55	3.17	131.5	13.09
2021	7	30	1	211	7882	944.24	5.11	5.17	63.8	3.7	7.39	21.8	-999	-999	-0.3	0	0	0	-999	296.7	321.3	0.54	0	-999	-999	4.04	4.781	0.79	0.41	0.62	2.26	-0.04	0.14	0.01	0	8.47	1.15	5941	61.0985	46.8336	607.3	0.94	3.86	129.5	12.99
2021	7	30	2	211	7882	943.36	5.26	5.45	60.7	3.57	7.48	19.7	-999	-999	-0.4	0	-0.7	0	-999	302.2	321.7	0.59	0	-999	-999	4.036	4.785	0.97	0.52	0.9	2.36	-0.04	0.14	0.01	0	8.52	0.93	15959	61.0985	46.8336	607.9	1.06	4.59	128	12.91
2021	7	30	3	211	7882	942.48	5.49	5.58	58.5	3.49	8.26	17.2	-999	-999	-0.4	0	-0.4	0	-999	302.4	321.9	0.58	0	-999	-999	4.033	4.79	1.24	0.61	1.01	2.5	-0.05	0.14	0.01	0	8.48	0.75	25941	61.0985	46.8337	607.9	2.56	4.72	126.8	12.86
2021	7	30	4	211	7882	941.79	6.2	6.24	53.8	3.38	8.6	20.5	-999	-999	-0.2	0	0	0	-999	308.7	322.6	0.61	0	-999	-999	4.025	4.789	1.67	0.9	1.35	3.05	-0.05	0.14	0.01	0	8.36	1.03	35959	61.0985	46.8337	616.5	0.84	5.18	128.4	12.83
2021	7	30	5	211	7882	941.21	5.66	5.81	57.2	3.46	8.37	23.8	-999	-999	-0.3	0	-0.4	0	-999	300.1	322.1	0.54	0	-999	-999	4.016	4.785	1.51	0.95	1.24	2.79	-0.05	0.14	0.01	0	8.51	0.94	45941	61.0985	46.8336	614.5	1.03	5.25	128.3	12.8
2021	7	30	6	211	7882	940.45	5.74	5.77	56.8	3.46	8.91	20.1	-999	-999	1.6	1.5	1.1	1.2	-999	313.4	322.3	0.68	0	-999	-999	4.009	4.785	1.72	1.22	1.44	3	-0.05	0.14	0.01	0	8.46	1.21	55941	61.0984	46.8336	601	0.84	5.11	128.6	12.78
2021	7	30	7	211	7882	939.49	6.03	6.1	55.7	3.46	9.83	26.8	-999	-999	11.3	9.8	7.9	7.9	-999	302.5	322.5	0.55	0	-999	-999	4.004	4.789	1.96	1.55	1.82	3.44	-0.03	0.15	0.01	0.01	8.24	0.76	65959	61.0984	46.8337	607.8	0.87	5.34	127.1	12.77
2021	7	30	8	211	7882	938.66	6.2	6.28	55.1	3.48	10.43	20.6	-999	-999	25	23.7	18.8	18.8	-999	295.3	322.4	0.46	0	-999	-999	3.989	4.782	2.24	1.77	2.16	3.63	-0.02	0.15	0.01	0.01	7.79	0.61	75959	61.0985	46.8337	610	1.17	5.63	129	12.78
2021	7	30	9	211	7882	938.53	6.14	6.37	55.3	3.47	9.8	20.3	-999	-999	35.4	33.7	26.6	26.6	0.795	333.6	323.5	0.88	0	-999	-999	3.988	4.782	2.71	2.24	2.65	3.77	0	0.16	0.01	0.01	8.04	0.89	85959	61.0985	46.8337	611.4	0.88	5.99	128.5	12.8
2021	7	30	10	211	7882	938.36	6.08	6.32	55.6	3.48	8.95	21.2	-999	-999	50.2	49.6	38.1	38.1	0.771	338.9	323.5	0.94	0	-999	-999	3.983	4.779	2.92	2.4	2.35	3.65	0.02	0.17	0.02	0.02	8.35	1.27	95941	61.0985	46.8337	606.5	0.87	6.09	127.9	12.84
2021	7	30	11	211	7882	938.42	5.09	5.28	62.1	3.62	7.89	21.5	-999	-999	69	68.9	52.7	52.7	0.765	338.9	322.3	0.99	0	-999	-999	3.982	4.777	2.65	2.19	1.17	2.94	0.04	0.17	0.02	0.02	8.35	0.89	105941	61.0985	46.8337	603.7	0.78	5.6	126.4	12.91
2021	7	30	12	211	7882	938.37	5.22	5.43	61.5	3.62	7.33	21.6	-999	-999	74.9	74.9	58.7	58.7	0.784	341.8	322.7	1	0	-999	-999	3.982	4.778	2.64	2.03	0.98	2.7	0.05	0.17	0.02	0.02	8.41	1.18	115959	61.0985	46.8337	609.9	0.93	5.39	130.5	13
2021	7	30	13	211	7882	937.93	5.34	5.39	61.6	3.66	7.79	19.9	-999	-999	74.9	74.9	61.5	61.5	0.823	342.1	322.9	1	0	-999	-999	3.971	4.771	2.25	1.6	0.79	2.26	0.05	0.17	0.01	0.02	8.34	1.28	125959	61.0985	46.8337	612.4	1.55	4.71	130.5	13.08
2021	7	30	14	211	7882	937.71	5.03	5.12	63.7	3.7	8	16.7	-999	-999	63.5	63.5	54.2	54.2	0.855	341.9	322.9	1	0	-999	-999	3.963	4.765	1.8	1.38	0.77	1.83	0.04	0.16	0.01	0.01	8.62	1.13	135959	61.0985	46.8337	613.1	0.95	4.47	134.1	13.15
2021	7	30	15	211	7882	936.45	5.83	5.84	59.7	3.67	10.22	14.1	-999	-999	73.7	73.8	60.6	60.6	0.833	340.8	323.6	0.97	0	-999	-999	3.953	4.767	2.52	2.01	1.32	2.93	0.05	0.17	0.02	0.02	8.01	1.54	145941	61.0984	46.8337	610.1	1.46	4.49	134.4	13.21
2021	7	30	16	211	7882	935.85	6.19	6.26	57.5	3.63	11.09	18.5	-999	-999	65.6	65.9	50.5	50.5	0.769	340	323.4	0.94	0	-999	-999	3.946	4.765	3.36	2.92	2.18	3.82	0.04	0.17	0.02	0.03	8.52	0.67	155941	61.0984	46.8337	609.2	1.04	5.81	136.1	13.26
2021	7	30	17	211	7882	935.82	5.51	5.85	62.3	3.75	9.21	20.7	-999	-999	67.4	68.2	50	50	0.736	334.2	322.8	0.92	0	-999	-999	3.937	4.757	3.13	2.77	2.71	3.49	0.05	0.17	0.02	0.03	8.4	1.57	165959	61.0985	46.8337	614.4	1.75	6.19	134.1	13.3
2021	7	30	18	211	7882	935.96	6.05	5.97	64.7	4.05	8.8	30.5	-999	-999	24.6	25.3	23.3	23.3	0.93	340.7	324.5	0.96	0	-999	-999	3.937	4.755	2.06	1.9	1.58	2.49	-0.01	0.15	0.01	0.01	8.73	1.52	175959	61.0984	46.8337	615.5	1	5.42	132.5	13.22
2021	7	30	19	211	7882	935.57	6.51	6.55	65.5	4.23	9.92	32.1	-999	-999	34	31.3	28.9	28.9	0.94	337.2	325.1	0.9	0	-999	-999	3.934	4.755	2.3	2.53	0.8	3.07	0	0.15	0.01	0.01	8.53	1.1	185959	61.0984	46.8337	612	0.75	5.13	134.7	13.15
2021	7	30	20	211	7882	935.15	5.84	6	66.2	4.08	10.29	29.4	-999	-999	25.1	20.8	18.8	18.8	-999	333.7	323.2	0.89	0	-999	-999	3.933	4.758	2.71	2.66	0.94	3.5	-0.01	0.16	0.01	0.02	8.38	1.43	195941	61.0985	46.8337	608.2	0.83	5.68	131.9	13.08
2021	7	30	21	211	7882	935.03	5.86	5.97	65.9	4.07	10.32	24.8	-999	-999	16.7	13.8	12.4	12.4	-999	332.9	323.2	0.89	0	-999	-999	3.933	4.759	2.6	2.64	1.1	3.6	-0.02	0.15	0.01	0.02	8.63	1.58	205941	61.0984	46.8337	611.8	1.46	5.74	133.8	13
2021	7	30	22	211	7882	935.37	5.75	5.85	66.4	4.07	9.66	35.2	-999	-999	12.6	11.7	8.6	10.3	-999	330.7	323	0.87	0	-999	-999	3.933	4.756	2.52	2.75	1.14	3.57	-0.03	0.15	0.01	0.02	8.73	1.72	215959	61.0984	46.8337	617.3	0.82	5.59	128.6	12.91
2021	7	30	23	211	7882	936.93	5.19	5.35	68.8	4.05	5.11	79.5	-999	-999	2.3	2.3	0.7	2	-999	332.3	322.2	0.91	0	-999	-999	3.939	4.748	1.88	2.34	0.91	2.86	-0.04	0.14	0.01	0.01	8.67	1.47	225959	61.0985	46.8336	609.7	1.01	5.29	126.9	12.83
2021	7	31	0	212	7883	937.8	3.8	4.01	76.8	4.1	3.78	36.6	-999	-999	0	0	-1	0	-999	331.9	320.7	0.98	0	-999	-999	3.946	4.747	1.12	1.05	0.63	1.66	-0.05	0.15	0.01	0.02	8.67	1.52	235959	61.0984	46.8337	605.5	1.52	4.47	126.9	12.78
2021	7	31	1	212	7883	938.68	3.08	3.19	81.5	4.13	4.65	8.9	-999	-999	0.1	0	0	0	-999	331.1	319.7	1	0	-999	-999	3.957	4.75	0.96	0.74	0.76	1.4	-0.04	0.14	0.01	0.02	8.67	1.49	5941	61.0984	46.8337	600	1.16	3.24	127.5	12.76
2021	7	31	2	212	7883	939.44	2.89	3.04	83.3	4.16	4.5	20	-999	-999	0.1	0	-0.2	0	-999	331.8	319.6	1	0	-999	-999	3.96	4.745	0.9	0.72	0.73	1.38	-0.04	0.14	0	0.02	8.71	1.56	15941	61.0985	46.8337	607.6	1.12	2.81	128.5	12.74
2021	7	31	3	212	7883	940.01	3.14	3.24	83.3	4.23	4.57	12.6	-999	-999	0.2	0	-0.4	0	-999	332.4	319.8	1	0	-999	-999	3.961	4.742	0.97	0.8	0.87	1.5	-0.04	0.15	0.01	0.01	8.75	1.65	25941	61.0984	46.8336	594.9	2.46	2.8	126.7	12.74
2021	7	31	4	212	7883	940.71	3.55	3.66	80.8	4.22	4.53	17.4	-999	-999	0.2	0	-0.2	0	-999	334	320.4	1	0	-999	-999	3.967	4.741	1.03	0.91	0.89	1.65	-0.04	0.15	0.01	0.02	8.67	1.61	35959	61.0985	46.8336	610.8	0.86	3.01	127.3	12.73
2021	7	31	5	212	7883	941.52	4.6	4.59	75.7	4.26	3.67	36.4	-999	-999	0.2	0.1	-0.3	0.1	-999	334.4	321.4	0.96	0	-999	-999	3.982	4.749	1.16	1.18	1.09	1.98	-0.04	0.15	0.01	0.02	8.65	1.61	45959	61.0985	46.8336	613.6	1.65	3.35	127.4	12.73
2021	7	31	6	212	7883	942.49	5.67	5.58	73.4	4.44	2.36	53.7	-999	-999	0.5	0.2	-0.1	0.2	-999	333.7	322.2	0.9	0	-999	-999	3.985	4.742	1.07	1.17	1.07	1.96	-0.04	0.15	0.01	0.02	8.62	1.67	55941	61.0984	46.8336	610.4	0.93	3.96	129.1	12.73
2021	7	31	7	212	7883	943.11	4.72	4.83	80.3	4.55	2.68	17.5	-999	-999	2.6	2.6	2	2	-999	334.3	321.2	0.96	0	-999	-999	3.99	4.742	0.76	0.68	0.71	1.22	-0.04	0.14	0.01	0.01	8.63	1.65	65941	61.0985	46.8337	608.2	0.79	3.44	128.8	12.72
2021	7	31	8	212	7883	943.49	4.24	4.32	87.2	4.77	2.75	14.8	-999	-999	10.3	10	7.5	7.5	-999	335.1	320.9	0.99	0	-999	-999	3.99	4.738	0.91	0.81	0.88	1.33	-0.04	0.14	0.01	0.01	8.62	1.55	75959	61.0985	46.8337	609.7	0.96	3.12	129.1	12.73
2021	7	31	9	212	7883	943.83	2.65	2.8	94	4.59	4.02	0.1	-999	-999	28.3	27.6	20.3	20.3	0.736	333.8	319.8	1	0	-999	-999	3.99	4.735	1.06	0.93	0.85	1.26	-0.02	0.14	0	0	8.7	1.68	85959	61.0985	46.8337	606.9	1.1	2.7	127.7	12.76
2021	7	31	10	212	7883	944.27	3.29	3.36	95.2	4.86	3.57	355.9	-999	-999	29.7	29.6	22	22	0.748	335.8	320.5	1	0	-999	-999	3.996	4.737	1.19	1.03	0.79	1.41	-0.01	0.15	0.01	0.01	8.62	1.66	95959	61.0985	46.8337	608	0.8	2.71	127	12.78
2021	7	31	11	212	7883	944.59	2.73	2.88	94	4.61	4.49	358.6	-999	-999	81	81	54.9	54.9	0.686	334.2	320.3	1	0	-999	-999	3.995	4.732	1.87	1.64	1.17	2	0.05	0.18	0.02	0.03	8.59	1.72	105941	61.0985	46.8336	607.5	0.75	3.01	131.1	12.91
2021	7	31	12	212	7883	944.91	2.84	3.07	90.3	4.47	4.58	1.5	-999	-999	111.7	111.7	73.3	73.3	0.659	333.2	320.8	1	0	-999	-999	3.996	4.73	2.49	2.07	1.18	2.55	0.09	0.19	0.02	0.04	8.58	1.68	115941	61.0985	46.8337	610.9	0.83	3.73	134.1	13.14
2021	7	31	13	212	7883	945.28	3.09	3.39	86.7	4.36	4.38	7.1	-999	-999	192.2	191.5	126.3	126.3	0.662	320	322	0.89	0	-999	-999	3.992	4.723	2.98	3.2	1.47	3.4	0.15	0.21	0.03	0.06	8.45	1.66	125959	61.0985	46.8337	613.1	1.28	4.36	147.7	14.11
2021	7	31	14	212	7883	945.34	3.18	3.56	86.2	4.36	4.59	8.9	-999	-999	227	227.3	151.9	151.9	0.668	276.2	322.5	0.42	0	-999	-999	3.986	4.717	2.75	2.93	1.33	3.33	0.17	0.22	0.03	0.06	8.33	1.6	135959	61.0984	46.8336	613.6	1.22	4.54	153	14.54
2021	7	31	15	212	7883	945.18	3.32	3.64	86.1	4.4	4.93	4	-999	-999	211.1	211.9	149.2	149.2	0.704	319.6	322.4	0.87	0	-999	-999	3.979	4.711	2.74	2.86	1.99	3.09	0.13	0.2	0.03	0.06	8.3	1.65	145941	61.0985	46.8337	612.2	0.87	4.86	146.4	14.17
2021	7	31	16	212	7883	945.23	3.08	3.38	84.1	4.23	5.07	5.9	-999	-999	137.3	137.8	104.8	104.8	0.762	331	321.5	0.97	0	-999	-999	3.967	4.699	2.96	3.05	2.72	2.89	0.1	0.19	0.02	0.05	8.13	1.59	155941	61.0984	46.8337	607	0.74	4.77	144.1	13.99
2021	7	31	17	212	7883	945.2	3.44	3.75	80.4	4.15	4.96	13.2	-999	-999	187.2	196.3	148.9	148.9	0.764	296.2	321.7	0.62	0	-999	-999	3.963	4.695	3.93	2.91	3.48	3.23	0.13	0.2	0.02	0.06	8.07	1.59	165941	61.0985	46.8337	604.9	0.95	5.32	147.8	14.26
2021	7	31	18	212	7883	944.85	3.6	4	80.6	4.21	5.13	16.8	-999	-999	155.2	167	127.4	127.4	0.762	292.4	321.6	0.57	0	-999	-999	3.958	4.693	3.71	2.8	3.76	3.37	0.11	0.19	0.02	0.05	7.94	1.58	175959	61.0985	46.8337	612.1	1.26	5.59	145.1	14.11
2021	7	31	19	212	7883	944.59	3.43	3.79	81.8	4.22	4.72	17.5	-999	-999	94	101.1	78	78	0.772	305.6	320.9	0.71	0	-999	-999	3.955	4.693	2.81	2.13	2.62	2.64	0.05	0.17	0.01	0.05	7.97	1.58	185959	61.0984	46.8337	614.3	0.85	5.65	143.1	13.94
2021	7	31	20	212	7883	944.18	3.39	3.59	82.5	4.24	4.73	16.4	-999	-999	37.5	35.1	27.3	27.3	-999	335	320.5	1	0	-999	-999	3.949	4.69	1.29	1.31	1.35	2	-0.01	0.14	0.01	0.03	8.07	1.72	195959	61.0984	46.8337	610.9	0.93	4.44	140.1	13.66
2021	7	31	21	212	7883	943.88	4.09	4.3	79	4.27	6.29	15.7	-999	-999	46.2	56.5	41.2	44.8	-999	300.9	321	0.63	0	-999	-999	3.941	4.685	2.01	1.49	2.16	2.56	-0.01	0.15	0.01	0.04	7.98	1.71	205941	61.0984	46.8337	603.2	2.54	4.35	135.4	13.52
2021	7	31	22	212	7883	943.47	4.42	4.57	78.2	4.33	5.67	17.1	-999	-999	18.2	25.7	18.2	20.7	-999	278.9	320.5	0.38	0	-999	-999	3.935	4.683	1.24	0.82	1.35	2.14	-0.02	0.14	0.01	0.03	7.89	1.6	215941	61.0985	46.8336	617.7	0.9	4.63	133.8	13.37
2021	7	31	23	212	7883	942.59	4.4	4.45	78	4.31	7.11	6.9	-999	-999	5.2	9.7	5.1	7.9	-999	283.8	320.6	0.44	0	-999	-999	3.933	4.69	0.98	0.58	0.62	1.73	-0.04	0.14	0.01	0.03	8.07	1.69	225959	61.0985	46.8336	610.6	0.85	4.06	133.4	13.21
2021	8	1	0	213	7884	942.08	4.37	4.44	78.1	4.32	7.2	4.2	-999	-999	-0.1	0.1	0.3	0.1	-999	280.9	320.3	0.41	0	-999	-999	3.927	4.688	0.96	0.55	0.5	1.58	-0.05	0.13	0.01	0.02	8.17	1.79	235959	61.0984	46.8337	609.6	1.23	3.78	131.7	13.08
2021	8	1	1	213	7884	941.1	4.75	4.76	75.7	4.3	7.49	7.5	-999	-999	-0.4	0	0.5	0	-999	281.9	320.6	0.4	0	-999	-999	3.911	4.681	1.03	0.81	0.67	1.79	-0.05	0.14	0.01	0.03	7.91	1.61	5941	61.0985	46.8336	612.6	1.08	3.77	128.9	12.98
2021	8	1	2	213	7884	939.98	4.86	4.87	75.3	4.31	7.43	9.1	-999	-999	-0.5	0	0.2	0	-999	277.9	320.7	0.35	0	-999	-999	3.906	4.687	0.97	0.93	0.74	1.87	-0.04	0.14	0.01	0.02	8.06	1.67	15959	61.0985	46.8336	606.1	1.08	3.94	128.1	12.91
2021	8	1	3	213	7884	938.87	4.95	5	73.9	4.27	7.46	15.9	-999	-999	-0.6	0	0.2	0	-999	280.2	321.2	0.37	0	-999	-999	3.89	4.681	0.95	1.14	0.93	1.95	-0.04	0.14	0.01	0.02	8.15	1.74	25959	61.0985	46.8337	610.8	3.19	4.06	127.5	12.86
2021	8	1	4	213	7884	937.93	5.21	5.29	71.9	4.24	6.87	29.6	-999	-999	-0.5	0	-0.2	0	-999	297.7	321.7	0.54	0	-999	-999	3.883	4.683	1.09	1.54	1.19	2.21	-0.04	0.14	0.01	0.03	8.05	1.58	35959	61.0984	46.8337	610.9	0.85	4.35	126.2	12.82
2021	8	1	5	213	7884	936.63	5.04	5.14	72.3	4.21	7.64	21.6	-999	-999	-0.3	0	-0.3	0	-999	304.5	321.7	0.62	0	-999	-999	3.868	4.68	1.04	1.54	1.21	2.29	-0.04	0.14	0.01	0.03	7.91	1.77	45941	61.0985	46.8336	610.7	1.79	4.47	128.9	12.79
2021	8	1	6	213	7884	935.23	5.22	5.32	71.5	4.23	8.51	18.6	-999	-999	1.2	0.5	0.4	0.4	-999	325.5	322.3	0.84	0	-999	-999	3.858	4.683	1.17	1.84	1.65	2.71	-0.05	0.15	0.01	0.03	7.82	1.87	55941	61.0985	46.8336	609.4	0.84	4.66	127	12.77
2021	8	1	7	213	7884	934.35	4.9	5	73.8	4.27	8.31	21.6	-999	-999	1.8	2.6	2.5	2.5	-999	339.3	322.4	0.99	0	-999	-999	3.845	4.678	1.11	1.64	1.58	2.29	-0.05	0.14	0.01	0.02	8.03	1.91	65959	61.0985	46.8337	605.8	0.78	4.67	127.7	12.75
2021	8	1	8	213	7884	933.53	4.45	4.43	78.8	4.42	7.79	23.4	-999	-999	7.2	9.5	9.1	9.1	-999	340	322.3	1	0	-999	-999	3.835	4.675	1.01	1.37	1.09	1.77	-0.05	0.13	0.01	0	8.24	1.35	75959	61.0985	46.8337	611.1	1.3	3.83	129	12.74
2021	8	1	9	213	7884	933	4.41	4.34	81	4.53	7.53	22.8	-999	-999	11.6	12.1	11.8	11.8	0.97	338.8	322.3	1	0	-999	-999	3.833	4.679	1.13	1.5	0.79	1.92	-0.04	0.13	0.01	0.01	7.82	1.83	85959	61.0985	46.8337	607.1	0.89	3.56	125.9	12.74
2021	8	1	10	213	7884	932.93	4.09	4.17	84.9	4.64	6.7	28.6	-999	-999	16	16	12.9	12.9	0.804	337.8	322.1	1	0	-999	-999	3.832	4.678	1.17	1.11	0.78	1.84	-0.03	0.13	0.01	0.01	7.85	1.59	95941	61.0985	46.8337	607.1	0.8	3.58	126	12.75
2021	8	1	11	213	7884	932.59	3.73	3.85	89	4.75	5.26	28.8	-999	-999	26.8	26.8	20.5	20.5	0.776	335.3	321.2	1	0	-999	-999	3.819	4.669	1.29	0.87	0.77	1.79	-0.02	0.14	0.01	0.01	7.91	1.97	105941	61.0985	46.8336	606	0.85	3.5	126.6	12.76
2021	8	1	12	213	7884	931.86	4.15	4.18	90.4	4.97	7.18	27.4	-999	-999	54.2	54.2	40.2	40.2	0.744	336.2	321.7	1	0	-999	-999	3.81	4.666	1.6	1.25	1.15	2.21	0.02	0.15	0.02	0.02	8.1	1.62	115959	61.0985	46.8337	611.7	0.79	3.6	128.1	12.84
2021	8	1	13	213	7884	930.9	4.62	4.68	88.3	5.02	9.27	27.1	-999	-999	63.3	63.3	45.7	45.7	0.722	338.1	322.5	1	0	-999	-999	3.797	4.662	1.75	1.72	1.54	2.61	0.03	0.16	0.02	0.03	7.52	1.68	125959	61.0985	46.8337	614.5	1.34	4.09	130.4	12.91
2021	8	1	14	213	7884	929.75	4.85	4.94	82.8	4.8	10.55	28.4	-999	-999	73.1	73.1	51.2	51.2	0.705	337.4	322.2	0.98	0	-999	-999	3.781	4.657	2.31	2.47	2.36	3.15	0.06	0.18	0.03	0.05	7.38	1.71	135959	61.0984	46.8336	615.5	1.12	4.74	130.5	13
2021	8	1	15	213	7884	929.02	5.18	5.31	81.1	4.81	10.92	30.5	-999	-999	63.7	63.8	43.8	43.8	0.693	335.8	322.3	0.95	0	-999	-999	3.763	4.646	2.23	2.61	2.67	3.36	0.05	0.18	0.03	0.06	7.58	1.63	145941	61.0985	46.8337	610.9	0.8	5.33	133.2	13.1
2021	8	1	16	213	7884	928.82	5.56	5.72	76.5	4.66	10.58	35.1	-999	-999	65.2	65.3	46	46	0.706	340	323.1	0.97	0	-999	-999	3.757	4.642	2.16	2.29	2.92	3.51	0.05	0.18	0.03	0.05	7.81	2.01	155941	61.0985	46.8337	603.3	0.86	5.61	133.6	13.13
2021	8	1	17	213	7884	929.35	5.08	5.1	81	4.77	8.85	31.4	-999	-999	37.2	37.2	29.3	29.3	0.813	338.7	323.5	0.99	0	-999	-999	3.757	4.637	1.28	1.55	1.94	2.38	0	0.13	0.01	1.32	7.28	1.44	165959	61.0985	46.8337	610.4	1.03	4.91	131.7	13.12
2021	8	1	18	213	7884	928.75	4.6	4.66	80.6	4.59	8.38	21.2	-999	-999	42	42	31.4	31.4	0.769	339.3	322.6	1	0	-999	-999	3.748	4.633	1.38	1.66	1.86	2.35	0.01	0.15	0.01	1.55	7.32	1.85	175959	61.0984	46.8337	613.7	1.35	4.29	132	13.08
2021	8	1	19	213	7884	928.33	4.66	4.75	76.7	4.39	8.65	24	-999	-999	34.2	35	24.2	24.2	0.696	339.6	322.1	1	0	-999	-999	3.737	4.627	1.53	1.75	1.68	2.44	0.01	0.16	0.02	1.11	7.61	1.46	185959	61.0985	46.8336	611.3	1.2	4.45	131.5	13.05
2021	8	1	20	213	7884	927.91	4.79	4.88	74.4	4.3	9.26	20.4	-999	-999	25.7	26	17.8	17.8	-999	340.5	322.4	1	0	-999	-999	3.733	4.627	1.52	1.7	1.6	2.41	0	0.16	0.01	0.74	7.26	1.37	195941	61.0985	46.8337	608	0.93	4.47	131.1	13
2021	8	1	21	213	7884	927.44	5.03	5.06	72.6	4.27	9.24	21.8	-999	-999	28	29.2	20.1	20.1	-999	337.8	322.2	0.97	0	-999	-999	3.729	4.626	1.86	1.98	1.95	2.93	-0.01	0.16	0.01	0.8	6.92	1.44	205941	61.0984	46.8336	601.1	2.54	4.63	129.8	12.94
2021	8	1	22	213	7884	927.25	4.64	4.79	73.6	4.21	8.93	19	-999	-999	8	7.3	4.9	5	-999	339.3	322.1	0.99	0	-999	-999	3.722	4.622	1.6	1.76	1.67	2.74	-0.02	0.15	0.01	0.85	6.81	1.11	215959	61.0984	46.8337	614.8	0.94	4.85	127.5	12.87
2021	8	1	23	213	7884	928.05	5.01	4.95	73.1	4.29	7.91	29.3	-999	-999	0.1	0.3	3.9	0.2	-999	338.4	323.5	0.99	0	-999	-999	3.73	4.622	1.15	1.21	1.24	1.95	-0.05	0.13	0	1.21	7.11	1.56	225959	61.0985	46.8336	610.5	1.29	4.27	128.4	12.8
2021	8	2	0	214	7885	928.38	4.57	4.54	77.9	4.43	5.54	29.2	-999	-999	-0.2	0	2.1	0	-999	338.2	322.5	1	0	-999	-999	3.733	4.621	1.07	0.94	1.07	1.68	-0.05	0.12	0.01	1.13	6.82	1.55	235959	61.0985	46.8336	606.3	1.24	3.65	127.5	12.76
2021	8	2	1	214	7885	928.73	4.18	4.16	84	4.65	6.49	31.9	-999	-999	-0.2	0	1.3	0	-999	336.9	322.1	1	0	-999	-999	3.734	4.619	1.16	1.07	1.21	1.77	-0.05	0.12	0.01	1.09	6.84	1.43	5941	61.0984	46.8336	605.2	1.07	3.33	126.8	12.74
2021	8	2	2	214	7885	928.98	3.75	3.74	87.8	4.71	6.33	32.9	-999	-999	-0.2	0	0.6	0	-999	335	321.4	1	0	-999	-999	3.734	4.617	1.14	1.07	1.32	1.74	-0.05	0.12	0.01	0.93	6.88	1.66	15941	61.0984	46.8337	606.8	1.29	3.22	127.7	12.73
2021	8	2	3	214	7885	929.82	3.77	3.74	88.6	4.76	5.45	48.9	-999	-999	0	0	0.6	0	-999	333.5	321.3	0.99	0	-999	-999	3.734	4.609	1.17	1.03	1.33	1.62	-0.05	0.12	0.01	0.58	6.88	1.52	25959	61.0985	46.8337	605.7	1.17	3.1	126.1	12.73
2021	8	2	4	214	7885	930.68	2.83	2.92	94.5	4.74	3.37	62.3	-999	-999	0.1	0	-0.1	0	-999	331.3	319.9	1	0	-999	-999	3.745	4.612	0.91	0.85	0.94	1.14	-0.05	0.12	0	0.47	6.82	1.55	35959	61.0985	46.8337	610.6	1.01	2.74	127.2	12.72
2021	8	2	5	214	7885	931.5	2.1	2.28	99.7	4.74	2.64	36.6	-999	-999	0.2	0	-0.3	0	-999	331.1	320.7	1	0	-999	-999	3.756	4.616	0.69	0.59	0.57	0.94	-0.05	0.13	0.01	0.45	6.82	1.56	45941	61.0984	46.8336	602.4	1.42	2.31	129.5	12.72
2021	8	2	6	214	7885	931.85	2.09	2.16	99.7	4.74	3.5	29.5	-999	-999	0.2	0.2	-0.5	0.1	-999	330.5	319.9	1	0	-999	-999	3.76	4.616	0.66	0.51	0.52	0.94	-0.05	0.13	0.01	0.45	6.84	1.57	55941	61.0984	46.8337	592.4	1.76	2.12	127.5	12.72
2021	8	2	7	214	7885	932.15	2.45	2.43	99.7	4.86	3.55	39.3	-999	-999	2.2	2	1.5	1.5	-999	331.5	319.4	1	0	-999	-999	3.76	4.613	0.83	0.77	0.77	1.09	-0.05	0.13	0.01	0.44	6.76	1.55	65941	61.0985	46.8337	608.6	0.84	2.05	127.7	12.71
2021	8	2	8	214	7885	932.37	2.96	3.02	99.8	5.04	4	49.5	-999	-999	6.1	5.8	4.2	4.2	-999	333.9	320	1	0	-999	-999	3.76	4.611	1.27	0.99	1.12	1.56	-0.04	0.13	0.01	0.45	6.79	1.37	75959	61.0985	46.8336	611.2	1.45	2.54	124.1	12.72
2021	8	2	9	214	7885	932.79	2.72	2.82	99.8	4.95	3.95	41.9	-999	-999	15.7	16.2	11.9	11.9	0.733	333	319.7	1	0	-999	-999	3.759	4.607	1.2	0.93	1.08	1.49	-0.03	0.14	0.01	0.45	6.7	1.47	85941	61.0985	46.8337	605.1	0.99	2.74	127	12.73
2021	8	2	10	214	7885	932.99	2.64	2.73	99.8	4.93	4.71	37	-999	-999	29.2	29.2	21.6	21.6	0.741	331.9	319.7	1	0	-999	-999	3.759	4.605	1.25	1.01	1.23	1.51	-0.01	0.14	0.01	0.44	6.71	1.55	95959	61.0985	46.8337	607.7	0.88	2.74	125.7	12.77
2021	8	2	11	214	7885	933.16	2.75	2.9	99.8	4.96	4.34	44.2	-999	-999	33.6	33.6	25.2	25.2	0.751	332.8	319.8	1	0	-999	-999	3.759	4.603	1.36	1.02	1.35	1.61	-0.01	0.14	0.01	0.43	6.71	1.44	105941	61.0984	46.8337	609.2	1.03	2.86	127.6	12.8
2021	8	2	12	214	7885	933.24	2.51	2.65	99.8	4.88	5.54	29.7	-999	-999	32	32	24.1	24.1	0.755	332.3	319.6	1	0	-999	-999	3.759	4.602	1.15	0.95	1.15	1.4	-0.01	0.14	0.01	0.43	6.58	1.34	115941	61.0985	46.8336	611.6	0.96	2.83	126.7	12.8
2021	8	2	13	214	7885	933.38	2.61	2.73	99.7	4.91	5.24	30.2	-999	-999	34.9	34.9	26.7	26.7	0.764	332.7	319.8	1	0	-999	-999	3.759	4.601	1.21	0.99	1.21	1.46	0	0.14	0.01	0.43	6.63	1.45	125959	61.0984	46.8337	612.4	1.46	2.79	124.5	12.81
2021	8	2	14	214	7885	933.32	2.49	2.59	99.4	4.85	5.39	26.3	-999	-999	35.9	35.9	27.6	27.6	0.769	332.1	319.6	1	0	-999	-999	3.759	4.602	1.12	0.96	1.1	1.34	0	0.14	0.01	0.43	6.57	1.45	135941	61.0984	46.8337	618.1	1.22	2.7	125.5	12.83
2021	8	2	15	214	7885	933.33	2.52	2.64	99.8	4.88	4.91	22.8	-999	-999	23.3	23.3	18.2	18.2	0.782	332.3	319.6	1	0	-999	-999	3.76	4.602	1.1	1.06	1.07	1.36	-0.02	0.13	0.01	0.42	6.7	1.35	145959	61.0985	46.8337	616	0.96	2.67	127.6	12.82
2021	8	2	16	214	7885	933.04	2.94	2.98	99.3	5.01	5.42	17.6	-999	-999	29.8	29.8	23.3	23.3	0.783	332.9	320.1	1	0	-999	-999	3.756	4.602	1.24	1.23	1.22	1.6	-0.01	0.14	0.01	0.42	6.62	1.55	155941	61.0985	46.8337	605	0.78	2.75	127.2	12.8
2021	8	2	17	214	7885	932.84	3.17	3.34	94.4	4.84	4.41	13	-999	-999	33.3	33.3	25.6	25.6	0.772	334.1	320.6	1	0	-999	-999	3.746	4.593	1.31	1.29	1.16	1.57	0	0.16	0.02	0.45	6.63	1.54	165941	61.0985	46.8337	609.9	1.14	3.14	127.9	12.82
2021	8	2	18	214	7885	932.59	3.41	3.5	92.9	4.84	5.37	10.9	-999	-999	41.3	41.3	31.6	31.6	0.765	334.5	320.7	1	0	-999	-999	3.742	4.592	1.68	1.6	1.27	1.81	0.02	0.17	0.02	0.46	6.61	1.5	175959	61.0985	46.8337	618	1.21	3.34	126.3	12.84
2021	8	2	19	214	7885	932.49	3.38	3.49	91.9	4.78	5.29	8.1	-999	-999	34.3	34.4	26.1	26.1	0.758	336	320.7	1	0	-999	-999	3.737	4.587	1.35	1.22	1.1	1.64	0.01	0.16	0.01	0.46	6.68	1.38	185959	61.0985	46.8337	615.7	1.03	3.41	128.3	12.85
2021	8	2	20	214	7885	932.67	3.16	3.24	90.3	4.63	4.31	5.7	-999	-999	25.2	24.6	18.8	18.8	-999	334.3	320.3	1	0	-999	-999	3.737	4.586	0.99	0.9	0.83	1.27	-0.01	0.15	0.02	0.45	6.54	1.45	195959	61.0985	46.8337	614	0.86	3.07	128.1	12.82
2021	8	2	21	214	7885	932.78	4.82	4.74	87.6	5.05	2.84	354.7	-999	-999	10.3	10.9	8.4	8.4	-999	337.2	321.2	0.97	0	-999	-999	3.74	4.588	0.79	0.77	0.74	1.06	-0.03	0.14	0.01	0.45	6.61	1.42	205941	61.0985	46.8336	616.5	1.09	2.79	127.7	12.77
2021	8	2	22	214	7885	932.83	3.46	3.59	93.8	4.91	3.69	346.9	-999	-999	5	5.1	3.9	3.9	-999	333.3	320.3	0.99	0	-999	-999	3.74	4.588	0.7	0.66	0.71	1.01	-0.04	0.14	0.01	0.44	6.63	1.46	215941	61.0985	46.8337	614.1	0.99	2.72	125.6	12.73
2021	8	2	23	214	7885	932.99	3.9	3.81	93.6	5.05	3.24	340.9	-999	-999	0.9	1.2	1	0.9	-999	334.1	320.3	0.98	0	-999	-999	3.739	4.585	0.77	0.68	0.84	1.16	-0.04	0.14	0.01	0.45	6.6	1.47	225959	61.0984	46.8336	606.8	1.35	2.63	127.1	12.72
2021	8	3	0	215	7886	933.3	3.23	3.34	98.4	5.06	2.39	317.2	-999	-999	0.1	0	-0.4	0	-999	332.4	319.8	1	0	-999	-999	3.747	4.59	0.83	0.68	0.93	1.25	-0.05	0.13	0	0.44	6.61	1.33	235941	61.0984	46.8337	606.1	1.28	2.77	128.5	12.71
2021	8	3	1	215	7886	933.37	3.53	3.58	99.8	5.24	3.05	325.3	-999	-999	0.2	0	-0.3	0	-999	333.9	320.7	1	0	-999	-999	3.746	4.588	0.92	0.64	0.91	1.41	-0.05	0.13	0	0.43	6.63	1.45	5959	61.0984	46.8337	602.1	0.88	2.87	127.3	12.71
2021	8	3	2	215	7886	933.06	2.69	2.84	99.5	4.93	4.06	344.4	-999	-999	0	0	-0.3	0	-999	331.8	319.6	1	0	-999	-999	3.739	4.585	0.71	0.57	0.7	1.16	-0.05	0.13	0	0.44	6.55	1.4	15941	61.0985	46.8337	605.7	1.42	2.73	125.5	12.71
2021	8	3	3	215	7886	932.57	2.6	2.66	97.5	4.8	5.17	0.2	-999	-999	0	0	0.2	0	-999	330.9	319.4	1	0	-999	-999	3.735	4.584	0.76	0.64	0.71	1.18	-0.05	0.13	0.01	0.44	6.57	1.38	25941	61.0985	46.8338	614.7	1	2.43	125.4	12.71
2021	8	3	4	215	7886	932.49	2.2	2.32	98.9	4.74	4.7	22.2	-999	-999	0	0	-0.2	0	-999	330.4	319.1	1	0	-999	-999	3.735	4.585	0.73	0.64	0.61	1.01	-0.05	0.12	0.01	0.44	6.63	1.43	35941	61.0985	46.8337	605.4	0.88	2.25	125	12.72
2021	8	3	5	215	7886	932.41	2.18	2.2	99.7	4.77	4.61	21.2	-999	-999	0.1	0	-0.3	0	-999	331	319	1	0	-999	-999	3.735	4.586	0.75	0.65	0.6	1	-0.06	0.13	0.01	0.45	6.61	1.43	45959	61.0985	46.8337	604.5	1.21	2.12	127.6	12.71
2021	8	3	6	215	7886	932.4	2.1	2.16	99.7	4.74	4.4	22	-999	-999	0.3	0	-0.3	0	-999	330.5	318.9	1	0	-999	-999	3.735	4.586	0.73	0.62	0.58	0.96	-0.05	0.13	0.01	0.44	6.56	1.48	55941	61.0984	46.8337	610.5	0.98	2.08	126.6	12.71
2021	8	3	7	215	7886	932.39	2.28	2.28	98.6	4.75	5.08	22.9	-999	-999	3.8	3.3	2.5	2.5	-999	330.3	319.2	1	0	-999	-999	3.735	4.586	0.85	0.77	0.72	1.07	-0.05	0.13	0.01	0.44	6.61	1.46	65941	61.0985	46.8337	612.5	0.97	2.04	125.5	12.72
2021	8	3	8	215	7886	932.29	2.64	2.69	98.9	4.89	4.66	29.1	-999	-999	9.1	9	6.8	6.8	-999	332.3	319.7	1	0	-999	-999	3.735	4.587	1.1	1.03	1	1.29	-0.04	0.13	0.01	0.44	6.59	1.43	75941	61.0985	46.8336	608.7	1.15	2.27	125.8	12.72
2021	8	3	9	215	7886	932.43	2.58	2.72	99.7	4.91	3.65	38.4	-999	-999	13.3	13.1	9.9	9.9	0.754	332.4	319.8	1	0	-999	-999	3.735	4.586	1.22	1.12	1.15	1.32	-0.03	0.14	0.01	0.43	6.63	1.34	85959	61.0984	46.8337	601.7	0.99	2.5	129.9	12.73
2021	8	3	10	215	7886	932.6	2.4	2.59	99.8	4.84	2.81	39.2	-999	-999	26.3	26.3	19.4	19.4	0.737	332.5	319.4	1	0	-999	-999	3.735	4.584	1.11	1	1.04	1.16	-0.01	0.14	0.01	0.43	6.58	1.43	95959	61.0985	46.8337	600.7	0.98	2.69	128.9	12.76
2021	8	3	11	215	7886	932.77	3.23	3.37	99.8	5.14	2.36	60.9	-999	-999	33.8	33.8	25.3	25.3	0.749	335.2	320.4	1	0	-999	-999	3.734	4.582	1.52	0.99	1.17	1.49	0.01	0.15	0.01	0.43	6.55	1.36	105959	61.0984	46.8337	606.2	0.79	2.84	131.9	12.79
2021	8	3	12	215	7886	932.76	3.48	3.55	99.8	5.23	2.69	93.3	-999	-999	18.4	18.4	14.6	14.6	0.793	334.1	321.1	1	0	-999	-999	3.734	4.582	1.79	1.19	1.41	1.82	-0.02	0.14	0.01	0.43	6.58	1.49	115941	61.0985	46.8336	606.5	1.93	3.37	129.5	12.78
2021	8	3	13	215	7886	932.67	2.77	2.96	99.8	4.97	2.67	38.4	-999	-999	37.6	37.6	28.5	28.5	0.76	333.9	320	1	0	-999	-999	3.734	4.582	1.45	0.97	0.51	1.47	0.01	0.15	0.02	0.44	6.57	1.26	125941	61.0984	46.8337	615.3	1.19	3.19	130.5	12.8
2021	8	3	14	215	7886	932.79	3.03	3.28	99.8	5.06	2.5	62.7	-999	-999	49.8	49.8	38.2	38.2	0.768	335.1	320.4	1	0	-999	-999	3.734	4.581	1.73	1.09	0.51	1.69	0.03	0.15	0.02	0.45	6.57	1.32	135959	61.0985	46.8336	612.1	1.03	3.39	130.6	12.86
2021	8	3	15	215	7886	932.74	2.93	3.07	99.8	5.03	2.8	62.1	-999	-999	42.2	42.2	33.3	33.3	0.792	334.3	320.3	1	0	-999	-999	3.734	4.582	1.42	0.99	0.51	1.49	0.02	0.15	0.02	0.46	6.54	1.3	145959	61.0984	46.8337	606.7	0.88	3.35	131	12.9
2021	8	3	16	215	7886	932.92	2.69	2.98	99.8	4.94	2.56	56.4	-999	-999	40.1	40.1	31.7	31.7	0.793	334.1	320	1	0	-999	-999	3.734	4.58	1.44	0.97	0.55	1.43	0.01	0.15	0.02	0.45	6.55	1.32	155959	61.0984	46.8337	605.8	0.9	3.31	132.8	12.9
2021	8	3	17	215	7886	932.86	2.36	2.61	99.8	4.83	3.59	29.9	-999	-999	46.6	46.6	36.9	36.9	0.792	333.7	319.6	1	0	-999	-999	3.727	4.574	1.21	1.06	0.99	1.38	0.02	0.15	0.02	0.46	6.55	1.35	165941	61.0985	46.8337	607.3	1.02	3.11	130.4	12.94
2021	8	3	18	215	7886	932.86	2.75	2.9	99.8	4.96	3.38	38.9	-999	-999	31.6	31.6	25.5	25.5	0.805	334.1	319.9	1	0	-999	-999	3.727	4.574	1.28	1.24	1.04	1.42	0	0.14	0.01	0.45	6.56	1.3	175941	61.0985	46.8337	615.1	1.06	2.98	129.9	12.93
2021	8	3	19	215	7886	933.12	2.83	2.9	99.8	4.99	3.74	39.4	-999	-999	19.8	20	15.8	15.8	0.79	333.9	319.8	1	0	-999	-999	3.728	4.573	1.13	1.11	0.85	1.29	-0.02	0.14	0.01	0.45	6.6	1.24	185959	61.0984	46.8337	613.6	0.89	2.93	129.6	12.88
2021	8	3	20	215	7886	933.36	3.16	3.2	99.8	5.11	3.71	48.3	-999	-999	11.9	11.6	9.1	9.1	-999	334.1	320.4	1	0	-999	-999	3.733	4.576	1.35	1.32	1.02	1.47	-0.03	0.13	0.01	0.44	6.54	1.3	195959	61.0985	46.8336	609.3	0.95	2.94	128.4	12.81
2021	8	3	21	215	7886	933.53	3.04	3.15	99.8	5.06	3.77	54.6	-999	-999	6.9	6.2	4.9	4.9	-999	333.6	320	1	0	-999	-999	3.734	4.574	1.39	1.29	0.96	1.48	-0.04	0.13	0.01	0.44	6.56	1.27	205959	61.0984	46.8337	617.7	0.82	3.09	127.5	12.76
2021	8	3	22	215	7886	933.7	2.69	2.77	99.8	4.94	4.11	38.8	-999	-999	3.3	2.7	1.9	2.1	-999	332.5	319.6	1	0	-999	-999	3.734	4.574	1.17	1.07	0.82	1.26	-0.05	0.13	0	0.43	6.6	1.36	215941	61.0984	46.8336	613.3	0.99	2.83	127.3	12.73
2021	8	3	23	215	7886	933.98	2.41	2.45	99.7	4.84	4.29	30.5	-999	-999	0.7	0.5	0.2	0.4	-999	330.7	319.4	1	0	-999	-999	3.735	4.571	0.98	0.89	0.7	1.1	-0.05	0.13	0	0.43	6.53	1.32	225941	61.0984	46.8336	607.5	1.09	2.51	125.5	12.72
2021	8	4	0	216	7887	934.1	2.72	2.8	99.7	4.95	4.53	38.7	-999	-999	0.2	0	-0.3	0	-999	332.6	319.9	1	0	-999	-999	3.735	4.57	1.23	1.03	0.89	1.37	-0.05	0.13	0.01	0.43	6.52	1.42	235959	61.0985	46.8336	611.5	1.39	2.45	126.2	12.72
2021	8	4	1	216	7887	934.37	2.96	3.04	99.8	5.03	4.11	54	-999	-999	0.1	0	-0.4	0	-999	332.7	319.9	1	0	-999	-999	3.735	4.567	1.44	1.07	0.9	1.45	-0.05	0.13	0.01	0.44	6.55	1.21	5959	61.0984	46.8336	608.7	0.93	2.72	126.1	12.72
2021	8	4	2	216	7887	934.49	2.82	2.89	99.8	4.98	3.34	49	-999	-999	0.1	0	-0.5	0	-999	332.7	320	1	0	-999	-999	3.735	4.566	1.24	0.9	0.69	1.26	-0.05	0.13	0	0.43	6.56	1.31	15959	61.0985	46.8336	600.9	1.49	2.76	126.8	12.72
2021	8	4	3	216	7887	934.46	2.94	3.02	99.8	5.02	3.17	50.6	-999	-999	0.1	0	-0.4	0	-999	333.2	322.8	1	0	-999	-999	3.735	4.567	1.31	1.17	0.57	1.4	-0.05	0.13	0	0.44	6.55	1.32	25941	61.0985	46.8337	611	1.02	2.71	127.9	12.72
2021	8	4	4	216	7887	934.51	2.65	2.79	99.8	4.92	3.38	51	-999	-999	0.1	0	-0.5	0	-999	332.3	322.2	1	0	-999	-999	3.735	4.566	1.28	1.18	0.39	1.28	-0.05	0.13	0	0.44	6.55	1.25	35941	61.0985	46.8336	610.1	1.22	2.71	128.1	12.72
2021	8	4	5	216	7887	934.46	2.71	2.77	99.7	4.94	3.34	58.2	-999	-999	0	0	-0.4	0	-999	331.5	322.6	1	0	-999	-999	3.735	4.567	1.26	1.1	0.5	1.17	-0.05	0.13	0	0.44	6.51	1.31	45959	61.0984	46.8336	601.7	1.62	2.63	127.9	12.72
2021	8	4	6	216	7887	934.5	2.36	2.48	99.7	4.82	3.91	39.7	-999	-999	0.2	0	-0.3	0	-999	330.4	321.3	1	0	-999	-999	3.735	4.566	1.14	0.83	0.61	1.12	-0.05	0.13	0.01	0.44	6.53	1.34	55959	61.0984	46.8336	607.8	0.94	2.51	127.8	12.72
2021	8	4	7	216	7887	934.42	2.12	2.21	99.7	4.74	4.43	42.2	-999	-999	1.8	1.4	1.1	1.1	-999	329.1	319.7	1	0	-999	-999	3.735	4.567	1.06	0.8	0.66	1.06	-0.04	0.13	0.01	0.44	6.52	1.28	65959	61.0985	46.8337	604.6	0.84	2.3	125.3	12.72
2021	8	4	8	216	7887	934.44	2.19	2.28	99.7	4.76	4.7	48.9	-999	-999	10.4	9.8	7.6	7.6	-999	329.3	319.2	1	0	-999	-999	3.735	4.567	1.23	0.98	0.8	1.15	-0.03	0.13	0.01	0.44	6.55	1.27	75941	61.0985	46.8337	610.5	1.48	2.25	127.3	12.72
2021	8	4	9	216	7887	934.52	2.3	2.35	99.7	4.8	4.59	45.2	-999	-999	14.9	14.5	11.3	11.3	0.776	329.3	319.2	1	0	-999	-999	3.735	4.566	1.3	1.08	0.86	1.2	-0.03	0.14	0.01	0.43	6.52	1.3	85941	61.0985	46.8337	599.6	1.07	2.29	127.6	12.74
2021	8	4	10	216	7887	934.61	2.43	2.56	99.7	4.84	4.28	47.8	-999	-999	27.3	27.3	20.7	20.7	0.759	330.7	319.4	1	0	-999	-999	3.735	4.565	1.54	1.28	1.06	1.33	0	0.14	0.01	0.44	6.54	1.31	95959	61.0984	46.8337	605	0.9	2.47	127.1	12.76
2021	8	4	11	216	7887	934.67	2.15	2.3	99.7	4.75	4.22	32.3	-999	-999	38.3	38.3	28.9	28.9	0.755	329.9	319.1	1	0	-999	-999	3.735	4.565	1.29	1.12	0.92	1.19	0.01	0.15	0.02	0.44	6.51	1.31	105959	61.0985	46.8337	608.5	1.03	2.54	127.3	12.81
2021	8	4	12	216	7887	934.67	1.88	2.04	99.7	4.65	4.3	27.7	-999	-999	42.9	42.9	32.7	32.7	0.763	329.5	319	1	0	-999	-999	3.735	4.565	1.13	1.02	0.84	1.06	0.01	0.15	0.01	0.44	6.52	1.31	115959	61.0984	46.8337	611	1.14	2.38	128.1	12.84
2021	8	4	13	216	7887	934.8	1.78	1.99	99.7	4.62	4.01	26.5	-999	-999	60.7	60.7	46.1	46.1	0.76	330.3	319	1	0	-999	-999	3.735	4.564	1.25	1.12	1.05	1.15	0.04	0.16	0.02	0.44	6.52	1.31	125941	61.0984	46.8337	616.4	1.31	2.39	129	12.91
2021	8	4	14	216	7887	934.91	1.7	1.93	99.7	4.59	4.08	23.9	-999	-999	57.1	57.1	44	44	0.772	330.6	318.8	1	0	-999	-999	3.735	4.562	1.19	1.03	0.93	1.09	0.01	0.16	0.02	0.45	6.52	1.23	135941	61.0985	46.8337	611.1	0.87	2.38	132.7	12.96
2021	8	4	15	216	7887	934.96	1.78	1.98	99.7	4.62	3.88	20.7	-999	-999	55.7	55.7	43.6	43.6	0.782	330.7	319	1	0	-999	-999	3.735	4.562	1.18	1.04	0.86	1.1	0.02	0.15	0.02	0.45	6.48	1.26	145959	61.0985	46.8337	610.3	1.25	2.38	131.4	13
2021	8	4	16	216	7887	935.04	1.77	2	99.7	4.62	3.88	19.8	-999	-999	90.9	90.9	70.1	70.1	0.772	329.3	319	1	0	-999	-999	3.735	4.561	1.52	1.3	1.17	1.33	0.05	0.18	0.03	0.47	6.47	1.2	155959	61.0984	46.8337	607.2	0.96	2.54	132.8	13.12
2021	8	4	17	216	7887	935.1	1.9	2.25	98.9	4.62	4.16	18.5	-999	-999	124.8	124.8	95.2	95.2	0.763	328.3	319.7	1	0	-999	-999	3.731	4.557	2.4	1.73	1.35	1.73	0.08	0.19	0.03	0.51	6.46	1.2	165959	61.0984	46.8338	614.6	2.42	3.07	136	13.36
2021	8	4	18	216	7887	935.02	2.17	2.4	96.5	4.6	4.3	15.3	-999	-999	88.7	89.2	69.8	69.8	0.783	322.7	319.6	0.96	0	-999	-999	3.724	4.551	2.03	1.34	1.24	1.54	0.09	0.18	0.02	0.53	6.4	1.16	175941	61.0984	46.8337	611.5	1.55	3.28	136.6	13.44
2021	8	4	19	216	7887	935.11	2.21	2.41	94.1	4.49	4.11	10.1	-999	-999	67.3	67.4	53.8	53.8	0.794	322.3	319.4	0.96	0	-999	-999	3.723	4.549	1.68	1.2	1.14	1.38	0.08	0.18	0.02	0.53	6.35	1.26	185941	61.0984	46.8337	608.1	1.21	3.09	137.6	13.42
2021	8	4	20	216	7887	935.26	2.18	2.35	92.8	4.42	4.07	16.9	-999	-999	39.7	38	31.1	31.1	-999	324.9	319.1	0.98	0	-999	-999	3.723	4.547	1.25	0.98	0.91	1.18	0.04	0.16	0.02	0.53	6.38	1.2	195959	61.0985	46.8337	611.6	0.88	2.88	135	13.31
2021	8	4	21	216	7887	935.31	2.28	2.38	91.9	4.41	4.1	12.3	-999	-999	19.7	19.3	16	16	-999	320.3	318.8	0.94	0	-999	-999	3.723	4.547	0.84	0.69	0.61	0.92	0	0.16	0.01	0.53	6.4	1.25	205959	61.0984	46.8337	604.4	0.94	2.48	132	13.17
2021	8	4	22	216	7887	935.43	2.44	2.49	91.1	4.42	4.34	7.4	-999	-999	7	7.3	6.2	6.2	-999	319.9	318.8	0.92	0	-999	-999	3.723	4.546	0.65	0.5	0.43	0.82	-0.02	0.15	0.01	0.53	6.48	1.25	215959	61.0984	46.8337	612.1	1.02	2.15	130.8	13.04
2021	8	4	23	216	7887	935.64	2.41	2.49	90.2	4.37	4.51	9	-999	-999	1.3	1.5	1.4	1.3	-999	313.7	318.6	0.86	0	-999	-999	3.73	4.551	0.5	0.36	0.38	0.73	-0.04	0.14	0.01	0.51	6.4	1.23	225941	61.0984	46.8336	605	1.37	2.05	129.6	12.94
2021	8	5	0	217	7888	935.88	2.19	2.26	90.9	4.33	3.91	12.4	-999	-999	0	0.1	0.2	0.1	-999	302.9	318	0.76	0	-999	-999	3.735	4.553	0.3	0.17	0.23	0.5	-0.04	0.14	0.01	0.5	6.41	1.22	235941	61.0984	46.8337	604.3	1.04	1.83	131.8	12.87
2021	8	5	1	217	7888	936.19	2.52	2.53	89.2	4.35	3.9	4.5	-999	-999	-0.1	0	0.2	0	-999	293.6	318.2	0.64	0	-999	-999	3.735	4.55	0.25	0.1	0.22	0.48	-0.04	0.14	0.01	0.49	6.48	1.16	5959	61.0985	46.8336	605.1	0.91	1.73	129.8	12.81
2021	8	5	2	217	7888	936.35	2.41	2.55	89.6	4.34	3.46	2.6	-999	-999	-0.4	0	0	0	-999	278.9	317.9	0.49	0	-999	-999	3.735	4.549	-0.02	-0.16	-0.05	0.14	-0.05	0.14	0.01	0.48	6.41	1.21	15959	61.0985	46.8337	608.4	1.05	1.56	129.8	12.78
2021	8	5	3	217	7888	936.72	2.77	2.82	88.1	4.37	3.1	349.1	-999	-999	-0.5	0	0.6	0	-999	264.6	317.5	0.32	0	-999	-999	3.735	4.546	-0.28	-0.37	-0.3	-0.13	-0.05	0.13	0.01	0.46	6.5	1.2	25959	61.0985	46.8337	609.8	0.91	1.2	127.4	12.76
2021	8	5	4	217	7888	937.25	2.4	2.38	89.1	4.3	3.68	352.2	-999	-999	-0.6	0	1.2	0	-999	261.5	316.4	0.31	0	-999	-999	3.736	4.542	-0.43	-0.5	-0.42	-0.25	-0.05	0.13	0.01	0.46	6.43	1.2	35941	61.0985	46.8336	612.7	0.9	0.9	128.3	12.75
2021	8	5	5	217	7888	937.73	1.78	1.88	89.1	4.11	4.26	352	-999	-999	-0.7	0	0.6	0	-999	260.7	315.8	0.33	0	-999	-999	3.743	4.545	-0.46	-0.54	-0.45	-0.24	-0.05	0.14	0.01	0.45	6.37	1.25	45941	61.0984	46.8336	605.2	1.46	0.72	127.2	12.74
2021	8	5	6	217	7888	937.98	1.61	1.66	88.1	4.02	5.01	353.8	-999	-999	-0.3	0.4	1	0.3	-999	259.1	315.3	0.32	0	-999	-999	3.748	4.548	-0.45	-0.56	-0.44	-0.22	-0.05	0.14	0.02	0.45	6.54	1.17	55959	61.0984	46.8336	606	0.94	0.77	127.8	12.73
2021	8	5	7	217	7888	938.46	1.64	1.69	87.2	3.98	4.33	8.1	-999	-999	8.3	8.5	8	8	-999	257.7	315.1	0.31	0	-999	-999	3.756	4.551	-0.41	-0.37	-0.45	-0.02	-0.04	0.13	0.01	0.44	6.43	1.26	65959	61.0985	46.8336	607.7	0.8	0.79	129	12.72
2021	8	5	8	217	7888	938.97	1.72	1.89	88.8	4.08	3.57	8.1	-999	-999	38.5	33.4	31.7	31.7	-999	259.2	316.5	0.32	0	-999	-999	3.76	4.55	0.41	1.21	0.52	1.31	0.01	0.15	0.01	0.45	6.44	1.24	75959	61.0985	46.8337	609.6	0.93	1.61	129.1	12.75
2021	8	5	9	217	7888	939.09	1.97	2.19	88.1	4.12	4.31	359.3	-999	-999	77.2	69	66.1	66.1	0.962	260.4	318.1	0.32	0	-999	-999	3.759	4.548	1.23	2.37	1.45	2.46	0.06	0.17	0.02	0.46	6.44	1.13	85941	61.0984	46.8337	603.2	0.94	2.61	126	12.8
2021	8	5	10	217	7888	939.52	2.04	2.33	87.3	4.1	3.37	12.9	-999	-999	114.4	101.7	93.4	93.4	0.92	260.2	318.7	0.31	0	-999	-999	3.759	4.544	1.62	2.83	1.58	2.76	0.11	0.19	0.02	0.48	6.35	1.1	95941	61.0985	46.8337	604.6	1.26	3.29	129.6	12.93
2021	8	5	11	217	7888	939.85	2.09	2.33	88.2	4.15	3.64	14.5	-999	-999	150.1	138.8	121.4	121.4	0.875	261.1	319.5	0.32	0	-999	-999	3.759	4.54	2	2.25	0.55	2.86	0.18	0.2	0.02	0.51	6.41	1.15	105959	61.0985	46.8337	605.4	0.94	3.68	136.5	13.35
2021	8	5	12	217	7888	940.29	2.29	2.6	87.1	4.16	3.41	11.6	-999	-999	158.5	151.8	142.5	142.5	0.938	271.2	321	0.42	0	-999	-999	3.759	4.536	2.6	1.7	0.3	2.79	0.18	0.21	0.03	0.52	6.28	0.96	115959	61.0985	46.8337	612.4	0.85	4.09	143.8	13.87
2021	8	5	13	217	7888	940.75	1.9	2.34	89.2	4.14	3.13	14	-999	-999	155.7	153.6	143.8	143.8	0.937	287.2	321	0.61	0	-999	-999	3.759	4.533	3.17	1.5	0.41	2.65	0.14	0.21	0.03	0.52	6.2	0.97	125959	61.0985	46.8337	617.2	1.31	4.34	146.5	14.02
2021	8	5	14	217	7888	940.9	2.5	2.95	88.5	4.29	3.47	8.6	-999	-999	203.2	202.8	188.7	188.7	0.933	292.8	323	0.63	0	-999	-999	3.76	4.532	3.88	1.93	0.65	3.37	0.13	0.23	0.03	0.72	6.2	0.93	135941	61.0985	46.8337	612.8	1.07	4.75	148.5	14.18
2021	8	5	15	217	7888	940.66	2.09	2.46	88.9	4.18	3.87	3.5	-999	-999	95.6	95.8	87	87	0.9	324.6	320.8	0.94	0	-999	-999	3.758	4.532	2.18	1.06	0.62	2	0.04	0.19	0.02	0.91	6.22	0.92	145941	61.0984	46.8337	609.4	1.77	4.69	143.6	13.88
2021	8	5	16	217	7888	940.56	1.92	2.22	90.1	4.19	3.6	5.1	-999	-999	76.4	76.4	66.7	66.7	0.876	334.4	319.8	1	0	-999	-999	3.758	4.533	1.87	1.13	1.31	1.73	0.02	0.18	0.03	1.4	6.16	0.95	155959	61.0985	46.8337	604.9	0.84	3.72	140.8	13.63
2021	8	5	17	217	7888	940.76	2.22	2.44	90.4	4.29	3.3	7.1	-999	-999	61.4	61.4	52.7	52.7	0.861	330.6	319.7	0.99	0	-999	-999	3.758	4.531	1.58	1.11	1.39	1.55	0.02	0.17	0.03	1.66	6.24	0.96	165959	61.0985	46.8337	610.8	1.21	3.35	139.1	13.53
2021	8	5	18	217	7888	940.56	1.8	2.07	91.4	4.21	3.75	14.4	-999	-999	53	53	46.2	46.2	0.875	325.6	318.9	1	0	-999	-999	3.753	4.528	1.14	1.02	1.23	1.3	0.01	0.17	0.02	1.65	6.26	0.95	175941	61.0984	46.8337	609.9	1.17	2.98	139	13.44
2021	8	5	19	217	7888	940.05	2.19	2.36	91.4	4.34	4.28	20.4	-999	-999	22	21.6	20.5	20.5	0.935	329.6	318.8	1	0	-999	-999	3.743	4.523	0.73	0.87	0.95	1.15	-0.02	0.16	0.02	1.63	6.21	0.99	185941	61.0984	46.8337	606.9	0.9	2.73	134.8	13.3
2021	8	5	20	217	7888	939.97	2.18	2.28	92.3	4.37	3.95	27.4	-999	-999	7	7.6	7.6	7.6	-999	329.4	318.7	1	0	-999	-999	3.741	4.522	0.43	0.61	0.62	0.84	-0.03	0.15	0.03	1.7	6.25	0.96	195941	61.0984	46.8337	609.5	0.89	2.33	131.9	13.14
2021	8	5	21	217	7888	939.7	2.08	2.13	95.5	4.49	4.14	27.5	-999	-999	5.4	6	6	6	-999	328.9	318.6	1	0	-999	-999	3.737	4.52	0.52	0.64	0.52	0.78	-0.04	0.14	0.02	1.74	6.27	0.93	205959	61.0984	46.8337	614.1	1.12	1.99	130.8	13.03
2021	8	5	22	217	7888	939.49	2.09	2.12	98.3	4.63	4.12	19.7	-999	-999	2.1	2.3	2.5	2.3	-999	330.3	318.5	1	0	-999	-999	3.735	4.52	0.56	0.68	0.55	0.84	-0.04	0.14	0.02	1.74	6.18	0.89	215959	61.0984	46.8336	611.5	0.96	1.87	129.3	12.96
2021	8	5	23	217	7888	939.37	2.09	2.18	99.7	4.7	3.89	21.9	-999	-999	0.5	0.4	0.3	0.4	-999	330.6	318.5	1	0	-999	-999	3.735	4.521	0.57	0.71	0.55	0.87	-0.04	0.14	0.02	1.73	6.24	0.98	225959	61.0984	46.8336	608.3	1.14	1.93	129.1	12.92
2021	8	6	0	218	7889	939.04	2.25	2.29	99.7	4.76	4.1	18.5	-999	-999	0.1	0	0	0	-999	329.9	318.7	1	0	-999	-999	3.735	4.524	0.64	0.78	0.66	0.95	-0.05	0.14	0.02	1.71	6.32	0.94	235941	61.0985	46.8336	609.9	0.81	1.98	130.2	12.88
2021	8	6	1	218	7889	938.78	2.28	2.3	99.7	4.77	4	13.8	-999	-999	0.1	0	-0.1	0	-999	331.5	318.7	1	0	-999	-999	3.735	4.526	0.66	0.79	0.71	0.94	-0.04	0.13	0.02	1.71	6.18	0.94	5941	61.0985	46.8336	608.2	0.98	2.08	128.3	12.87
2021	8	6	2	218	7889	938.13	2.1	2.13	99.7	4.71	4.15	20.3	-999	-999	0	0	0.1	0	-999	329.7	318.5	1	0	-999	-999	3.732	4.53	0.63	0.73	0.67	0.87	-0.04	0.13	0.02	1.73	6.19	0.9	15959	61.0985	46.8337	608.5	1.1	1.98	128.9	12.85
2021	8	6	3	218	7889	937.96	2.15	2.18	99.7	4.73	3.95	14.4	-999	-999	0.2	0	0	0	-999	329	318.4	1	0	-999	-999	3.725	4.525	0.66	0.73	0.62	0.92	-0.05	0.13	0.02	1.75	6.25	0.9	25959	61.0985	46.8337	612.9	1.02	1.93	128.3	12.83
2021	8	6	4	218	7889	937.54	2.03	2.08	99.7	4.69	4.07	9.9	-999	-999	0.1	0	-0.2	0	-999	328.8	318.5	1	0	-999	-999	3.718	4.522	0.63	0.69	0.61	0.88	-0.04	0.13	0.02	1.76	6.19	0.98	35959	61.0985	46.8337	613.8	1.32	1.93	130.2	12.81
2021	8	6	5	218	7889	937.22	2.15	2.17	99.5	4.72	4.31	5.4	-999	-999	0	0	0.1	0	-999	320.9	318.3	0.94	0	-999	-999	3.713	4.519	0.58	0.61	0.56	0.83	-0.05	0.13	0.02	1.76	6.14	0.99	45941	61.0984	46.8336	600.8	1.34	1.91	129.3	12.78
2021	8	6	6	218	7889	937.18	2.04	2.08	96.3	4.53	3.98	11.2	-999	-999	0.3	0.3	0.5	0.3	-999	326	318.4	0.99	0	-999	-999	3.709	4.516	0.58	0.57	0.47	0.74	-0.04	0.14	0.02	1.76	6.21	0.96	55941	61.0984	46.8337	606.4	0.93	1.83	129	12.77
2021	8	6	7	218	7889	937.26	2.19	2.27	93.7	4.46	3.97	10.7	-999	-999	3.6	3.1	3.1	3.1	-999	328.8	318.7	1	0	-999	-999	3.709	4.515	0.77	0.69	0.55	0.84	-0.03	0.15	0.02	1.76	6.2	0.96	65959	61.0984	46.8336	606.6	0.94	1.95	128.7	12.76
2021	8	6	8	218	7889	937.1	2.83	2.85	92.4	4.6	2.73	348.4	-999	-999	23.9	22	22	22	-999	285.3	318	0.54	0	-999	-999	3.709	4.517	0.58	0.85	0.5	0.99	-0.01	0.16	0.02	1.75	6.23	0.94	75959	61.0985	46.8337	611.5	0.96	1.98	130	12.77
2021	8	6	9	218	7889	936.88	2.58	2.82	91.9	4.5	3.86	355.5	-999	-999	70.9	60.2	59.9	59.9	-999	264.2	318.7	0.33	0	-999	-999	3.709	4.519	1.46	2.71	1.38	2.33	0.05	0.18	0.03	1.75	6.25	0.82	85959	61.0984	46.8337	603.5	1.03	2.86	129.4	12.83
2021	8	6	10	218	7889	936.78	2.83	2.93	84.4	4.21	5.02	353.8	-999	-999	103.6	91.6	90.9	90.9	0.989	255.1	319.2	0.22	0	-999	-999	3.709	4.519	1.81	2.92	1.22	2.81	0.13	0.19	0.03	1.79	6.19	0.89	95941	61.0984	46.8336	599.7	1.3	3.5	129.9	12.98
2021	8	6	11	218	7889	936.35	3.37	3.47	78	4.04	6.55	351.7	-999	-999	128.6	117.3	110.4	110.4	0.943	255.8	320.2	0.2	0	-999	-999	3.709	4.523	2.02	2.58	0.85	3.05	0.14	0.2	0.04	1.71	6.15	0.63	105941	61.0985	46.8337	608.8	1.04	4	133.8	13.4
2021	8	6	12	218	7889	936.19	3.27	3.44	78.6	4.04	6.42	349.3	-999	-999	152.5	144.3	133.8	133.8	0.927	256.5	320.4	0.21	0	-999	-999	3.7	4.516	2.27	2.59	0.89	3.16	0.15	0.21	0.03	1.64	6.01	0.83	115959	61.0985	46.8337	610.1	0.91	4.3	142	13.99
2021	8	6	13	218	7889	936.22	3.78	3.88	75.3	4.01	5.04	351.2	-999	-999	147.4	143.1	134.4	134.4	0.94	256.7	321.3	0.18	0	-999	-999	3.695	4.51	2.69	2.09	0.95	3.15	0.18	0.21	0.03	1.56	6.07	0.86	125941	61.0984	46.8338	622.1	1.31	4.24	146.1	14.17
2021	8	6	14	218	7889	936.03	3.05	3.43	78.9	4	4.52	353	-999	-999	173.9	176.7	173.5	173.5	0.963	254	321.6	0.19	0	-999	-999	3.687	4.505	3.63	2.21	1.39	3.32	0.16	0.22	0.03	1.48	5.99	0.7	135959	61.0984	46.8337	612.8	1.43	4.48	147.4	14.28
2021	8	6	15	218	7889	935.47	3.14	3.38	79.4	4.05	6.19	352.1	-999	-999	175.9	186.2	183.8	183.8	-999	252.2	321	0.17	0	-999	-999	3.683	4.506	3.66	2.22	2	3.14	0.17	0.22	0.03	1.42	5.91	0.64	145941	61.0985	46.8337	605	0.97	4.5	144.3	14.22
2021	8	6	16	218	7889	935.38	3.65	3.87	75.1	3.98	5.42	6.5	-999	-999	166.6	180.5	177.1	177.1	-999	251.8	321.4	0.14	0	-999	-999	3.676	4.499	4.32	2.77	3.01	3.48	0.19	0.21	0.03	1.39	5.9	0.64	155941	61.0985	46.8337	604.8	0.96	4.9	142.7	14.03
2021	8	6	17	218	7889	935.31	3.83	4.33	71.4	3.82	3.65	14.3	-999	-999	153.5	170.4	165.9	165.9	0.97	252.1	322.7	0.13	0	-999	-999	3.674	4.498	4.63	2.82	3.75	3.58	0.23	0.2	0.03	1.38	5.93	0.65	165959	61.0984	46.8337	608.9	0.8	6.07	146.8	14.16
2021	8	6	18	218	7889	935.22	3.37	3.7	74.4	3.86	4.29	3.2	-999	-999	136.6	155.1	153.7	153.7	0.99	250.5	321.6	0.14	0	-999	-999	3.663	4.488	4.31	2.33	3.27	3.37	0.21	0.19	0.02	1.37	5.85	0.56	175959	61.0984	46.8337	613.3	0.88	5.79	145.3	14.11
2021	8	6	19	218	7889	934.85	3.31	3.52	74.6	3.85	6.23	354.4	-999	-999	106.8	129.3	129.2	129.2	0.999	248.4	320.3	0.12	0	-999	-999	3.657	4.486	3.4	2.04	2.77	2.82	0.16	0.18	0.03	1.35	5.9	0.69	185959	61.0984	46.8336	612.3	0.94	5.28	141.6	13.97
2021	8	6	20	218	7889	934.59	3.17	3.32	73.2	3.74	5.56	359	-999	-999	73.7	96	95.7	95.7	-999	249.1	319.7	0.14	0	-999	-999	3.658	4.489	2.23	1.51	2.14	2.35	0.11	0.17	0.02	1.31	5.76	0.58	195941	61.0985	46.8337	611.6	0.95	4.45	139.4	13.75
2021	8	6	21	218	7889	934.53	2.74	2.88	74.5	3.7	5.14	351.8	-999	-999	30.2	39.9	39.8	39.8	-999	253.9	318.5	0.21	0	-999	-999	3.659	4.49	0.52	0.21	0.57	1.05	0.04	0.15	0.02	1.24	5.91	0.59	205941	61.0985	46.8337	616.4	0.98	3.52	137.1	13.53
2021	8	6	22	218	7889	934.27	2.82	2.87	72.8	3.63	4.9	0.5	-999	-999	11.3	18.5	14.6	18.4	-999	273.1	318.1	0.41	0	-999	-999	3.658	4.492	0.14	-0.17	-0.11	0.49	0	0.14	0.02	1.1	5.84	0.56	215959	61.0984	46.8337	612.5	0.88	2.47	134.3	13.33
2021	8	6	23	218	7889	934.09	2.15	2.27	73.1	3.48	5.4	333.7	-999	-999	1.6	4.7	3.2	4.6	-999	249.4	315.9	0.19	0	-999	-999	3.655	4.49	-0.62	-0.77	-0.7	-0.25	-0.05	0.14	0.02	0.95	6.14	0.72	225959	61.0985	46.8336	609.3	1.23	1.91	132.4	13.16
2021	8	7	0	219	7890	934.26	1.79	1.79	73.8	3.43	6.54	1.1	-999	-999	-0.6	0	0.8	0	-999	244.1	314.2	0.16	0	-999	-999	3.659	4.493	-0.87	-1.14	-0.98	-0.47	-0.06	0.13	0.01	0.74	5.81	0.49	235959	61.0985	46.8336	610.6	0.88	1.04	126.9	13.04
2021	8	7	1	219	7890	934.01	2.02	2.04	75.9	3.58	7.05	4.1	-999	-999	-0.6	0	0.7	0	-999	245.8	314.9	0.16	0	-999	-999	3.651	4.488	-0.69	-0.99	-0.9	-0.23	-0.05	0.13	0.02	0.61	5.74	0.66	5941	61.0985	46.8337	604.2	0.98	1.06	127.9	12.97
2021	8	7	2	219	7890	933.82	2.35	2.38	81.2	3.92	5.89	14.3	-999	-999	-0.6	0	0.9	0	-999	248.6	315.8	0.17	0	-999	-999	3.648	4.486	-0.53	-0.79	-0.82	-0.05	-0.03	0.13	0.02	0.48	5.96	0.52	15941	61.0985	46.8337	609.9	1.03	1.27	127.9	12.94
2021	8	7	3	219	7890	933.37	2.65	2.65	82.7	4.08	5.86	13	-999	-999	-0.6	0	0.8	0	-999	254.4	317	0.22	0	-999	-999	3.644	4.486	-0.29	-0.54	-0.63	0.19	-0.03	0.13	0.02	0.43	5.77	0.51	25959	61.0985	46.8337	606.9	1.09	1.45	127	12.91
2021	8	7	4	219	7890	932.88	2.75	2.76	83.4	4.15	6.25	10.6	-999	-999	-0.6	0	0.7	0	-999	250.6	317.1	0.17	0	-999	-999	3.638	4.485	-0.2	-0.45	-0.58	0.29	-0.02	0.13	0.02	0.42	5.88	0.44	35959	61.0985	46.8337	611.1	1.08	1.71	126.7	12.88
2021	8	7	5	219	7890	932.41	3.09	3.07	79.8	4.07	5.7	22.6	-999	-999	-0.4	0	0.7	0	-999	268.8	318.2	0.35	0	-999	-999	3.635	4.486	0	-0.26	-0.39	0.54	0	0.13	0.02	0.47	5.89	0.73	45959	61.0985	46.8337	608.3	1.39	1.9	129	12.87
2021	8	7	6	219	7890	932.28	3.2	3.28	77.1	3.96	5.82	19	-999	-999	-0.1	0	0.3	0	-999	298.2	319.2	0.66	0	-999	-999	3.635	4.487	0.28	-0.02	-0.11	0.9	0.03	0.14	0.02	0.5	5.87	0.77	55941	61.0985	46.8337	605.7	0.93	2.42	126.1	12.85
2021	8	7	7	219	7890	932.21	3.03	3.13	78.8	4.01	5.57	11.5	-999	-999	2.8	4.8	4.7	4.7	-999	292.6	318.9	0.6	0	-999	-999	3.634	4.487	0.34	0.05	-0.01	0.94	0.03	0.14	0.02	0.52	5.98	0.62	65941	61.0985	46.8336	607.7	1.53	2.53	127.8	12.84
2021	8	7	8	219	7890	931.85	2.94	3.08	80.8	4.08	5.22	14.8	-999	-999	10.3	14.6	14.4	14.4	-999	310.8	319.3	0.8	0	-999	-999	3.634	4.491	0.66	0.46	0.32	1.2	0.06	0.15	0.02	0.52	5.94	0.52	75959	61.0985	46.8337	611.4	0.9	2.74	128.7	12.84
2021	8	7	9	219	7890	931.49	3.15	3.27	78.4	4.02	5.2	11.9	-999	-999	14.5	20.9	20.6	20.6	-999	319.8	319.6	0.89	0	-999	-999	3.633	4.493	0.98	0.8	0.5	1.42	0.07	0.16	0.02	0.54	5.89	0.54	85959	61.0984	46.8337	601	1.06	2.89	127.9	12.85
2021	8	7	10	219	7890	931.19	3.12	3.32	76.9	3.94	5.22	19	-999	-999	26.7	36.8	36.2	36.2	-999	321	319.7	0.9	0	-999	-999	3.629	4.491	1.36	1.12	0.74	1.61	0.1	0.17	0.02	0.55	5.88	0.55	95959	61.0984	46.8337	602.5	1.3	3.16	126.1	12.88
2021	8	7	11	219	7890	930.69	3.05	3.21	77.7	3.96	5.1	26.2	-999	-999	29.4	39.9	39.2	39.2	-999	322.9	319.6	0.93	0	-999	-999	3.617	4.485	1.52	1.18	0.83	1.66	0.11	0.17	0.02	0.56	5.87	0.68	105941	61.0985	46.8336	599.9	2.36	3.32	129.8	12.92
2021	8	7	12	219	7890	930.64	3.35	3.57	74.5	3.88	4.66	38.5	-999	-999	40.1	53.7	52.7	52.7	-999	322.5	319.9	0.91	0	-999	-999	3.617	4.485	1.97	1.56	1.09	2.01	0.15	0.17	0.03	0.57	5.81	0.5	115941	61.0984	46.8337	608.2	1.01	3.52	128.7	12.98
2021	8	7	13	219	7890	930.6	2.77	3.08	83.7	4.18	4.64	30.3	-999	-999	32.6	45.2	44.3	44.3	-999	331.6	319.5	0.98	0	-999	-999	3.61	4.478	1.73	1.43	1.02	1.79	0.13	0.17	0.03	0.56	5.9	0.5	125941	61.0984	46.8337	617.7	1.3	3.68	130.6	13.04
2021	8	7	14	219	7890	929.98	2.89	3.13	90.3	4.55	4.3	52.8	-999	-999	30.3	42.3	41.5	41.5	-999	321.8	319.5	0.92	0	-999	-999	3.609	4.483	1.75	1.52	1.14	1.74	0.14	0.17	0.03	0.55	5.91	0.53	135959	61.0984	46.8337	611.9	2.42	3.49	131.6	13.08
2021	8	7	15	219	7890	929.69	2.75	2.91	94.7	4.73	4.34	60.2	-999	-999	19.7	28.8	28.2	28.2	-999	322.4	319.3	0.93	0	-999	-999	3.608	4.485	1.26	1.19	0.9	1.32	0.1	0.16	0.02	0.53	5.92	0.54	145959	61.0985	46.8337	610.8	1.24	3.15	131.1	13.05
2021	8	7	16	219	7890	928.66	2.54	2.63	92.5	4.56	4.56	38.3	-999	-999	17	24.9	24.4	24.4	-999	324.3	319.2	0.97	0	-999	-999	3.588	4.475	0.85	0.91	0.56	1.03	0.07	0.15	0.02	0.51	5.91	0.55	155941	61.0984	46.8337	603.8	0.96	2.63	129.9	13
2021	8	7	17	219	7890	927.09	3.37	3.17	81.9	4.29	5.7	28.4	-999	-999	13.1	21.1	20.6	20.6	-999	326.9	320.5	0.95	0	-999	-999	3.579	4.48	0.86	0.75	0.44	1.08	0.06	0.15	0.02	0.49	5.91	0.55	165941	61.0984	46.8337	607.1	1.03	2.27	128	12.95
2021	8	7	18	219	7890	925.66	2.64	2.66	88.2	4.39	7.89	31.7	-999	-999	7.2	10.9	11.1	10.6	-999	326.2	319.9	0.98	0	-999	-999	3.561	4.475	0.75	0.46	0.32	0.99	0.04	0.15	0.02	0.49	5.48	0.54	175959	61.0984	46.8337	613.9	1.04	2.23	128.8	12.88
2021	8	7	19	219	7890	924.45	2.66	2.62	89.9	4.49	9.94	22.1	-999	-999	5.7	8.9	8.7	8.7	-999	328.4	319.8	1	0	-999	-999	3.548	4.474	0.78	0.59	0.51	1.09	0.05	0.15	0.02	0.49	5.69	0.68	185959	61.0984	46.8337	608	1.01	2.07	131.1	12.82
2021	8	7	20	219	7890	923.68	3.5	3.41	91.7	4.86	7.84	37.9	-999	-999	5.1	7.3	7.1	7.1	-999	333.1	320.9	1	0	-999	-999	3.54	4.472	1.24	1.29	0.91	1.53	0.1	0.14	0.02	0.48	5.65	0.57	195959	61.0984	46.8337	610	1.47	2.48	128.7	12.79
2021	8	7	21	219	7890	923.92	3.84	3.95	98.1	5.33	4.78	63.8	-999	-999	3.3	4.3	4.2	4.2	-999	336.2	321	1	0	-999	-999	3.542	4.473	1.69	1.8	1.53	1.95	0.14	0.14	0.02	0.48	5.9	0.35	205941	61.0985	46.8337	615.1	1.64	3.23	126.5	12.77
2021	8	7	22	219	7890	924.01	4.24	4.43	99.8	5.57	3.8	113.9	-999	-999	1.3	1.4	1.3	1.3	-999	337.7	323.6	1	0	-999	-999	3.542	4.472	1.99	2.12	1.89	2.33	0.19	0.14	0.02	0.48	5.8	0.5	215941	61.0984	46.8336	609.1	0.87	3.84	129.7	12.76
2021	8	7	23	219	7890	924.47	3.74	4.02	99.8	5.37	5.63	112.4	-999	-999	0.2	0.2	-0.2	0.2	-999	336.2	325	1	0	-999	-999	3.55	4.475	1.88	1.36	1.15	2.2	0.21	0.13	0.02	0.47	5.82	0.53	225959	61.0984	46.8336	606.7	1.61	4.02	127.2	12.75
2021	8	8	0	220	7891	924.61	3.58	3.74	99.8	5.31	7.22	123.4	-999	-999	0.1	0.2	0	0.2	-999	334.6	325.4	1	0	-999	-999	3.55	4.474	1.84	1.7	1.19	2.14	0.24	0.12	0.02	0.46	6.3	0.13	235959	61.0985	46.8336	610.2	1.24	3.77	127.5	12.74
2021	8	8	1	220	7891	924.76	2.46	2.7	99.7	4.91	8.33	104.7	-999	-999	0	0	-0.3	0	-999	329.2	321.6	1	0	-999	-999	3.548	4.47	1.27	1.22	0.5	1.48	0.19	0.13	0.02	0.46	6.29	0.88	5941	61.0985	46.8336	604	1.03	3.24	128.2	12.74
2021	8	8	2	220	7891	925.44	1.83	1.99	99.7	4.68	4.15	67.7	-999	-999	0	0	-0.3	0	-999	326.3	319.7	1	0	-999	-999	3.558	4.475	0.85	0.72	0.46	0.93	0.13	0.12	0.01	0.46	5.75	0.41	15959	61.0985	46.8337	608.8	1.08	2.42	127.3	12.73
2021	8	8	3	220	7891	926.38	1.92	1.88	99.7	4.71	2.61	0.1	-999	-999	0.1	0	-0.3	0	-999	325.1	319.2	0.99	0	-999	-999	3.56	4.467	0.64	0.4	0.29	0.66	0.09	0.13	0.02	0.49	5.88	0.39	25959	61.0984	46.8337	610.4	0.83	1.95	128.3	12.72
2021	8	8	4	220	7891	927.37	1.69	1.63	98.9	4.59	3.49	346.3	-999	-999	-0.4	0	0.8	0	-999	309.5	317.2	0.85	0	-999	-999	3.568	4.467	0.07	-0.2	-0.21	0.08	0	0.13	0.02	0.52	5.81	0.39	35959	61.0984	46.8337	612.4	0.97	1.51	128.7	12.72
2021	8	8	5	220	7891	928.37	1.42	1.38	99.2	4.51	2.31	302.6	-999	-999	-0.5	0	0.9	0	-999	301.3	316.9	0.78	0	-999	-999	3.585	4.474	-0.34	-0.81	-0.64	-0.35	-0.09	0.14	0.01	0.54	5.84	0.66	45941	61.0984	46.8336	597.2	1.72	0.73	129.2	12.72
2021	8	8	6	220	7891	929.09	2.16	1.89	89.1	4.26	1.38	27.3	-999	-999	-0.6	0	2.2	0	-999	296.6	315.1	0.69	-0.06	-999	-999	3.586	4.468	-0.75	-1.24	-1.16	-0.55	-0.16	0.15	0.02	0.56	5.82	0.42	55941	61.0984	46.8337	602.2	1.13	0.18	129.2	12.72
2021	8	8	7	220	7891	930.14	1.84	1.81	81.3	3.8	3.18	317.3	-999	-999	3.8	8.2	7.9	7.9	-999	293.5	314.5	0.67	-0.12	-999	-999	3.595	4.467	-0.82	-1.33	-1	-0.56	-0.21	0.15	0.02	0.58	5.85	0.34	65959	61.0985	46.8337	607.7	1.38	0.13	128.5	12.72
2021	8	8	8	220	7891	930.9	1.16	1.31	85.1	3.79	3.37	294.2	-999	-999	19	29.8	28.7	28.7	-999	288.6	314.4	0.66	-0.12	-999	-999	3.607	4.472	0.07	0.43	-0.14	0.6	0.08	0.16	0.03	0.62	5.84	0.35	75959	61.0985	46.8337	609	0.95	0.96	126.7	12.74
2021	8	8	9	220	7891	931.54	1.43	1.6	85.4	3.87	3.9	280.2	-999	-999	52.1	63	60.6	60.6	-999	284.4	315.9	0.6	0	-999	-999	3.61	4.469	1.05	2.28	0.81	1.83	0.37	0.18	0.03	0.74	5.79	0.3	85959	61.0984	46.8337	602.3	1.01	2.1	128.3	12.79
2021	8	8	10	220	7891	932.03	1.34	1.52	90.7	4.08	3.61	288.2	-999	-999	61.7	83	79.7	79.7	-999	276	316.1	0.52	0	-999	-999	3.609	4.464	1.25	2.81	1.03	2.26	0.35	0.19	0.03	0.9	5.73	0.28	95941	61.0984	46.8336	606.7	1.31	2.81	128.4	12.89
2021	8	8	11	220	7891	932.48	1.51	1.66	92.5	4.21	4.41	282	-999	-999	81.2	110.4	105.9	105.9	-999	270.3	317.2	0.45	0	-999	-999	3.613	4.464	1.52	3.11	1.12	2.6	0.39	0.2	0.04	1.02	5.74	0.14	105941	61.0985	46.8336	604.1	2.57	3.14	133	13.3
2021	8	8	12	220	7891	932.85	1.86	2	88.7	4.15	5.41	263.1	-999	-999	109.8	151.8	145.3	145.3	-999	258	317.7	0.3	0	-999	-999	3.611	4.458	1.72	2.77	0.85	2.69	0.37	0.22	0.04	1.1	5.55	-0.04	115959	61.0984	46.8337	600.4	1.11	3.48	143.5	14.08
2021	8	8	13	220	7891	933.33	1.5	1.73	90.2	4.1	4.51	261.9	-999	-999	135.2	184.8	176.9	176.9	-999	252.5	317.9	0.26	0	-999	-999	3.613	4.455	1.94	2.01	0.66	2.59	0.37	0.23	0.04	1.16	5.55	0.32	125959	61.0985	46.8337	617.9	1.3	3.5	148.2	14.29
2021	8	8	14	220	7891	933.57	1.71	2.01	87.6	4.04	3.67	269.9	-999	-999	146.7	207.2	197.9	197.9	-999	247.8	318.7	0.2	0	-999	-999	3.611	4.452	2.91	1.8	1.17	3.06	0.48	0.23	0.04	1.22	5.56	0.15	135959	61.0984	46.8337	611.4	1.25	3.49	149.7	14.32
2021	8	8	15	220	7891	933.46	1.9	2.32	85.5	4	3.88	296.8	-999	-999	167.6	222	212	212	-999	246.6	319.5	0.18	0	-999	-999	3.608	4.45	3.61	1.9	2.45	3.29	0.71	0.23	0.04	1.21	5.45	0	145941	61.0984	46.8337	606.3	1.04	4.03	147.8	14.26
2021	8	8	16	220	7891	933.53	1.81	2.13	86.4	4.02	5.02	293.4	-999	-999	163.4	216.1	206.1	206.1	-999	245.6	318.6	0.17	0	-999	-999	3.608	4.449	3.94	2.77	2.84	2.92	1.1	0.22	0.04	1.41	5.29	0	155941	61.0984	46.8337	603.2	1.02	4.21	143	14.01
2021	8	8	17	220	7891	933.56	1.69	2.14	87.2	4.02	3.5	299.2	-999	-999	155.8	201.6	192	192	-999	244.4	319.2	0.16	0	-999	-999	3.606	4.446	4.77	3.3	3.75	3.21	1.62	0.2	0.03	1.51	5.36	-0.08	165959	61.0985	46.8337	611.3	0.87	4.73	146.9	14.21
2021	8	8	18	220	7891	933.65	1.61	1.98	87.9	4.03	3.98	264.7	-999	-999	140.8	179.4	170.8	170.8	-999	243.4	318.4	0.16	0	-999	-999	3.605	4.445	4.11	2.71	1.8	2.29	1.73	0.19	0.03	1.51	5.29	0.11	175959	61.0984	46.8337	609.4	0.9	4.71	145.8	14.15
2021	8	8	19	220	7891	934.11	1.9	2.21	84	3.93	3.6	265.4	-999	-999	110.2	151	143.5	143.5	-999	243.9	318.5	0.15	0	-999	-999	3.608	4.443	3.94	1.71	1.43	1.63	1.19	0.18	0.03	1.51	5.35	0.21	185959	61.0985	46.8337	612.9	0.88	4.6	144.7	13.99
2021	8	8	20	220	7891	934.24	1.86	2.1	83.2	3.88	3.34	279.5	-999	-999	76.7	116.6	110.8	110.8	-999	243	317.8	0.14	0	-999	-999	3.601	4.435	3.08	0.13	1.03	1.15	0.72	0.17	0.03	1.5	5.3	0.23	195941	61.0984	46.8337	606.6	1.64	4.43	140.1	13.77
2021	8	8	21	220	7891	934.12	1.95	2.14	82.2	3.86	1.95	286	-999	-999	43.8	71.6	67.9	67.9	-999	243.1	317.2	0.14	0	-999	-999	3.596	4.431	1.56	-0.62	0.08	0.73	0.33	0.16	0.02	1.49	5.37	0.26	205941	61.0984	46.8337	612.9	0.96	4.01	140	13.56
2021	8	8	22	220	7891	933.6	2.04	2.11	79	3.74	3.03	313.3	-999	-999	11.3	22.2	19.9	21.1	-999	246.7	315.9	0.17	0	-999	-999	3.589	4.43	-0.37	-1.02	-0.8	-0.43	-0.24	0.15	0.02	1.49	5.55	0.08	215959	61.0984	46.8337	613.1	0.84	2.85	135.2	13.37
2021	8	8	23	220	7891	933.38	1.86	1.93	75.3	3.51	6.27	348.1	-999	-999	0.9	2.7	2.9	2.6	-999	261.4	315.7	0.34	0	-999	-999	3.585	4.427	-0.54	-0.77	-0.72	-0.54	-0.11	0.14	0.01	1.46	5.45	0.31	225959	61.0984	46.8336	606.3	1.6	1.6	130.6	13.18
2021	8	9	0	221	7892	933.38	1.47	1.57	73.2	3.32	4.83	356.2	-999	-999	-0.3	0	0.7	0	-999	275.7	314.7	0.51	0	-999	-999	3.586	4.428	-0.74	-0.97	-0.95	-0.66	-0.27	0.14	0.01	1.46	5.45	0.09	235959	61.0984	46.8337	612.1	0.98	1.1	131.2	13.05
2021	8	9	1	221	7892	933.16	0.91	1.02	78.7	3.43	6.36	5.4	-999	-999	-0.3	0	0.3	0	-999	282.1	314.3	0.6	-0.07	-999	-999	3.585	4.429	-0.69	-0.85	-0.84	-0.62	-0.32	0.14	0.01	1.49	5.34	0.08	5941	61.0985	46.8336	605.3	0.95	0.85	127.9	12.98
2021	8	9	2	221	7892	933	0.75	0.8	80.3	3.46	6.21	3	-999	-999	-0.3	0	0.5	0	-999	269.6	313.3	0.48	-0.2	-999	-999	3.586	4.432	-0.97	-1.14	-1.13	-0.84	-0.5	0.14	0.02	1.48	5.37	0.14	15941	61.0985	46.8337	610.6	1.07	0.54	127.9	12.93
2021	8	9	3	221	7892	932.84	0.34	0.39	81.6	3.41	6.17	8.2	-999	-999	-0.5	0	0.6	0	-999	246.7	311	0.26	-0.58	-999	-999	3.586	4.433	-1.57	-1.77	-1.76	-1.32	-0.91	0.14	0.02	1.47	5.52	0.18	25959	61.0984	46.8337	611.3	0.83	0.08	127.6	12.9
2021	8	9	4	221	7892	932.71	-0.16	-0.09	72.8	2.94	6.75	5	-999	-999	-0.6	0	0.8	0	-999	235	307.5	0.16	-1.28	-999	-999	3.586	4.434	-2.38	-2.64	-2.63	-1.96	-1.59	0.14	0.02	1.49	5.62	-0.05	35959	61.0984	46.8337	610.9	0.91	-0.46	128.7	12.88
2021	8	9	5	221	7892	932.93	-0.43	-0.41	74.2	2.92	6.81	360	-999	-999	-0.3	0	0.7	0	-999	234.2	306.4	0.17	-1.52	-999	-999	3.586	4.433	-2.6	-2.89	-2.87	-2.2	-1.9	0.14	0.02	1.54	5.43	0.02	45959	61.0984	46.8336	596	1.52	-1.01	126.9	12.86
2021	8	9	6	221	7892	933.07	-0.73	-0.73	69.7	2.68	7.33	358.5	-999	-999	-0.2	0	1	0	-999	232	304.7	0.16	-1.89	-999	-999	3.587	4.432	-2.96	-3.3	-3.3	-2.54	-2.28	0.15	0.02	1.57	5.69	0.1	55941	61.0984	46.8337	604.3	0.94	-1.3	126	12.84
2021	8	9	7	221	7892	933.12	-0.59	-0.55	69.1	2.69	7.36	9.2	-999	-999	2.2	8.3	8.2	7.8	-999	228.8	304.7	0.12	-1.88	-999	-999	3.587	4.431	-2.97	-3.28	-3.26	-2.41	-2.17	0.15	0.03	1.55	5.38	-0.02	65941	61.0985	46.8337	612	1.34	-1.39	127.9	12.83
2021	8	9	8	221	7892	933.44	0.05	0.11	68.7	2.81	6.7	1.1	-999	-999	13.5	43.8	41	41	-999	231.4	307.9	0.11	-1.17	-999	-999	3.586	4.428	-2.35	-2.1	-2.42	-0.77	-1.08	0.15	0.02	1.55	5.45	0.13	75959	61.0985	46.8337	612.3	0.94	-0.57	125.8	12.84
2021	8	9	9	221	7892	933.71	1.24	1.37	66.7	2.98	5.66	14.6	-999	-999	30.5	92.4	86.5	86.5	-999	232.7	313.2	0.06	-0.14	-999	-999	3.592	4.431	-1.05	0.78	-0.6	0.93	0.2	0.17	0.03	1.56	5.66	0.23	85959	61.0984	46.8337	600.9	0.99	0.78	125.9	12.91
2021	8	9	10	221	7892	934.02	2.06	2.25	67.8	3.21	5.7	17.9	-999	-999	50.1	135.5	126.9	126.9	-999	235	316.9	0.04	0	-999	-999	3.597	4.433	0.48	2.17	0.92	1.97	0.84	0.18	0.03	1.57	5.63	0.08	95959	61.0984	46.8337	603.9	1.09	2.25	128.3	13.06
2021	8	9	11	221	7892	934.15	2.71	2.89	68.7	3.4	6.3	13.2	-999	-999	50.5	171.9	160.6	160.6	-999	237.3	318.9	0.04	0	-999	-999	3.599	4.434	1.3	2.69	1.6	2.37	1.1	0.2	0.04	1.6	5.69	0.01	105941	61.0985	46.8336	606.2	0.96	3.16	138.3	13.66
2021	8	9	12	221	7892	934.39	3.13	3.38	69.7	3.56	6.52	5	-999	-999	64.9	192.8	180.1	180.1	-999	239.5	320.5	0.04	0	-999	-999	3.603	4.436	1.93	3.92	2.08	2.83	1.19	0.21	0.04	1.62	5.25	0.19	115941	61.0984	46.8337	607	1.18	3.81	149.5	14.51
2021	8	9	13	221	7892	934.84	3.35	3.6	69.8	3.62	4.81	9.1	-999	-999	90.8	201.1	187.6	187.6	-999	242.1	321.1	0.05	0	-999	-999	3.608	4.437	2.58	4.08	2.6	3.19	1.33	0.22	0.04	1.6	5.46	0.05	125959	61.0984	46.8337	614.1	1.11	4.1	150.3	14.41
2021	8	9	14	221	7892	935.17	2.31	2.84	78.3	3.76	3.77	16.4	-999	-999	82.8	207.5	193.4	193.4	-999	242.7	320.8	0.11	0	-999	-999	3.608	4.434	3.29	3.54	2.74	3.23	1.5	0.23	0.04	1.56	5.34	-0.07	135959	61.0985	46.8337	607.7	1.29	4.11	150.7	14.4
2021	8	9	15	221	7892	935.12	2.4	2.83	78.2	3.79	3.62	16.4	-999	-999	80.4	216.4	201.4	201.4	-999	243.1	321.1	0.11	0	-999	-999	3.598	4.424	2.91	3.51	3.14	3.13	1.99	0.23	0.04	1.52	5.38	-0.12	145959	61.0984	46.8337	605.2	1.07	4.17	149.9	14.3
2021	8	9	16	221	7892	935.38	2.65	3.03	75.9	3.74	4.39	3.7	-999	-999	76.2	210.2	195.4	195.4	-999	245.3	321.5	0.12	0	-999	-999	3.596	4.419	2.16	3.05	3.7	3.07	2.29	0.22	0.03	1.52	5.35	0.01	155941	61.0985	46.8337	604.1	1.03	4.75	144.5	14.03
2021	8	9	17	221	7892	935.69	2.65	2.93	77.5	3.81	4.88	357.9	-999	-999	72	194.1	180.4	180.4	-999	246.3	320.9	0.13	0	-999	-999	3.594	4.415	2.28	2.59	4.09	2.84	2.45	0.21	0.03	1.52	5.37	-0.02	165941	61.0984	46.8337	612.6	1.22	4.91	146.4	14.22
2021	8	9	18	221	7892	935.93	2.92	3.13	76.5	3.84	4.72	358.5	-999	-999	61.8	170.9	158.4	158.4	-999	246.1	320.7	0.12	0	-999	-999	3.594	4.412	1.91	2.33	4.17	2.39	2.57	0.2	0.03	1.5	5.35	-0.08	175959	61.0984	46.8337	610.1	0.88	5.01	145.5	14.17
2021	8	9	19	221	7892	936.13	2.75	2.96	77.8	3.86	5.59	352	-999	-999	48.3	142.6	132.2	132.2	-999	246.4	319.8	0.13	0	-999	-999	3.59	4.406	1.57	2.01	3.34	2.05	2.22	0.18	0.03	1.5	5.25	0	185959	61.0984	46.8337	610.1	0.91	4.74	142.7	14.01
2021	8	9	20	221	7892	936.22	2.7	2.85	77	3.8	5.42	341.6	-999	-999	32.4	105.9	98.1	98.1	-999	245.9	319.1	0.13	0	-999	-999	3.59	4.405	0.91	1.37	2.62	1.31	1.71	0.17	0.02	1.51	5.32	0.05	195959	61.0984	46.8337	613.3	1.59	4.11	139.7	13.78
2021	8	9	21	221	7892	936.62	2.51	2.64	78	3.8	5.4	353.9	-999	-999	18.6	62.7	58	58	-999	244.4	318.2	0.12	0	-999	-999	3.593	4.405	0.51	0.14	1.36	0.59	1.02	0.16	0.02	1.54	5.43	0.1	205941	61.0985	46.8337	615.3	0.85	3.39	137.9	13.58
2021	8	9	22	221	7892	936.85	2.42	2.48	77	3.73	6.04	3.2	-999	-999	4.6	18	21	16.7	-999	244.3	317.2	0.12	0	-999	-999	3.599	4.408	-0.09	-0.49	-0.52	-0.14	0.25	0.14	0.02	1.64	5.72	0.22	215941	61.0984	46.8337	613.8	0.87	2.63	133.3	13.4
2021	8	9	23	221	7892	937	2.52	2.55	74.6	3.63	6.99	356.5	-999	-999	0.1	0.3	2.5	0.3	-999	245.1	316.6	0.13	0	-999	-999	3.609	4.417	-0.4	-0.63	-0.67	-0.39	0.14	0.14	0.02	1.72	5.56	0.05	225959	61.0985	46.8336	606.1	0.9	1.99	131.6	13.21
2021	8	10	0	222	7893	937.51	2.09	2.1	74.2	3.51	7.08	356.7	-999	-999	0	0	0.7	0	-999	244.2	315.1	0.14	0	-999	-999	3.61	4.414	-0.73	-0.93	-0.98	-0.64	-0.15	0.13	0.02	1.88	5.33	0.15	235959	61.0984	46.8337	611	1	1.51	128.8	13.07
2021	8	10	1	222	7893	937.9	1.73	1.78	74.6	3.43	6.33	338.1	-999	-999	0	0	0.6	0	-999	244.5	313.8	0.16	-0.02	-999	-999	3.61	4.41	-1.07	-1.29	-1.31	-0.96	-0.48	0.14	0.01	2	5.43	0.05	5959	61.0984	46.8337	608.4	0.97	1.13	127.6	12.99
2021	8	10	2	222	7893	937.81	1.34	1.38	75.1	3.36	6.48	352.4	-999	-999	0	0	0.7	0	-999	245.8	312.6	0.2	-0.21	-999	-999	3.61	4.411	-1.3	-1.54	-1.54	-1.2	-0.73	0.14	0.01	2.19	5.54	-0.02	15941	61.0985	46.8337	609.8	1.2	0.68	127.2	12.93
2021	8	10	3	222	7893	937.71	1.17	1.22	74	3.27	7.19	352.9	-999	-999	0	0	0.7	0	-999	245.7	312.2	0.2	-0.29	-999	-999	3.611	4.413	-1.37	-1.63	-1.61	-1.29	-0.82	0.15	0.02	2.34	5.51	-0.09	25941	61.0985	46.8337	614.5	0.9	0.46	126	12.89
[truncated: 524 more rows]

## Sheet: Sheet2
Year	MonthOfYear	DayOfMonth	AirTemperature(C)			mean	st.dev	max	min
2021	7	17	4.01			3.70116	1.37673	8.51	1.15
2021	7	17	4.09
2021	7	17	3.75
2021	7	17	3.53
2021	7	17	3.37
2021	7	17	3.54
2021	7	17	3.95
[truncated: 449 more rows]
