# Supplementary material for: Exploring microbial diversity in Greenland Ice Sheet supraglacial habitats through culturing-dependent and -independent approaches
Source: FEMS Microbiol Ecol. 2023 Oct 3;99(11):fiad119. doi: 10.1093/femsec/fiad119 (PMC10580271; doi:10.1093/femsec/fiad119)
Supplement: fiad119_Supplemental_Files [file fiad119_supplemental_files.zip › Supplementary_data_2_diversity_data.xlsx]

## Sheet: Prokaryote_abundance
ASV	cryoconite3	filter1	cryoconite1	filter2	biofilm2	cryoconite2	filter3	wcryoconite3	wfilter1	wcryoconite1	wfilter2	wbiofilm2	wcryoconite2	wfilter3	cryoconite	ice	biofilm	ABiofilm1	ABiofilm2	ABiofilm3	ACryoconite1	ACryoconite2	ACryoconite3	AIce1	AIce2	AIce3	CCC2.4	5B3	5I3	10I1	10I5	10S3	RTC2.1	RTS3	CA11.2	Cout2	Gout2	CCI2.3	5I1	5I2	10I3	CCC1.1	CCC2.1	CCC3.4	RTI2.1	RTI2.2	RTI4	10C2	5B2
ASV1	71	1	47	6	0	62	2
ASV2	103	13	135	15	25	151	11
ASV3	128	494	121	567	155	119	415
ASV4	107	234	116	202	449	131	180
ASV6	162	0	165	6	7	164	1
ASV7	359	68	351	78	2786	404	44
ASV8	640	11	580	20	176	594	10
ASV9	141	1	113	7	9	112	3
ASV10	53	1	50	3	0	37	4
ASV11	55	82	38	97	304	97	95
ASV12	935	184	818	206	25	892	183
ASV14	1508	114	1512	138	89	1807	97
ASV15	434	5179	406	5599	605	480	4308
ASV16	183	18	118	14	6	183	2
ASV17	75	1	62	5	1	86	2
ASV20	193	10	156	45	5	198	9
ASV21	347	4	310	5	6	353	11
ASV22	113	3	94	6	13	98	7
ASV24	188	945	160	1238	665	200	945
ASV25	16	171	23	224	119	21	150
ASV26	22	206	17	294	69	19	210
ASV27	44	729	27	1015	325	33	699
ASV28	259	155	224	177	29	300	117
ASV29	402	256	381	320	1370	424	177
ASV30	91	96	81	150	192	103	107
ASV31	284	719	237	756	72	224	625
ASV32	229	33	178	45	19	273	27
ASV33	259	1172	163	1301	876	280	1039
ASV34	201	610	167	566	15	300	585
ASV35	135	4	72	19	60	124	9
ASV37	30	2	39	3	1	44	2
ASV38	728	30	768	57	3009	836	18
ASV39	479	129	502	123	111	485	97
ASV40	64	5	62	10	8	58	6
ASV41	99	5361	78	6670	884	102	5130
ASV42	663	249	533	362	24	650	242
ASV43	118	2	108	7	1	118	1
ASV44	789	55	703	64	386	781	53
ASV45	293	4	227	9	11	249	0
ASV46	2289	10	2176	10	24	2564	5
ASV48	68	6	67	4	5	78	5
ASV49	39	2	43	2	11	60	0
ASV50	286	59	289	81	99	294	63
ASV51	162	3	140	7	5	178	3
ASV52	387	8	331	47	17	418	14
ASV54	106	4	90	6	3	117	1
ASV55	134	3	80	17	119	148	8
ASV56	290	8	231	17	13	336	12
ASV57	118	27	142	21	26	145	5
ASV58	351	755	245	928	1145	307	707
ASV59	286	16	252	22	10	294	22
ASV60	712	5	504	60	9	601	7
ASV61	631	62	533	66	23	600	66
ASV62	22	2	33	14	3	27	2
ASV63	304	2	351	15	15	356	1
ASV64	772	325	782	359	57	808	251
ASV65	78	45	59	67	31	67	40
ASV66	300	137	306	176	117	358	127
ASV68	47	2	24	4	2	32	1
ASV70	86	0	43	0	41	78	6
ASV72	201	8	188	20	4	250	6
ASV74	181	57	183	80	199	216	28
ASV75	218	127	194	201	627	222	147
ASV77	36	2	21	1	3	20	2
ASV78	1577	768	1411	971	105	1844	852
ASV80	181	24	166	52	37	199	25
ASV81	114	20	114	27	33	116	12
ASV83	1410	60	1241	68	28	1358	64
ASV85	83	137	107	307	2	84	145
ASV86	183	57	141	42	21	145	46
ASV87	54	2	28	0	29	73	0
ASV90	270	88	224	471	25	243	93
ASV91	76	14	57	32	16	74	20
ASV92	720	227	654	624	398	747	197
ASV93	56	0	38	0	0	33	0
ASV94	207	4	205	3	3	209	4
ASV95	64	365	50	553	264	49	334
ASV96	261	52	226	51	665	290	25
ASV97	300	100	253	97	2084	337	61
ASV98	66	120	47	141	2308	50	137
ASV99	75	28	43	29	40	76	16
ASV100	741	589	651	803	116	726	563
ASV103	426	423	418	643	57	516	325
ASV104	1338	1337	1242	1544	204	1365	1162
ASV105	79	55	81	57	35	91	50
ASV106	128	8	165	14	8	140	11
ASV107	50	12	60	21	30	74	10
ASV108	429	160	386	178	67	446	154
ASV109	244	8	223	16	8	198	7
ASV110	22	53	13	83	4046	25	48
ASV111	583	313	541	375	358	586	268
ASV112	36	19	43	42	449	47	17
ASV113	170	82	142	116	793	175	80
ASV114	75	6	62	74	5	86	5
ASV117	193	29	173	23	253	208	26
ASV119	1349	20	1177	30	22	1387	26
ASV120	56	25	32	46	37	65	26
ASV121	176	3	149	6	19	167	5
ASV123	135	7	110	12	6	124	13
ASV124	105	5	111	3	5	101	5
ASV125	308	33	214	48	338	272	22
ASV126	147	35	146	54	432	187	36
ASV127	85	5	71	9	13	98	1
ASV128	180	145	135	174	113	167	133
ASV129	102	314	92	415	608	77	355
ASV130	467	28	401	107	47	462	32
ASV131	284	3	265	7	14	323	7
ASV132	240	4	241	19	91	269	6
ASV134	120	2	114	4	0	134	0
ASV136	115	2	128	13	33	109	3
ASV137	195	5	171	16	95	181	13
ASV138	121	14	108	22	42	126	11
ASV139	190	1	149	13	5	151	2
ASV140	2653	1869	2299	2260	715	2578	1782
ASV141	337	204	328	238	231	336	210
ASV143	90	7	59	14	5	110	7
ASV144	65	161	55	167	36	48	131
ASV145	1867	236	1411	224	37	1777	184
ASV146	104	1	103	2	1	128	1
ASV147	72	1	77	0	3	92	1
ASV150	62	49	45	89	2	100	46
ASV151	56	864	55	1231	2254	52	871
ASV153	274	5	271	17	13	258	10
ASV154	93	7	76	12	13	103	10
ASV155	92	3	108	11	8	86	2
ASV156	209	3	153	10	20	168	2
ASV158	1181	73	856	96	38	1070	56
ASV159	429	1561	329	1674	194	359	1362
ASV161	299	1	318	5	11	369	4
ASV162	221	2	154	5	4	212	2
ASV166	120	38	120	52	282	133	33
ASV168	137	237	79	285	99	116	242
ASV169	74	12	51	28	48	73	9
ASV170	223	191	169	215	169	226	163
ASV172	44	0	42	3	6	53	2
ASV173	119	8	101	15	8	144	3
ASV174	64	95	49	116	27	63	98
ASV175	240	5	192	10	36	248	6
ASV176	90	1	52	4	1	79	0
ASV177	1043	307	857	393	141	1009	280
ASV178	186	139	150	237	11983	184	136
ASV179	97	1	67	4	1	93	2
ASV180	603	5	470	12	4	548	6
ASV181	387	664	287	825	10	355	686
ASV182	127	2	94	4	6	89	1
ASV183	139	460	146	559	670	174	457
ASV184	60	4	53	12	5	54	4
ASV185	56	1	44	1	10	60	0
ASV186	141	2	176	8	4	182	1
ASV187	230	116	158	185	653	207	94
ASV188	90	0	91	4	6	81	5
ASV189	165	66	155	85	408	209	55
ASV190	361	138	336	154	141	400	110
ASV191	695	169	631	187	105	745	121
ASV192	473	375	475	491	42	486	343
ASV194	177	570	162	690	557	199	609
ASV195	137	28	125	33	286	143	30
ASV196	49	1	45	3	3	58	4
ASV197	324	16	320	24	17	355	8
ASV198	72	364	52	507	457	95	363
ASV199	266	57	224	76	222	273	50
ASV201	283	125	274	162	99	331	107
ASV202	279	304	274	383	977	293	291
ASV203	1029	227	947	365	76	1026	294
ASV206	195	9	160	50	2	204	10
ASV207	547	281	459	394	129	485	310
ASV208	285	26	268	17	11	303	11
ASV209	471	142	408	311	37	491	149
ASV210	150	105	123	474	39	176	107
ASV211	171	86	157	482	42	154	94
ASV212	254	32	216	41	63	304	47
ASV214	139	1	116	1	10	102	0
ASV215	627	17	491	76	27	615	10
ASV216	49	0	54	4	45	62	2
ASV217	1383	5	1479	11	12	1457	4
ASV218	3849	8	3665	5	82	4268	12
ASV220	212	17	184	30	304	220	25
ASV222	109	1	103	6	5	114	2
ASV223	360	5	327	14	8	385	4
ASV224	56	0	44	1	1	63	0
ASV225	122	8	119	53	29	121	11
ASV226	45	19	48	20	14	43	23
ASV227	113	20	92	36	14	119	18
ASV228	24	98	14	123	85	19	74
ASV229	146	5	156	15	5	158	4
ASV230	1509	3031	1030	3847	572	1390	2740
ASV231	676	401	521	508	217	637	403
ASV232	277	29	260	20	19	285	13
ASV234	972	153	700	174	26	920	135
ASV235	338	68	219	91	141	272	64
ASV236	551	147	577	176	79	582	114
ASV237	1384	12	1196	42	63	1455	14
ASV239	126	48	110	92	105	152	59
ASV240	130	2	110	8	2	132	3
ASV241	56	64	49	108	1209	59	88
ASV242	389	19	264	59	143	394	12
ASV244	2495	289	2335	318	36	2690	268
ASV246	129	1	121	3	15	132	3
ASV247	101	8	89	14	4	101	7
ASV248	297	3	269	5	10	351	2
ASV249	118	95	130	151	1752	149	100
ASV250	189	137	172	210	239	178	150
ASV252	161	1321	144	1506	139	148	1123
ASV253	155	102	134	497	120	137	92
ASV254	214	8	174	29	16	192	4
ASV255	326	467	287	568	420	420	429
ASV256	362	22	306	35	18	350	14
ASV258	51	51	51	78	5	34	51
ASV259	397	19	321	40	471	377	19
ASV260	131	80	114	473	23	114	90
ASV261	342	6	298	19	58	350	7
ASV262	126	163	109	229	117	139	150
ASV263	1645	9	1762	58	65	1885	15
ASV265	53	0	43	0	1	70	0
ASV267	347	7	391	14	33	399	4
ASV269	186	2	178	8	3	202	2
ASV271	77	0	72	2	4	89	1
ASV273	442	10	396	31	329	460	14
ASV274	184	256	124	310	428	167	228
ASV275	697	113	617	156	4430	705	70
ASV276	86	1	48	2	7	61	2
ASV277	51	258	33	322	531	59	237
ASV278	161	102	138	190	57	143	134
ASV279	141	7	120	22	101	124	8
ASV280	134	11	77	32	9	98	14
ASV282	1460	9	1120	9	9	1347	10
ASV283	243	6	200	9	7	252	5
ASV285	65	452	54	618	744	53	466
ASV286	64	277	43	380	397	51	299
ASV288	160	8	139	52	13	169	5
ASV289	452	3	354	8	15	440	2
ASV291	391	16	345	29	105	465	10
ASV292	41	41	49	96	4632	62	52
ASV293	778	10	588	5	13	821	4
ASV294	98	0	66	7	7	70	1
ASV295	187	21	133	47	153	184	20
ASV296	47	63	58	44	665	65	30
ASV297	183	0	155	3	6	192	3
ASV299	87	330	62	490	561	69	379
ASV302	320	7	318	14	16	298	8
AMP2																		3195	3462	4206	0	0	0	0	0	0
AMP3																		1640	1428	2258	89	40	94	0	12	0
AMP4																		1329	1315	1467	247	184	245	0	0	0
AMP5																		145	149	151	1066	776	1126	245	314	160
AMP6																		409	400	432	15	16	24	886	1110	788
AMP8																		1040	1175	1058	0	0	0	0	10	0
AMP9																		900	1005	875	0	0	0	0	22	8
AMP10																		953	938	886	0	0	0	0	0	0
AMP11																		768	1229	737	0	0	0	0	0	0
AMP12																		39	46	26	0	0	0	848	1017	744
AMP13																		547	367	672	0	0	0	355	459	299
AMP14																		965	948	755	0	0	0	0	0	0
AMP15																		14	23	24	0	0	0	718	931	776
AMP16																		34	35	53	821	636	758	0	0	0
AMP17																		18	48	16	578	533	900	50	66	37
AMP18																		27	46	23	681	587	777	0	0	0
AMP19																		360	524	339	289	269	313	0	0	0
AMP20																		554	984	510	0	0	0	0	0	0
AMP21																		192	127	188	92	68	96	330	413	307
AMP22																		458	589	584	0	0	0	41	23	17
AMP23																		70	55	51	354	231	398	122	167	138
AMP24																		226	293	292	0	0	0	250	270	229
AMP25																		537	522	489	0	0	0	0	0	0
AMP26																		401	500	279	0	0	0	71	104	86
AMP27																		0	0	0	512	394	451	0	0	0
AMP28																		13	24	0	343	355	527	0	13	10
AMP29																		360	387	472	0	0	0	0	0	0
AMP30																		0	0	0	0	0	0	280	444	294
AMP31																		122	112	113	202	201	234	0	0	0
AMP32																		0	0	0	361	256	340	0	14	0
AMP34																		51	78	78	56	38	65	178	211	205
AMP35																		0	0	9	312	265	352	0	0	0
AMP36																		280	362	258	0	0	0	0	0	0
AMP37																		0	19	0	278	247	335	0	0	0
AMP38																		21	0	13	257	170	254	64	58	41
AMP39																		108	0	0	0	0	0	246	291	228
AMP40																		0	8	0	295	238	321	0	0	0
AMP41																		0	0	0	292	228	332	0	0	0
AMP42																		7	0	0	285	243	311	0	0	0
AMP43																		240	288	271	0	0	0	0	25	0
AMP44																		226	209	206	8	0	0	51	49	46
AMP45																		36	31	29	136	91	140	108	115	83
AMP46																		243	206	270	0	0	0	19	16	14
AMP47																		85	93	68	104	79	113	71	101	49
AMP48																		261	230	263	0	0	0	4	0	0
AMP49																		9	0	0	0	0	0	216	299	222
AMP50																		0	0	0	245	216	281	0	0	0
AMP51																		59	38	42	160	110	191	37	60	39
AMP52																		0	0	0	264	172	296	0	0	0
AMP53																		0	0	0	268	206	247	0	0	0
AMP54																		0	0	0	0	0	0	196	315	209
AMP55																		43	42	38	203	154	182	15	0	0
AMP56																		53	65	57	174	134	188	0	0	0
AMP57																		27	0	0	234	172	236	0	0	0
AMP58																		36	25	37	115	68	88	82	127	73
AMP59																		0	0	0	256	166	229	0	0	0
AMP60																		0	0	0	205	251	172	0	0	0
AMP61																		0	0	0	193	184	234	0	0	0
AMP62																		139	244	122	0	17	12	22	18	23
AMP63																		0	0	6	193	169	217	0	0	0
AMP64																		214	172	193	0	0	0	0	0	0
AMP65																		0	0	0	202	165	192	0	0	0
AMP66																		159	159	234	0	0	0	0	0	0
AMP67																		15	11	0	173	155	190	0	0	0
AMP68																		181	154	193	0	0	0	13	0	0
AMP69																		0	0	0	187	152	202	0	0	0
AMP70																		0	7	6	163	165	191	0	0	0
AMP71																		17	0	16	107	75	106	63	81	47
AMP72																		15	5	13	153	152	152	0	0	0
AMP73																		0	0	0	156	135	198	0	0	0
AMP74																		0	13	7	163	134	154	0	0	0
AMP75																		49	76	36	0	0	0	99	98	93
AMP76																		0	0	0	152	133	166	0	0	0
AMP77																		9	0	0	168	109	163	0	0	0
AMP78																		7	0	0	141	121	159	0	0	0
AMP79																		0	16	8	0	0	0	121	152	123
AMP80																		141	125	150	0	0	0	0	0	0
AMP81																		10	0	6	142	87	150	0	0	0
AMP82																		0	0	0	139	115	138	0	0	0
AMP83																		0	0	0	0	0	0	103	144	140
AMP84																		0	0	0	116	129	135	0	0	0
AMP85																		0	0	0	126	122	127	0	0	0
AMP86																		8	12	0	117	94	141	0	0	0
AMP87																		0	0	0	131	99	140	0	0	0
AMP88																		119	126	110	0	0	0	7	5	0
AMP89																		0	0	5	143	86	131	0	0	0
AMP90																		0	0	0	101	104	153	0	0	0
AMP91																		0	27	11	82	64	84	17	39	28
AMP92																		0	0	0	113	106	124	0	0	0
AMP93																		0	0	0	116	80	133	0	0	3
AMP94																		0	0	0	109	86	130	0	0	0
AMP95																		0	0	0	107	91	125	0	0	0
AMP96																		0	0	0	138	70	112	0	0	0
AMP97																		0	0	0	103	89	126	0	0	0
AMP98																		19	24	12	87	70	99	0	0	0
AMP99																		0	0	0	110	79	120	0	0	0
AMP100																		14	14	21	73	95	90	0	0	0
AMP101																		151	90	0	0	0	0	0	38	27
AMP102																		0	0	0	93	79	133	0	0	0
AMP103																		91	122	82	0	0	0	0	0	0
AMP104																		42	59	37	42	38	75	0	0	0
AMP105																		0	0	0	109	60	109	0	0	0
AMP106																		44	57	53	0	0	0	41	43	38
AMP107																		0	23	22	78	57	96	0	0	0
AMP108																		0	0	0	86	78	107	0	0	0
AMP109																		0	0	0	77	72	117	0	0	0
AMP110																		0	0	0	88	73	102	0	0	0
AMP111																		0	0	0	0	0	0	90	98	73
AMP112																		0	0	0	84	64	106	0	0	0
AMP113																		0	0	0	57	81	111	0	0	0
AMP114																		30	0	25	57	24	46	0	66	0
AMP115																		76	57	75	14	0	21	0	0	0
AMP116																		78	96	68	0	0	0	0	0	0
AMP117																		35	37	58	0	0	0	55	57	0
AMP118																		34	26	23	17	36	40	20	24	20
AMP119																		0	0	11	77	68	74	0	0	8
AMP120																		0	0	0	83	65	88	0	0	0
AMP121																		80	70	84	0	0	0	0	0	0
AMP122																		0	0	0	85	61	84	0	0	0
AMP123																		0	0	0	86	56	82	0	0	0
AMP124																		77	63	72	0	0	0	0	0	0
AMP125																		0	0	0	69	57	86	0	0	0
AMP126																		0	0	0	0	0	0	75	81	51
AMP127																		0	0	0	70	56	78	0	0	0
AMP128																		61	71	69	0	0	0	0	0	0
AMP130																		0	0	0	58	48	88	0	0	0
AMP131																		0	0	0	43	58	91	0	0	0
AMP132																		0	0	0	0	0	0	63	72	57
AMP133																		62	59	70	0	0	0	0	0	0
AMP134																		0	0	0	0	0	0	41	79	71
AMP135																		0	0	0	73	50	67	0	0	0
AMP136																		0	0	0	49	48	88	0	0	0
AMP137																		50	34	45	0	26	27	0	0	0
AMP138																		0	0	0	64	53	63	0	0	0
AMP139																		68	53	58	0	0	0	0	0	0
AMP140																		60	46	73	0	0	0	0	0	0
AMP141																		55	65	59	0	0	0	0	0	0
AMP142																		0	0	0	60	40	75	0	0	0
AMP143																		0	0	4	68	45	56	0	0	0
AMP144																		0	0	0	57	51	62	0	0	0
AMP145																		0	0	0	70	41	54	0	0	0
AMP146																		0	0	0	63	45	55	0	0	0
AMP147																		0	26	19	14	0	0	39	37	27
AMP148																		0	16	0	54	39	51	0	0	0
AMP149																		0	0	0	54	40	63	0	0	0
AMP150																		0	0	0	50	54	53	0	0	0
AMP151																		0	0	0	72	0	84	0	0	0
AMP152																		0	0	0	51	0	32	22	30	20
AMP153																		0	0	0	53	33	68	0	0	0
AMP154																		0	0	0	49	42	63	0	0	0
AMP155																		0	0	0	49	47	57	0	0	0
AMP157																		0	0	0	0	61	90	0	0	0
AMP158																		0	0	0	48	42	58	0	0	0
AMP159																		0	10	0	50	45	42	0	0	0
AMP160																		50	63	29	0	0	0	0	0	0
AMP161																		0	0	0	41	35	66	0	0	0
AMP162																		42	30	60	0	0	0	0	6	0
AMP163																		0	0	0	55	33	49	0	0	0
AMP164																		36	19	29	33	17	0	0	0	0
AMP165																		0	64	69	0	0	0	0	0	0
AMP166																		0	0	0	53	28	52	0	0	0
AMP167																		22	25	0	25	25	34	0	0	0
AMP168																		0	0	0	53	23	54	0	0	0
AMP169																		13	0	0	50	24	41	0	0	0
AMP170																		0	2	0	40	25	58	0	0	0
AMP171																		0	0	0	49	32	37	0	0	0
AMP172																		0	0	0	43	28	47	0	0	0
AMP173																		0	0	0	0	0	0	23	48	45
AMP174																		0	0	0	37	0	77	0	0	0
AMP175																		0	0	0	0	0	0	28	46	40
AMP176																		0	113	0	0	0	0	0	0	0
AMP177																		0	0	0	46	28	37	0	0	0
AMP178																		0	0	0	53	0	57	0	0	0
AMP179																		0	0	0	37	26	47	0	0	0
AMP180																		0	0	0	37	25	47	0	0	0
AMP181																		0	0	0	46	27	35	0	0	0
AMP182																		0	0	0	31	31	46	0	0	0
AMP183																		0	0	0	29	28	50	0	0	0
AMP185																		59	41	0	0	0	0	0	0	0
AMP186																		0	0	0	39	28	33	0	0	0
AMP187																		0	0	0	35	22	43	0	0	0
AMP188																		0	0	0	32	26	41	0	0	0
AMP189																		21	13	0	1	60	2	0	0	0
AMP190																		0	10	0	24	23	38	0	0	0
AMP191																		0	0	0	0	0	0	30	45	19
AMP192																		0	0	0	0	0	91	0	0	0
AMP193																		20	37	31	0	0	0	0	0	0
AMP194																		0	0	4	27	26	31	0	0	0
AMP195																		0	0	0	26	28	32	0	0	0
AMP196																		0	0	0	0	58	28	0	0	0
AMP197																		0	16	0	24	22	23	0	0	0
AMP198																		0	0	0	26	0	59	0	0	0
AMP199																		0	0	0	19	34	32	0	0	0
AMP200																		0	3	0	24	24	33	0	0	0
AMP201																		11	25	46	0	0	0	0	0	0
AMP202																		0	0	41	41	0	0	0	0	0
AMP203																		0	0	0	17	15	0	13	22	15
AMP204																		14	23	18	0	0	0	0	18	8
AMP205																		0	0	0	0	39	42	0	0	0
AMP206																		0	0	0	0	46	34	0	0	0
AMP207																		25	25	29	0	0	0	0	0	0
AMP208																		0	0	0	17	33	29	0	0	0
AMP209																		39	8	31	0	0	0	0	0	0
AMP210																		29	30	17	0	0	0	0	0	0
AMP211																		0	0	0	35	0	40	0	0	0
AMP212																		0	0	0	0	0	0	32	16	25
AMP213																		0	0	0	0	35	37	0	0	0
AMP214																		0	0	0	31	15	25	0	0	0
AMP215																		0	0	0	24	24	23	0	0	0
AMP216																		0	0	0	70	0	0	0	0	0
AMP217																		0	0	0	29	16	24	0	0	0
AMP218																		0	0	0	24	18	27	0	0	0
AMP219																		0	0	0	25	19	24	0	0	0
AMP220																		0	0	0	32	14	21	0	0	0
AMP221																		0	0	0	31	0	35	0	0	0
AMP222																		0	0	0	15	22	29	0	0	0
AMP223																		0	0	0	27	19	19	0	0	0
AMP224																		0	0	0	23	19	23	0	0	0
AMP225																		0	0	0	0	26	37	0	0	0
AMP226																		0	0	0	29	0	33	0	0	0
AMP227																		0	0	0	27	13	22	0	0	0
AMP228																		25	16	20	0	0	0	0	0	0
AMP229																		19	21	13	0	3	5	0	0	0
AMP230																		0	0	0	19	22	19	0	0	0
AMP231																		0	0	0	19	17	24	0	0	0
AMP232																		0	59	0	0	0	0	0	0	0
AMP233																		0	0	0	30	0	29	0	0	0
AMP234																		0	0	0	20	9	29	0	0	0
AMP235																		0	0	0	32	0	25	0	0	0
AMP236																		0	0	0	19	14	24	0	0	0
AMP237																		0	0	0	16	18	23	0	0	0
AMP238																		31	0	24	0	0	0	0	0	0
AMP239																		0	0	0	21	19	15	0	0	0
AMP240																		0	0	0	19	16	20	0	0	0
AMP241																		0	0	0	29	25	0	0	0	0
AMP242																		0	0	0	17	20	17	0	0	0
AMP243																		0	0	0	16	13	25	0	0	0
AMP244																		0	0	0	29	24	0	0	0	0
AMP245																		0	0	0	19	14	20	0	0	0
AMP246																		16	18	17	0	0	0	0	0	0
AMP247																		0	0	0	25	0	23	0	3	0
AMP248																		0	0	0	0	0	51	0	0	0
AMP249																		0	0	50	0	0	0	0	0	0
AMP250																		0	0	0	21	10	19	0	0	0
AMP251																		0	0	0	17	19	14	0	0	0
AMP252																		0	0	0	0	18	31	0	0	0
AMP253																		0	0	0	23	0	24	0	0	0
AMP254																		0	0	0	20	0	27	0	0	0
AMP255																		0	0	0	14	13	17	0	0	2
AMP256																		0	0	0	11	14	21	0	0	0
AMP257																		0	0	0	24	0	21	0	0	0
AMP258																		0	25	19	0	0	0	0	0	0
AMP259																		0	0	0	44	0	0	0	0	0
AMP260																		0	0	0	16	11	17	0	0	0
AMP261																		0	0	0	0	13	31	0	0	0
AMP262																		0	0	0	0	43	0	0	0	0
AMP263																		0	0	0	0	0	43	0	0	0
AMP264																		0	0	0	0	0	43	0	0	0
AMP265																		0	0	0	0	17	25	0	0	0
AMP266																		0	0	0	0	14	28	0	0	0
AMP267																		0	0	0	0	0	42	0	0	0
AMP268																		16	10	15	0	0	0	0	0	0
AMP269																		0	0	0	21	0	20	0	0	0
AMP270																		0	0	0	21	0	20	0	0	0
AMP271																		0	0	0	18	17	6	0	0	0
AMP272																		0	0	0	18	11	12	0	0	0
AMP273																		0	0	0	40	0	0	0	0	0
AMP274																		17	22	0	0	0	0	0	0	0
AMP275																		0	0	0	39	0	0	0	0	0
AMP276																		0	0	0	19	0	19	0	0	0
AMP277																		0	0	0	0	0	38	0	0	0
AMP278																		0	0	0	11	9	17	0	0	0
AMP279																		0	0	0	0	0	0	18	19	0
AMP280																		0	36	0	0	0	0	0	0	0
AMP281																		0	0	0	0	0	0	15	21	0
AMP282																		0	0	0	13	0	22	0	0	0
AMP283																		0	0	0	0	35	0	0	0	0
AMP284																		0	0	0	0	11	24	0	0	0
AMP285																		0	0	34	0	0	0	0	0	0
AMP286																		0	0	0	19	0	15	0	0	0
AMP287																		0	8	6	0	9	10	0	0	0
AMP288																		0	0	0	0	33	0	0	0	0
AMP289																		0	0	0	0	0	0	0	18	15
AMP290																		0	0	0	11	9	12	0	0	0
AMP291																		0	0	0	0	10	22	0	0	0
AMP292																		0	0	0	0	0	32	0	0	0
AMP293																		0	0	0	31	0	0	0	0	0
AMP294																		0	0	0	19	12	0	0	0	0
AMP295																		0	0	0	0	31	0	0	0	0
AMP296																		0	0	0	14	16	0	0	0	0
AMP297																		0	0	0	0	0	30	0	0	0
AMP299																		0	0	7	13	9	0	0	0	0
AMP300																		0	0	0	14	0	15	0	0	0
AMP301																		0	0	0	11	18	0	0	0	0
AMP302																		0	0	0	0	13	16	0	0	0
AMP303																		0	0	0	0	0	0	0	15	14
AMP304																		0	0	0	17	0	11	0	0	0
AMP305																		0	0	0	13	15	0	0	0	0
AMP306																		0	0	0	11	6	11	0	0	0
AMP307																		0	0	0	0	28	0	0	0	0
AMP308																		0	0	0	0	27	0	0	0	0
AMP309																		0	0	0	0	13	14	0	0	0
AMP310																		0	0	0	0	0	0	11	16	0
AMP311																		0	0	0	0	0	0	9	8	10
AMP312																		0	0	0	26	0	0	0	0	0
AMP313																		0	0	0	15	0	11	0	0	0
AMP314																		0	0	0	15	11	0	0	0	0
AMP315																		0	0	0	10	5	11	0	0	0
AMP316																		0	0	0	5	7	14	0	0	0
AMP317																		0	0	0	0	26	0	0	0	0
AMP318																		0	0	0	0	0	26	0	0	0
AMP319																		0	0	0	0	0	26	0	0	0
AMP320																		0	0	0	0	12	13	0	0	0
AMP321																		0	0	0	14	10	0	0	0	0
AMP322																		0	0	0	0	9	15	0	0	0
AMP323																		0	0	23	0	0	0	0	0	0
AMP324																		0	0	0	23	0	0	0	0	0
AMP325																		0	0	0	11	0	12	0	0	0
AMP326																		0	0	0	6	5	12	0	0	0
AMP327																		0	0	0	0	0	23	0	0	0
AMP328																		0	0	0	0	0	23	0	0	0
AMP330																		0	0	0	8	6	8	0	0	0
AMP331																		0	0	0	0	22	0	0	0	0
AMP332																		0	0	0	0	0	22	0	0	0
AMP333																		0	0	0	11	0	10	0	0	0
AMP334																		0	0	0	10	0	11	0	0	0
AMP335																		0	0	0	7	14	0	0	0	0
AMP336																		0	0	0	0	0	21	0	0	0
AMP338																		8	12	0	0	0	0	0	0	0
AMP339																		5	7	8	0	0	0	0	0	0
AMP340																		0	0	0	8	0	12	0	0	0
AMP341																		0	0	0	0	20	0	0	0	0
AMP342																		0	0	0	0	20	0	0	0	0
AMP343																		0	0	0	0	10	10	0	0	0
AMP344																		0	0	0	0	0	20	0	0	0
AMP345																		0	0	0	9	0	10	0	0	0
AMP346																		0	0	0	0	19	0	0	0	0
AMP347																		0	0	0	0	0	19	0	0	0
AMP348																		0	0	0	0	0	19	0	0	0
AMP349																		18	0	0	0	0	0	0	0	0
AMP350																		0	0	0	10	0	8	0	0	0
AMP351																		0	0	0	10	8	0	0	0	0
AMP352																		0	0	0	6	5	7	0	0	0
AMP353																		0	0	0	0	18	0	0	0	0
AMP354																		0	0	0	0	0	18	0	0	0
AMP355																		0	0	0	0	0	0	18	0	0
AMP356																		0	17	0	0	0	0	0	0	0
AMP357																		0	0	0	17	0	0	0	0	0
AMP358																		0	0	0	0	17	0	0	0	0
AMP359																		0	0	0	0	0	17	0	0	0
AMP360																		0	16	0	0	0	0	0	0	0
AMP361																		0	0	0	9	0	7	0	0	0
AMP362																		0	0	0	7	0	9	0	0	0
AMP363																		0	0	0	6	5	5	0	0	0
AMP364																		0	0	0	0	7	9	0	0	0
AMP365																		0	0	0	0	0	16	0	0	0
AMP366																		0	0	0	0	0	16	0	0	0
AMP367																		0	0	0	0	0	16	0	0	0
AMP368																		0	0	0	0	0	0	0	16	0
AMP369																		15	0	0	0	0	0	0	0	0
AMP370																		0	0	0	15	0	0	0	0	0
AMP371																		0	0	0	8	0	7	0	0	0
AMP372																		0	0	0	0	4	11	0	0	0
AMP373																		0	0	0	0	0	15	0	0	0
AMP374																		0	0	0	0	0	15	0	0	0
AMP375																		0	0	0	14	0	0	0	0	0
AMP376																		0	0	0	14	0	0	0	0	0
AMP377																		0	0	0	0	14	0	0	0	0
AMP378																		0	0	0	0	0	14	0	0	0
AMP379																		0	0	0	0	0	14	0	0	0
AMP380																		0	0	0	0	0	0	0	14	0
AMP381																		0	0	0	0	0	0	0	0	14
AMP382																		0	13	0	0	0	0	0	0	0
AMP383																		0	0	0	13	0	0	0	0	0
AMP384																		0	0	0	13	0	0	0	0	0
AMP385																		0	0	0	5	0	8	0	0	0
AMP386																		0	0	0	5	0	8	0	0	0
AMP387																		0	0	0	0	13	0	0	0	0
AMP388																		0	0	0	0	13	0	0	0	0
AMP389																		0	0	0	0	0	13	0	0	0
AMP390																		0	0	0	0	0	13	0	0	0
AMP391																		0	0	0	0	0	13	0	0	0
AMP392																		0	0	0	0	0	13	0	0	0
AMP393																		0	0	12	0	0	0	0	0	0
AMP394																		0	0	0	12	0	0	0	0	0
AMP395																		0	0	0	0	0	12	0	0	0
AMP396																		0	0	0	0	0	12	0	0	0
AMP397																		0	0	0	0	0	12	0	0	0
AMP398																		11	0	0	0	0	0	0	0	0
AMP399																		0	11	0	0	0	0	0	0	0
AMP400																		0	0	0	0	0	11	0	0	0
AMP401																		0	0	0	0	0	11	0	0	0
AMP402																		10	0	0	0	0	0	0	0	0
AMP403																		0	10	0	0	0	0	0	0	0
AMP404																		0	0	10	0	0	0	0	0	0
AMP405																		0	0	10	0	0	0	0	0	0
AMP406																		0	0	0	10	0	0	0	0	0
AMP407																		0	0	0	5	5	0	0	0	0
AMP408																		0	0	0	4	6	0	0	0	0
AMP409																		0	0	0	0	10	0	0	0	0
AMP410																		0	0	0	0	10	0	0	0	0
AMP411																		0	0	0	0	10	0	0	0	0
AMP412																		0	0	0	0	0	10	0	0	0
AMP413																		9	0	0	0	0	0	0	0	0
AMP414																		0	0	0	9	0	0	0	0	0
AMP415																		0	0	0	5	0	4	0	0	0
AMP416																		0	0	0	0	9	0	0	0	0
AMP417																		0	0	0	0	0	9	0	0	0
AMP418																		8	0	0	0	0	0	0	0	0
AMP419																		8	0	0	0	0	0	0	0	0
AMP420																		0	0	8	0	0	0	0	0	0
AMP421																		0	0	0	8	0	0	0	0	0
AMP422																		0	0	0	8	0	0	0	0	0
AMP423																		0	0	0	0	8	0	0	0	0
AMP424																		0	0	0	0	8	0	0	0	0
AMP425																		0	0	0	0	8	0	0	0	0
AMP426																		0	0	0	0	0	8	0	0	0
AMP427																		0	0	0	0	0	8	0	0	0
AMP428																		0	0	0	0	0	8	0	0	0
AMP429																		0	0	0	0	0	8	0	0	0
AMP430																		0	0	0	0	0	8	0	0	0
AMP432																		7	0	0	0	0	0	0	0	0
AMP434																		0	0	7	0	0	0	0	0	0
AMP435																		0	0	7	0	0	0	0	0	0
AMP436																		0	0	0	7	0	0	0	0	0
AMP437																		0	0	0	7	0	0	0	0	0
AMP438																		0	0	0	7	0	0	0	0	0
AMP439																		0	0	0	0	7	0	0	0	0
AMP440																		0	0	0	0	7	0	0	0	0
AMP441																		0	0	0	0	7	0	0	0	0
AMP442																		0	0	0	0	0	7	0	0	0
AMP443																		0	0	0	0	0	7	0	0	0
AMP444																		0	0	0	0	0	7	0	0	0
AMP445																		0	0	0	0	0	7	0	0	0
AMP446																		0	0	0	0	0	7	0	0	0
AMP447																		0	0	0	0	0	7	0	0	0
AMP448																		0	0	0	0	0	7	0	0	0
AMP450																		0	0	0	0	0	0	0	7	0
AMP451																		6	0	0	0	0	0	0	0	0
AMP452																		6	0	0	0	0	0	0	0	0
AMP453																		6	0	0	0	0	0	0	0	0
AMP454																		0	0	6	0	0	0	0	0	0
AMP455																		0	0	0	6	0	0	0	0	0
AMP456																		0	0	0	6	0	0	0	0	0
AMP457																		0	0	0	6	0	0	0	0	0
AMP458																		0	0	0	6	0	0	0	0	0
AMP459																		0	0	0	6	0	0	0	0	0
AMP460																		0	0	0	6	0	0	0	0	0
AMP461																		0	0	0	0	6	0	0	0	0
AMP462																		0	0	0	0	6	0	0	0	0
AMP463																		0	0	0	0	0	6	0	0	0
AMP464																		0	0	0	0	0	6	0	0	0
AMP465																		0	0	0	0	0	6	0	0	0
AMP466																		0	0	0	0	0	6	0	0	0
AMP467																		0	0	0	0	0	6	0	0	0
AMP468																		0	0	0	0	0	6	0	0	0
AMP469																		0	0	0	0	0	0	6	0	0
AMP471																		0	0	0	0	0	0	0	6	0
AMP473																		5	0	0	0	0	0	0	0	0
AMP474																		0	5	0	0	0	0	0	0	0
AMP475																		0	0	0	5	0	0	0	0	0
AMP476																		0	0	0	5	0	0	0	0	0
AMP477																		0	0	0	5	0	0	0	0	0
AMP478																		0	0	0	5	0	0	0	0	0
AMP479																		0	0	0	0	5	0	0	0	0
AMP480																		0	0	0	0	5	0	0	0	0
AMP481																		0	0	0	0	5	0	0	0	0
AMP482																		0	0	0	0	0	5	0	0	0
AMP483																		0	0	0	0	0	5	0	0	0
AMP484																		0	0	0	0	0	5	0	0	0
AMP485																		0	0	0	0	0	5	0	0	0
AMP486																		0	0	0	0	0	5	0	0	0
AMP487																		0	0	0	0	0	0	0	0	5
AMP488																		0	4	0	0	0	0	0	0	0
AMP489																		0	0	4	0	0	0	0	0	0
AMP490																		0	0	4	0	0	0	0	0	0
AMP491																		0	0	4	0	0	0	0	0	0
AMP492																		0	0	4	0	0	0	0	0	0
AMP493																		0	0	0	4	0	0	0	0	0
AMP494																		0	0	0	4	0	0	0	0	0
AMP495																		0	0	0	4	0	0	0	0	0
AMP496																		0	0	0	4	0	0	0	0	0
AMP497																		0	0	0	4	0	0	0	0	0
AMP498																		0	0	0	4	0	0	0	0	0
AMP500																		0	0	0	0	0	4	0	0	0
AMP501																		0	0	0	0	0	4	0	0	0
AMP502																		0	0	0	0	0	4	0	0	0
AMP503																		0	0	0	0	0	4	0	0	0
AMP504																		0	0	0	0	0	0	0	0	4
AMP505																		3	0	0	0	0	0	0	0	0
AMP506																		0	3	0	0	0	0	0	0	0
AMP507																		0	3	0	0	0	0	0	0	0
AMP508																		0	3	0	0	0	0	0	0	0
AMP509																		0	0	0	3	0	0	0	0	0
AMP510																		0	0	0	3	0	0	0	0	0
AMP511																		0	0	0	3	0	0	0	0	0
AMP512																		0	0	0	3	0	0	0	0	0
AMP513																		0	0	0	3	0	0	0	0	0
AMP514																		0	0	0	3	0	0	0	0	0
AMP515																		0	0	0	3	0	0	0	0	0
AMP516																		0	0	0	0	3	0	0	0	0
AMP517																		0	0	0	0	3	0	0	0	0
AMP518																		0	0	0	0	3	0	0	0	0
AMP519																		0	0	0	0	3	0	0	0	0
AMP520																		0	0	0	0	3	0	0	0	0
AMP521																		0	0	0	0	3	0	0	0	0
AMP522																		0	0	0	0	0	3	0	0	0
AMP523																		0	0	0	0	0	3	0	0	0
AMP524																		0	0	0	0	0	3	0	0	0
AMP525																		0	0	0	0	0	3	0	0	0
AMP526																		0	0	0	0	0	3	0	0	0
AMP527																		0	0	0	0	0	0	3	0	0
AMP528																		0	0	0	0	0	0	0	3	0
AMP530																		2	0	0	0	0	0	0	0	0
AMP531																		0	2	0	0	0	0	0	0	0
AMP532																		0	2	0	0	0	0	0	0	0
AMP533																		0	2	0	0	0	0	0	0	0
AMP534																		0	0	2	0	0	0	0	0	0
AMP535																		0	0	0	2	0	0	0	0	0
AMP536																		0	0	0	2	0	0	0	0	0
AMP537																		0	0	0	0	2	0	0	0	0
AMP538																		0	0	0	0	2	0	0	0	0
AMP539																		0	0	0	0	2	0	0	0	0
AMP540																		0	0	0	0	2	0	0	0	0
AMP541																		0	0	0	0	2	0	0	0	0
AMP542																		0	0	0	0	2	0	0	0	0
AMP543																		0	0	0	0	2	0	0	0	0
AMP544																		0	0	0	0	0	2	0	0	0
AMP545																		0	0	0	0	0	2	0	0	0
AMP546																		0	0	0	0	0	2	0	0	0
AMP547																		0	0	0	0	0	0	0	2	0
AMP548																		0	0	0	0	0	0	0	2	0
AMP549																		0	0	0	0	0	0	0	0	2
AMP550																		0	0	0	0	0	1	0	0	0
ISO1																											1	0	0	0	0	0	0	0	0	0	0	0	0	0	0	0	0	0	0	0	0	0	0
ISO2																											0	1	0	0	0	0	0	0	0	0	0	0	0	0	0	0	0	0	0	0	0	0	0
ISO3																											0	0	1	0	0	0	0	0	0	0	0	0	0	0	0	0	0	0	0	0	0	0	0
ISO4																											0	0	0	1	0	0	0	0	0	0	0	0	0	0	0	0	0	0	0	0	0	0	0
ISO5																											0	0	0	0	1	0	0	0	0	0	0	0	0	0	0	0	0	0	0	0	0	0	0
ISO6																											0	0	0	0	0	1	0	0	0	0	0	0	0	0	0	0	0	0	0	0	0	0	0
ISO7																											0	0	0	0	0	0	1	0	0	0	0	0	0	0	0	0	0	0	0	0	0	0	0
ISO8																											0	0	0	0	0	0	0	1	0	0	0	0	0	0	0	0	0	0	0	0	0	0	0
ISO9																											0	0	0	0	0	0	0	0	1	0	0	0	0	0	0	0	0	0	0	0	0	0	0
ISO10																											0	0	0	0	0	0	0	0	0	1	0	0	0	0	0	0	0	0	0	0	0	0	0
ISO11																											0	0	0	0	0	0	0	0	0	0	1	0	0	0	0	0	0	0	0	0	0	0	0
ISO12																											0	0	0	0	0	0	0	0	0	0	0	1	0	0	0	0	0	0	0	0	0	0	0
ISO13																											0	0	0	0	0	0	0	0	0	0	0	0	1	0	0	0	0	0	0	0	0	0	0
ISO14																											0	0	0	0	0	0	0	0	0	0	0	0	0	1	0	0	0	0	0	0	0	0	0
ISO15																											0	0	0	0	0	0	0	0	0	0	0	0	0	0	1	0	0	0	0	0	0	0	0
ISO16																											0	0	0	0	0	0	0	0	0	0	0	0	0	0	0	1	0	0	0	0	0	0	0
ISO17																											0	0	0	0	0	0	0	0	0	0	0	0	0	0	0	0	1	0	0	0	0	0	0
ISO18																											0	0	0	0	0	0	0	0	0	0	0	0	0	0	0	0	0	1	0	0	0	0	0
ISO19																											0	0	0	0	0	0	0	0	0	0	0	0	0	0	0	0	0	0	1	0	0	0	0
ISO20																											0	0	0	0	0	0	0	0	0	0	0	0	0	0	0	0	0	0	0	1	0	0	0
ISO21																											0	0	0	0	0	0	0	0	0	0	0	0	0	0	0	0	0	0	0	0	1	0	0
ISO22																											0	0	0	0	0	0	0	0	0	0	0	0	0	0	0	0	0	0	0	0	0	1	0
ISO23																											0	0	0	0	0	0	0	0	0	0	0	0	0	0	0	0	0	0	0	0	0	0	1
ISO24																											0	0	0	0	0	0	0	0	0	0	0	0	0	0	0	0	0	0	0	0	0	0	0
ISO25																											0	0	0	0	0	0	0	0	0	0	0	0	0	0	0	0	0	0	0	0	0	0	0
ISO26																											0	0	0	0	0	0	0	0	0	0	0	0	0	0	0	0	0	0	0	0	0	0	0
ISO27																											0	0	0	0	0	0	0	0	0	0	0	0	0	0	0	0	0	0	0	0	0	0	0
ISO28																											0	0	0	0	0	0	0	0	0	0	0	0	0	0	0	0	0	0	0	0	0	0	0
ISO29																											0	0	0	0	0	0	0	0	0	0	0	0	0	0	0	0	0	0	0	0	0	0	0
ISO30																											0	0	0	0	0	0	0	0	0	0	0	0	0	0	0	0	0	0	0	0	0	0	0
ISO31																											0	0	0	0	0	0	0	0	0	0	0	0	0	0	0	0	0	0	0	0	0	0	0
ISO32																											0	0	0	0	0	0	0	0	0	0	0	0	0	0	0	0	0	0	0	0	0	0	0
ISO33																											0	0	0	0	0	0	0	0	0	0	0	0	0	0	0	0	0	0	0	0	0	0	0
ISO34																											0	0	0	0	0	0	0	0	0	0	0	0	0	0	0	0	0	0	0	0	0	0	0
ISO35																											0	0	0	0	0	0	0	0	0	0	0	0	0	0	0	0	0	0	0	0	0	0	0
ISO36																											0	0	0	0	0	0	0	0	0	0	0	0	0	0	0	0	0	0	0	0	0	0	0
ISO37																											0	0	0	0	0	0	0	0	0	0	0	0	0	0	0	0	0	0	0	0	0	0	0
ISO38																											0	0	0	0	0	0	0	0	0	0	0	0	0	0	0	0	0	0	0	0	0	0	0
ISO39																											0	0	0	0	0	0	0	0	0	0	0	0	0	0	0	0	0	0	0	0	0	0	0
ISO40																											0	0	0	0	0	0	0	0	0	0	0	0	0	0	0	0	0	0	0	0	0	0	0
ISO41																											0	0	0	0	0	0	0	0	0	0	0	0	0	0	0	0	0	0	0	0	0	0	0
ISO42																											0	0	0	0	0	0	0	0	0	0	0	0	0	0	0	0	0	0	0	0	0	0	0
ISO43																											0	0	0	0	0	0	0	0	0	0	0	0	0	0	0	0	0	0	0	0	0	0	0
ISO44																											0	0	0	0	0	0	0	0	0	0	0	0	0	0	0	0	0	0	0	0	0	0	0
ISO45																											0	0	0	0	0	0	0	0	0	0	0	0	0	0	0	0	0	0	0	0	0	0	0
ISO46																											0	0	0	0	0	0	0	0	0	0	0	0	0	0	0	0	0	0	0	0	0	0	0
ISO47																											0	0	0	0	0	0	0	0	0	0	0	0	0	0	0	0	0	0	0	0	0	0	0
ISO48																											0	0	0	0	0	0	0	0	0	0	0	0	0	0	0	0	0	0	0	0	0	0	0
ISO49																											0	0	0	0	0	0	0	0	0	0	0	0	0	0	0	0	0	0	0	0	0	0	0
ISO50																											0	0	0	0	0	0	0	0	0	0	0	0	0	0	0	0	0	0	0	0	0	0	0
ISO51																											0	0	0	0	0	0	0	0	0	0	0	0	0	0	0	0	0	0	0	0	0	0	0
ISO52																											0	0	0	0	0	0	0	0	0	0	0	0	0	0	0	0	0	0	0	0	0	0	0
ISO53																											0	0	0	0	0	0	0	0	0	0	0	0	0	0	0	0	0	0	0	0	0	0	0
ISO54																											0	0	0	0	0	0	0	0	0	0	0	0	0	0	0	0	0	0	0	0	0	0	0
ISO55																											0	0	0	0	0	0	0	0	0	0	0	0	0	0	0	0	0	0	0	0	0	0	0
ISO56																											0	0	0	0	0	0	0	0	0	0	0	0	0	0	0	0	0	0	0	0	0	0	0
ISO57																											0	0	0	0	0	0	0	0	0	0	0	0	0	0	0	0	0	0	0	0	0	0	0
ISO58																											0	0	0	0	0	0	0	0	0	0	0	0	0	0	0	0	0	0	0	0	0	0	0
ISO59																											0	0	0	0	0	0	0	0	0	0	0	0	0	0	0	0	0	0	0	0	0	0	0
ISO60																											0	0	0	0	0	0	0	0	0	0	0	0	0	0	0	0	0	0	0	0	0	0	0
ISO61																											0	0	0	0	0	0	0	0	0	0	0	0	0	0	0	0	0	0	0	0	0	0	0
ISO62																											0	0	0	0	0	0	0	0	0	0	0	0	0	0	0	0	0	0	0	0	0	0	0
ISO63																											0	0	0	0	0	0	0	0	0	0	0	0	0	0	0	0	0	0	0	0	0	0	0
ISO64																											0	0	0	0	0	0	0	0	0	0	0	0	0	0	0	0	0	0	0	0	0	0	0
ISO65																											0	0	0	0	0	0	0	0	0	0	0	0	0	0	0	0	0	0	0	0	0	0	0
ISO66																											0	0	0	0	0	0	0	0	0	0	0	0	0	0	0	0	0	0	0	0	0	0	0
ISO67																											0	0	0	0	0	0	0	0	0	0	0	0	0	0	0	0	0	0	0	0	0	0	0
ISO68																											0	0	0	0	0	0	0	0	0	0	0	0	0	0	0	0	0	0	0	0	0	0	0
ISO69																											0	0	0	0	0	0	0	0	0	0	0	0	0	0	0	0	0	0	0	0	0	0	0
ISO70																											0	0	0	0	0	0	0	0	0	0	0	0	0	0	0	0	0	0	0	0	0	0	0
ISO71																											0	0	0	0	0	0	0	0	0	0	0	0	0	0	0	0	0	0	0	0	0	0	0
ISO72																											0	0	0	0	0	0	0	0	0	0	0	0	0	0	0	0	0	0	0	0	0	0	0
ISO73																											0	0	0	0	0	0	0	0	0	0	0	0	0	0	0	0	0	0	0	0	0	0	0
biofilm2_1																	1
biofilm2_10																	1
biofilm2_11																	1
biofilm2_12																	1
biofilm2_2																	1
biofilm2_3																	1
biofilm2_4																	1
biofilm2_5																	1
biofilm2_6																	1
biofilm2_7																	1
biofilm2_8																	1
biofilm2_9																	1
cryoconite1_1															1
cryoconite1_10															1
cryoconite1_11															1
cryoconite1_12															1
cryoconite1_13															1
cryoconite1_14															1
cryoconite1_15															1
cryoconite1_16															1
cryoconite1_17															1
cryoconite1_18															1
cryoconite1_19															1
cryoconite1_2															1
cryoconite1_20															1
cryoconite1_21															1
cryoconite1_22															1
cryoconite1_23															1
cryoconite1_24															1
cryoconite1_25															1
cryoconite1_26															1
cryoconite1_27															1
cryoconite1_28															1
cryoconite1_29															1
cryoconite1_3															1
cryoconite1_30															1
cryoconite1_31															1
cryoconite1_32															1
cryoconite1_33															1
cryoconite1_4															1
cryoconite1_5															1
cryoconite1_6															1
cryoconite1_7															1
cryoconite1_8															1
cryoconite1_9															1
cryoconite2_1															1
cryoconite2_10															1
cryoconite2_11															1
cryoconite2_12															1
cryoconite2_13															1
cryoconite2_14															1
cryoconite2_15															1
cryoconite2_16															1
cryoconite2_17															1
cryoconite2_18															1
cryoconite2_19															1
cryoconite2_2															1
cryoconite2_20															1
cryoconite2_21															1
cryoconite2_22															1
cryoconite2_23															1
cryoconite2_24															1
cryoconite2_25															1
cryoconite2_26															1
cryoconite2_27															1
cryoconite2_28															1
cryoconite2_3															1
cryoconite2_4															1
cryoconite2_5															1
cryoconite2_6															1
cryoconite2_7															1
cryoconite2_8															1
cryoconite2_9															1
cryoconite3_1															1
cryoconite3_10															1
cryoconite3_11															1
cryoconite3_12															1
cryoconite3_13															1
cryoconite3_14															1
cryoconite3_15															1
cryoconite3_16															1
cryoconite3_17															1
cryoconite3_18															1
cryoconite3_19															1
cryoconite3_2															1
cryoconite3_20															1
cryoconite3_21															1
cryoconite3_22															1
cryoconite3_23															1
cryoconite3_24															1
cryoconite3_25															1
cryoconite3_26															1
cryoconite3_27															1
cryoconite3_28															1
cryoconite3_3															1
cryoconite3_4															1
cryoconite3_5															1
cryoconite3_6															1
cryoconite3_7															1
cryoconite3_8															1
cryoconite3_9															1
filter1_1																1
filter1_10																1
filter1_11																1
filter1_12																1
filter1_2																1
filter1_3																1
filter1_4																1
filter1_5																1
filter1_6																1
filter1_7																1
filter1_8																1
filter1_9																1
filter2_1																1
filter2_2																1
filter2_3																1
filter2_4																1
filter2_5																1
filter2_6																1
filter2_7																1
filter2_8																1
filter3_1																1
filter3_10																1
filter3_11																1
filter3_12																1
filter3_2																1
filter3_3																1
filter3_4																1
filter3_5																1
filter3_6																1
filter3_7																1
filter3_8																1
filter3_9																1
WASV1								71	1	47	6	0	62	2
WASV2								103	13	135	15	25	151	11
WASV3								128	494	121	567	155	119	415
WASV4								107	234	116	202	449	131	180
WASV5								390	19769	359	24189	1070	407	16262
WASV6								162	0	165	6	7	164	1
WASV7								359	68	351	78	2786	404	44
WASV8								640	11	580	20	176	594	10
WASV9								141	1	113	7	9	112	3
WASV10								53	1	50	3	0	37	4
WASV11								55	82	38	97	304	97	95
WASV12								935	184	818	206	25	892	183
WASV13								102	7516	88	7429	486	121	7438
WASV14								1508	114	1512	138	89	1807	97
WASV15								434	5179	406	5599	605	480	4308
WASV16								183	18	118	14	6	183	2
WASV17								75	1	62	5	1	86	2
WASV19								48	305	47	468	117	50	270
WASV20								193	10	156	45	5	198	9
WASV21								347	4	310	5	6	353	11
WASV22								113	3	94	6	13	98	7
WASV23								216	441	179	529	169	209	380
WASV24								188	945	160	1238	665	200	945
WASV25								16	171	23	224	119	21	150
WASV26								22	206	17	294	69	19	210
WASV27								44	729	27	1015	325	33	699
WASV28								259	155	224	177	29	300	117
WASV29								402	256	381	320	1370	424	177
WASV30								91	96	81	150	192	103	107
WASV31								284	719	237	756	72	224	625
WASV32								229	33	178	45	19	273	27
WASV33								259	1172	163	1301	876	280	1039
WASV34								201	610	167	566	15	300	585
WASV35								135	4	72	19	60	124	9
WASV36								266	3101	205	3602	103	234	2926
WASV37								30	2	39	3	1	44	2
WASV38								728	30	768	57	3009	836	18
WASV39								479	129	502	123	111	485	97
WASV40								64	5	62	10	8	58	6
WASV41								99	5361	78	6670	884	102	5130
WASV42								663	249	533	362	24	650	242
WASV43								118	2	108	7	1	118	1
WASV44								789	55	703	64	386	781	53
WASV45								293	4	227	9	11	249	0
WASV46								2289	10	2176	10	24	2564	5
WASV47								28	75	23	137	236	32	90
WASV48								68	6	67	4	5	78	5
WASV49								39	2	43	2	11	60	0
WASV50								286	59	289	81	99	294	63
WASV51								162	3	140	7	5	178	3
WASV52								387	8	331	47	17	418	14
WASV53								76	279	72	362	134	130	198
WASV54								106	4	90	6	3	117	1
WASV55								134	3	80	17	119	148	8
WASV56								290	8	231	17	13	336	12
WASV57								118	27	142	21	26	145	5
WASV58								351	755	245	928	1145	307	707
WASV59								286	16	252	22	10	294	22
WASV60								712	5	504	60	9	601	7
WASV61								631	62	533	66	23	600	66
WASV62								22	2	33	14	3	27	2
WASV63								304	2	351	15	15	356	1
WASV64								772	325	782	359	57	808	251
WASV65								78	45	59	67	31	67	40
WASV66								300	137	306	176	117	358	127
WASV68								47	2	24	4	2	32	1
WASV70								86	0	43	0	41	78	6
WASV71								101	1530	88	2032	189	112	1539
WASV72								201	8	188	20	4	250	6
WASV73								55	6891	61	7198	314	54	6711
WASV74								181	57	183	80	199	216	28
WASV75								218	127	194	201	627	222	147
WASV76								35	687	31	995	38	39	638
WASV77								36	2	21	1	3	20	2
WASV78								1577	768	1411	971	105	1844	852
WASV79								911	16267	738	16998	841	979	16175
WASV80								181	24	166	52	37	199	25
WASV81								114	20	114	27	33	116	12
WASV82								32	392	31	257	64	28	160
WASV83								1410	60	1241	68	28	1358	64
WASV84								69	124	76	222	291	95	152
WASV85								83	137	107	307	2	84	145
WASV86								183	57	141	42	21	145	46
WASV87								54	2	28	0	29	73	0
WASV88								105	21526	78	22495	53	89	21597
WASV90								270	88	224	471	25	243	93
WASV91								76	14	57	32	16	74	20
WASV92								720	227	654	624	398	747	197
WASV93								56	0	38	0	0	33	0
WASV94								207	4	205	3	3	209	4
WASV95								64	365	50	553	264	49	334
WASV96								261	52	226	51	665	290	25
WASV97								300	100	253	97	2084	337	61
WASV98								66	120	47	141	2308	50	137
WASV99								75	28	43	29	40	76	16
WASV100								741	589	651	803	116	726	563
WASV101								72	644	46	626	106	80	374
WASV102								239	45	218	98	188	239	40
WASV103								426	423	418	643	57	516	325
WASV104								1338	1337	1242	1544	204	1365	1162
WASV105								79	55	81	57	35	91	50
WASV106								128	8	165	14	8	140	11
WASV107								50	12	60	21	30	74	10
WASV108								429	160	386	178	67	446	154
WASV109								244	8	223	16	8	198	7
WASV110								22	53	13	83	4046	25	48
WASV111								583	313	541	375	358	586	268
WASV112								36	19	43	42	449	47	17
WASV113								170	82	142	116	793	175	80
WASV114								75	6	62	74	5	86	5
WASV115								108	681	123	988	151	121	650
WASV117								193	29	173	23	253	208	26
WASV118								54	2590	43	2462	658	59	2067
WASV119								1349	20	1177	30	22	1387	26
WASV120								56	25	32	46	37	65	26
WASV121								176	3	149	6	19	167	5
WASV122								278	1140	290	9322	109	326	960
WASV123								135	7	110	12	6	124	13
WASV124								105	5	111	3	5	101	5
WASV125								308	33	214	48	338	272	22
WASV126								147	35	146	54	432	187	36
WASV127								85	5	71	9	13	98	1
WASV128								180	145	135	174	113	167	133
WASV129								102	314	92	415	608	77	355
WASV130								467	28	401	107	47	462	32
WASV131								284	3	265	7	14	323	7
WASV132								240	4	241	19	91	269	6
WASV133								79	223	73	381	229	94	268
WASV134								120	2	114	4	0	134	0
WASV135								360	256	262	385	82	318	256
WASV136								115	2	128	13	33	109	3
WASV137								195	5	171	16	95	181	13
WASV138								121	14	108	22	42	126	11
WASV139								190	1	149	13	5	151	2
WASV140								2653	1869	2299	2260	715	2578	1782
WASV141								337	204	328	238	231	336	210
WASV142								44	557	30	704	185	43	523
WASV143								90	7	59	14	5	110	7
WASV144								65	161	55	167	36	48	131
WASV145								1867	236	1411	224	37	1777	184
WASV146								104	1	103	2	1	128	1
WASV147								72	1	77	0	3	92	1
WASV149								43	1839	40	2115	61	37	1782
WASV150								62	49	45	89	2	100	46
WASV151								56	864	55	1231	2254	52	871
WASV152								90	264	54	185	177	46	271
WASV153								274	5	271	17	13	258	10
WASV154								93	7	76	12	13	103	10
WASV155								92	3	108	11	8	86	2
WASV156								209	3	153	10	20	168	2
WASV157								832	6656	558	7163	763	873	6947
WASV158								1181	73	856	96	38	1070	56
WASV159								429	1561	329	1674	194	359	1362
WASV160								24	100	40	176	52	42	122
WASV161								299	1	318	5	11	369	4
WASV162								221	2	154	5	4	212	2
WASV163								61	1325	59	1490	300	61	1314
WASV165								71	8	87	11	32	82	5
WASV166								120	38	120	52	282	133	33
WASV167								71	44	71	122	404	68	54
WASV168								137	237	79	285	99	116	242
WASV169								74	12	51	28	48	73	9
WASV170								223	191	169	215	169	226	163
WASV171								45	248	62	286	1020	64	252
WASV172								44	0	42	3	6	53	2
WASV173								119	8	101	15	8	144	3
WASV174								64	95	49	116	27	63	98
WASV175								240	5	192	10	36	248	6
WASV176								90	1	52	4	1	79	0
WASV177								1043	307	857	393	141	1009	280
WASV178								186	139	150	237	11983	184	136
WASV179								97	1	67	4	1	93	2
WASV180								603	5	470	12	4	548	6
WASV181								387	664	287	825	10	355	686
WASV182								127	2	94	4	6	89	1
WASV183								139	460	146	559	670	174	457
WASV184								60	4	53	12	5	54	4
WASV185								56	1	44	1	10	60	0
WASV186								141	2	176	8	4	182	1
WASV187								230	116	158	185	653	207	94
WASV188								90	0	91	4	6	81	5
WASV189								165	66	155	85	408	209	55
WASV190								361	138	336	154	141	400	110
WASV191								695	169	631	187	105	745	121
WASV192								473	375	475	491	42	486	343
WASV193								69	979	48	1174	442	66	990
WASV194								177	570	162	690	557	199	609
WASV195								137	28	125	33	286	143	30
WASV196								49	1	45	3	3	58	4
WASV197								324	16	320	24	17	355	8
WASV198								72	364	52	507	457	95	363
WASV199								266	57	224	76	222	273	50
WASV200								70	2055	74	2558	215	81	1892
WASV201								283	125	274	162	99	331	107
WASV202								279	304	274	383	977	293	291
WASV203								1029	227	947	365	76	1026	294
WASV204								241	5	198	13	75	258	4
WASV205								128	446	122	633	291	101	450
WASV206								195	9	160	50	2	204	10
WASV207								547	281	459	394	129	485	310
WASV208								285	26	268	17	11	303	11
WASV209								471	142	408	311	37	491	149
WASV210								150	105	123	474	39	176	107
WASV211								171	86	157	482	42	154	94
WASV212								254	32	216	41	63	304	47
WASV214								139	1	116	1	10	102	0
WASV215								627	17	491	76	27	615	10
WASV216								49	0	54	4	45	62	2
WASV217								1383	5	1479	11	12	1457	4
WASV218								3849	8	3665	5	82	4268	12
WASV219								203	1954	178	2346	1539	190	1918
WASV220								212	17	184	30	304	220	25
WASV221								143	2981	100	3585	468	168	2833
WASV222								109	1	103	6	5	114	2
WASV223								360	5	327	14	8	385	4
WASV224								56	0	44	1	1	63	0
WASV225								122	8	119	53	29	121	11
WASV226								45	19	48	20	14	43	23
WASV227								113	20	92	36	14	119	18
WASV228								24	98	14	123	85	19	74
WASV229								146	5	156	15	5	158	4
WASV230								1509	3031	1030	3847	572	1390	2740
WASV231								676	401	521	508	217	637	403
WASV232								277	29	260	20	19	285	13
WASV233								145	338	86	408	76	87	246
WASV234								972	153	700	174	26	920	135
WASV235								338	68	219	91	141	272	64
WASV236								551	147	577	176	79	582	114
WASV237								1384	12	1196	42	63	1455	14
WASV238								153	12415	120	13243	1843	160	12123
WASV239								126	48	110	92	105	152	59
WASV240								130	2	110	8	2	132	3
WASV241								56	64	49	108	1209	59	88
WASV242								389	19	264	59	143	394	12
WASV243								40	128	40	277	266	53	181
WASV244								2495	289	2335	318	36	2690	268
WASV245								52	1153	60	1309	275	55	1048
WASV246								129	1	121	3	15	132	3
WASV247								101	8	89	14	4	101	7
WASV248								297	3	269	5	10	351	2
WASV249								118	95	130	151	1752	149	100
WASV250								189	137	172	210	239	178	150
WASV251								449	107537	344	109284	201	438	107079
WASV252								161	1321	144	1506	139	148	1123
WASV253								155	102	134	497	120	137	92
WASV254								214	8	174	29	16	192	4
WASV255								326	467	287	568	420	420	429
WASV256								362	22	306	35	18	350	14
WASV257								29	1743	16	1970	134	17	1591
WASV258								51	51	51	78	5	34	51
WASV259								397	19	321	40	471	377	19
WASV260								131	80	114	473	23	114	90
WASV261								342	6	298	19	58	350	7
WASV262								126	163	109	229	117	139	150
WASV263								1645	9	1762	58	65	1885	15
WASV264								390	247	381	303	715	424	243
WASV265								53	0	43	0	1	70	0
WASV266								19	143	16	279	268	24	196
WASV267								347	7	391	14	33	399	4
WASV268								92	179	75	314	180	78	240
WASV269								186	2	178	8	3	202	2
WASV270								42	1079	33	1413	306	39	1111
WASV271								77	0	72	2	4	89	1
WASV273								442	10	396	31	329	460	14
WASV274								184	256	124	310	428	167	228
WASV275								697	113	617	156	4430	705	70
WASV276								86	1	48	2	7	61	2
WASV277								51	258	33	322	531	59	237
WASV278								161	102	138	190	57	143	134
WASV279								141	7	120	22	101	124	8
WASV280								134	11	77	32	9	98	14
WASV281								208	947	207	1295	126	221	915
WASV282								1460	9	1120	9	9	1347	10
WASV283								243	6	200	9	7	252	5
WASV285								65	452	54	618	744	53	466
WASV286								64	277	43	380	397	51	299
WASV287								73	654	75	838	235	73	644
WASV288								160	8	139	52	13	169	5
WASV289								452	3	354	8	15	440	2
WASV290								85	184	52	281	352	68	217
WASV291								391	16	345	29	105	465	10
WASV292								41	41	49	96	4632	62	52
WASV293								778	10	588	5	13	821	4
WASV294								98	0	66	7	7	70	1
WASV295								187	21	133	47	153	184	20
WASV296								47	63	58	44	665	65	30
WASV297								183	0	155	3	6	192	3
WASV298								120	253	92	330	100	117	205
WASV299								87	330	62	490	561	69	379
WASV300								137	7434	99	9210	361	100	6283
WASV302								320	7	318	14	16	298	8
[truncated: 50 more columns]

## Sheet: Prokaryote_taxonomy
OTU	Domain	Phylum	Class	Order	Family	Genus	Species
AMP10	d__Bacteria	Bacteroidetes	c__Bacteroidia	o__Cytophagales	f__Spirosomaceae	g__Arcicella	s__uncultured_bacterium
AMP100	d__Bacteria	Cyanobacteria	c__Cyanobacteriia	o__Pseudanabaenales	f__Pseudanabaenaceae	g__Pseudanabaena_PCC-7429
AMP101	d__Bacteria	Proteobacteria	c__Betaproteobacteria	o__Burkholderiales	f__Oxalobacteraceae	g__Actimicrobium
AMP102	d__Bacteria	Acidobacteria	c__Acidobacteriae	o__Acidobacteriae	f__Acidobacteriae	g__Paludibaculum
AMP103	d__Bacteria	Proteobacteria	c__Betaproteobacteria	o__Burkholderiales	f__Oxalobacteraceae	g__Glaciimonas
AMP104	d__Bacteria	Actinobacteria	c__Actinobacteria	o__Micrococcales	f__Microbacteriaceae
AMP105	d__Bacteria	Bacteroidetes	c__Bacteroidia	o__Bacteroidales	f__Prolixibacteraceae	g__BSV13
AMP106	d__Bacteria	Proteobacteria	c__Betaproteobacteria	o__Burkholderiales	f__Oxalobacteraceae	g__Actimicrobium	s__uncultured_bacterium
AMP107	d__Bacteria	Actinobacteria	c__Actinobacteria	o__Micrococcales	f__Microbacteriaceae
AMP108	d__Bacteria	Proteobacteria	c__Betaproteobacteria	o__Xanthomonadales	f__Rhodanobacteraceae	g__uncultured	s__Lysobacter_sp.
AMP109	d__Bacteria	Firmicutes	c__Clostridia	o__Clostridiales	f__Clostridiaceae	g__uncultured	s__uncultured_bacterium
AMP11	d__Bacteria	Proteobacteria	c__Alphaproteobacteria	o__Acetobacterales	f__Acetobacteraceae	g__uncultured
AMP110	d__Bacteria	Proteobacteria	c__Betaproteobacteria	o__Burkholderiales	f__Comamonadaceae	g__Rhizobacter
AMP111	d__Bacteria	Proteobacteria	c__Betaproteobacteria	o__Burkholderiales	f__Oxalobacteraceae	g__Actimicrobium	s__uncultured_bacterium
AMP112	d__Bacteria	Proteobacteria	c__Betaproteobacteria	o__Burkholderiales	f__Comamonadaceae	g__Polaromonas
AMP113	d__Bacteria	Armatimonadetes	c__Chthonomonadetes	o__Chthonomonadales	f__Chthonomonadaceae	g__Chthonomonas	s__uncultured_bacterium
AMP114	d__Bacteria	Ca. Saccharibacteria (TM7)	c__Saccharimonadia	o__Saccharimonadales	f__Saccharimonadales	g__Saccharimonadales
AMP115	d__Bacteria	Proteobacteria	c__Betaproteobacteria	o__Burkholderiales	f__Comamonadaceae	g__Rhizobacter
AMP116	d__Bacteria	Proteobacteria	c__Betaproteobacteria	o__Burkholderiales	f__Comamonadaceae	g__Rhodoferax
AMP117	d__Bacteria	Bacteroidetes	c__Bacteroidia	o__Sphingobacteriales	f__Sphingobacteriaceae	g__Solitalea	s__uncultured_Bacteroidetes
AMP118	d__Bacteria	Proteobacteria	c__Betaproteobacteria	o__Burkholderiales	f__Comamonadaceae	g__Variovorax
AMP119	d__Bacteria	Bacteroidetes	c__Bacteroidia	o__Cytophagales	f__Cytophagaceae	g__Cytophaga
AMP12	d__Bacteria	Proteobacteria	c__Betaproteobacteria	o__Burkholderiales	f__Oxalobacteraceae	g__Herminiimonas
AMP120	d__Bacteria	Armatimonadetes	c__Armatimonadia	o__Armatimonadales	f__Armatimonadales	g__Armatimonadales	s__uncultured_soil
AMP121	d__Bacteria	Proteobacteria	c__Betaproteobacteria	o__Burkholderiales	f__Oxalobacteraceae	g__Actimicrobium	s__uncultured_bacterium
AMP122	d__Bacteria	Proteobacteria	c__Betaproteobacteria	o__Xanthomonadales	f__Rhodanobacteraceae	g__Dokdonella
AMP123	d__Bacteria	Acidobacteria	c__Acidobacteriae	o__Acidobacteriales	f__Acidobacteriaceae_(Subgroup_1)	g__Granulicella
AMP124	d__Bacteria	Bacteroidetes	c__Bacteroidia	o__Sphingobacteriales	f__Sphingobacteriaceae	g__Solitalea	s__uncultured_Bacteroidetes
AMP125	d__Bacteria	Proteobacteria	c__Betaproteobacteria	o__Burkholderiales	f__Comamonadaceae
AMP126	d__Bacteria	Proteobacteria	c__Alphaproteobacteria	o__Acetobacterales	f__Acetobacteraceae	g__Acidiphilium	s__uncultured_bacterium
AMP127	d__Bacteria	Proteobacteria	c__Polyangia	o__Polyangiales	f__Polyangiaceae	g__Pajaroellobacter	s__uncultured_bacterium
AMP128	d__Bacteria	Proteobacteria	c__Betaproteobacteria	o__Burkholderiales	f__Oxalobacteraceae	g__Actimicrobium	s__uncultured_bacterium
AMP13	d__Bacteria	Bacteroidetes	c__Bacteroidia	o__Sphingobacteriales	f__Sphingobacteriaceae	g__Solitalea	s__uncultured_Bacteroidetes
AMP130	d__Bacteria	Verrucomicrobia	c__Verrucomicrobiae	o__Pedosphaerales	f__Pedosphaeraceae	g__uncultured	s__uncultured_Verrucomicrobia
AMP131	d__Bacteria	Ca. Saccharibacteria (TM7)	c__Saccharimonadia	o__Saccharimonadales	f__LWQ8	g__LWQ8	s__uncultured_Candidatus
AMP132	d__Bacteria	Proteobacteria	c__Betaproteobacteria	o__Burkholderiales	f__Oxalobacteraceae	g__Massilia
AMP134	d__Bacteria	Proteobacteria	c__Betaproteobacteria	o__Burkholderiales	f__Oxalobacteraceae
AMP135	d__Bacteria	Bacteroidetes	c__Bacteroidia	o__Chitinophagales	f__Chitinophagaceae	g__Ferruginibacter	s__uncultured_bacterium
AMP136	d__Bacteria	Actinobacteria	c__Acidimicrobiia	o__uncultured	f__uncultured	g__uncultured
AMP137	d__Bacteria	Proteobacteria	c__Betaproteobacteria	o__Xanthomonadales	f__Rhodanobacteraceae	g__Rhodanobacter	s__Rhodanobacter_sp.
AMP138	d__Bacteria	Armatimonadetes	c__Armatimonadia	o__Armatimonadales	f__Armatimonadales	g__Armatimonadales	s__uncultured_bacterium
AMP139	d__Bacteria	Proteobacteria	c__Betaproteobacteria	o__Burkholderiales	f__Oxalobacteraceae	g__[Aquaspirillum]_arcticum_group	s__Actimicrobium_sp.
AMP14	d__Bacteria	Proteobacteria	c__Betaproteobacteria	o__Burkholderiales	f__Methylophilaceae	g__Methylotenera
AMP140	d__Bacteria	Proteobacteria	c__Betaproteobacteria	o__Burkholderiales	f__Oxalobacteraceae	g__Actimicrobium	s__uncultured_bacterium
AMP141	d__Bacteria	Proteobacteria	c__Betaproteobacteria	o__Burkholderiales	f__Comamonadaceae	g__Rhodoferax
AMP142	d__Bacteria	Proteobacteria	c__Myxococcia	o__Myxococcales	f__Anaeromyxobacteraceae	g__Anaeromyxobacter
AMP143	d__Bacteria	Ca. Emeriobacterota	c__WPS-2	o__WPS-2	f__WPS-2	g__WPS-2	s__metagenome
AMP144	d__Bacteria	Bacteroidetes	c__Bacteroidia	o__Bacteroidales	f__Bacteroidetes_vadinHA17	g__Bacteroidetes_vadinHA17	s__uncultured_Sphingobacteriia
AMP145	d__Bacteria	Bacteroidetes	c__Bacteroidia	o__Chitinophagales	f__Chitinophagaceae	g__Sediminibacterium	0.880463
AMP146	d__Bacteria	Bacteroidetes	c__Bacteroidia	o__Bacteroidales	f__Prolixibacteraceae	g__WCHB1-32	s__uncultured_bacterium
AMP147	d__Bacteria	Proteobacteria	c__Alphaproteobacteria	o__Acetobacterales	f__Acetobacteraceae
AMP148	d__Bacteria	Proteobacteria	c__Desulfuromonadia	o__Geobacterales	f__Geobacteraceae	g__Geobacter
AMP149	d__Bacteria	Proteobacteria	c__Alphaproteobacteria	o__Sphingomonadales	f__Sphingomonadaceae	g__Sphingomonas
AMP15	d__Bacteria	Proteobacteria	c__Betaproteobacteria	o__Burkholderiales	f__Oxalobacteraceae	g__Herminiimonas
AMP150	d__Bacteria	Actinobacteria	c__Actinobacteria	o__Micrococcales	f__Cellulomonadaceae	g__Cellulomonas
AMP151	d__Bacteria	Bacteroidetes	c__Bacteroidia	o__Sphingobacteriales	f__Lentimicrobiaceae	g__Lentimicrobium	s__uncultured_bacterium
AMP152	d__Bacteria	Ca. Berkelbacteria	c__Berkelbacteria	o__Berkelbacteria	f__Berkelbacteria	g__Berkelbacteria	s__uncultured_bacterium
AMP153	d__Bacteria	Firmicutes	c__Desulfitobacteriia	o__Desulfitobacteriales	f__Desulfitobacteriaceae	g__Desulfosporosinus
AMP154	d__Bacteria	Proteobacteria	c__Betaproteobacteria	o__Xanthomonadales	f__Rhodanobacteraceae	g__Rhodanobacter	s__Rhodanobacter_sp.
AMP155	d__Bacteria	Firmicutes	c__Clostridia	o__Clostridiales	f__Oxobacteraceae	g__Oxobacter	s__uncultured_Clostridium
AMP157	d__Bacteria	Ca. Emeriobacterota	c__WPS-2	o__WPS-2	f__WPS-2	g__WPS-2	s__uncultured_bacterium
AMP158	d__Bacteria	Ca. Saccharibacteria (TM7)	c__Saccharimonadia	o__Saccharimonadales	f__LWQ8	g__LWQ8	s__uncultured_bacterium
AMP159	d__Bacteria	Bacteroidetes	c__Bacteroidia	o__Bacteroidales	f__Paludibacteraceae	g__Paludibacter	s__uncultured_bacterium
AMP16	d__Bacteria	Bacteroidetes	c__Bacteroidia	o__Chitinophagales	f__Saprospiraceae	g__uncultured	s__uncultured_Sphingobacteriia
AMP160	d__Bacteria	Proteobacteria	c__Betaproteobacteria	o__Burkholderiales	f__Oxalobacteraceae	g__Glaciimonas
AMP161	d__Bacteria	Proteobacteria	c__Betaproteobacteria	o__Burkholderiales	f__Comamonadaceae	g__Caenimonas
AMP162	d__Bacteria	Proteobacteria	c__Alphaproteobacteria	o__Acetobacterales	f__Acetobacteraceae	g__uncultured
AMP163	d__Bacteria	Proteobacteria	c__Bdellovibrionia	o__Bdellovibrionales	f__Bdellovibrionaceae	g__Bdellovibrio	s__uncultured_bacterium
AMP164	d__Bacteria	Proteobacteria	c__Alphaproteobacteria	o__Acetobacterales	f__Acetobacteraceae	g__uncultured	s__uncultured_Alphaproteobacteria
AMP165	d__Bacteria	Proteobacteria	c__Betaproteobacteria	o__Burkholderiales	f__Comamonadaceae	g__Rhodoferax
AMP166	d__Bacteria	Proteobacteria	c__Oligoflexia	o__0319-6G20	f__0319-6G20	g__0319-6G20	s__uncultured_gamma
AMP167	d__Bacteria	Proteobacteria	c__Betaproteobacteria	o__Burkholderiales	f__Comamonadaceae	g__Rhodoferax
AMP168	d__Bacteria	Bacteroidetes	c__Bacteroidia	o__Bacteroidales	f__Paludibacteraceae	g__Paludibacter
AMP169	d__Bacteria	Proteobacteria	c__Alphaproteobacteria	o__Acetobacterales	f__Acetobacteraceae	g__Acidiphilium	s__metagenome
AMP17	d__Bacteria	Ca. Emeriobacterota	c__WPS-2	o__WPS-2	f__WPS-2	g__WPS-2	s__uncultured_bacterium
AMP170	d__Bacteria	Bacteroidetes	c__Bacteroidia	o__Sphingobacteriales	f__env.OPS_17	g__env.OPS_17
AMP171	d__Bacteria	Proteobacteria	c__Alphaproteobacteria	o__Sphingomonadales	f__Sphingomonadaceae	g__Polymorphobacter
AMP172	d__Bacteria	Proteobacteria	c__Betaproteobacteria	o__Burkholderiales	f__Comamonadaceae	g__Rhodoferax
AMP173	d__Bacteria	Proteobacteria	c__Betaproteobacteria	o__Pseudomonadales	f__Pseudomonadaceae	g__Pseudomonas
AMP174	d__Bacteria	Proteobacteria	c__Betaproteobacteria	o__Burkholderiales	f__Comamonadaceae	g__Rhodoferax
AMP175	d__Bacteria	Actinobacteria	c__Actinobacteria	o__Micrococcales	f__Microbacteriaceae
AMP176	d__Bacteria	Proteobacteria	c__Betaproteobacteria	o__Burkholderiales	f__Oxalobacteraceae
AMP177	d__Bacteria	Bacteroidetes	c__Bacteroidia	o__Bacteroidales	f__Prolixibacteraceae	g__WCHB1-32
AMP178	d__Bacteria	Proteobacteria	c__Alphaproteobacteria	o__Acetobacterales	f__Acetobacteraceae	g__Rhodovastum	s__uncultured_bacterium
AMP179	d__Bacteria	Bacteroidetes	c__Bacteroidia	o__Sphingobacteriales	f__Sphingobacteriaceae	g__Mucilaginibacter
AMP18	d__Bacteria	Cyanobacteria	c__Cyanobacteriia	o__Leptolyngbyales	f__Leptolyngbyaceae	g__Phormidesmis_ANT.L52.6
AMP180	d__Bacteria	Deinococcus-Thermus	c__Deinococci	o__Deinococcales	f__Deinococcaceae	g__Deinococcus
AMP181	d__Bacteria	Deinococcus-Thermus	c__Deinococci	o__Deinococcales	f__Deinococcaceae	g__uncultured	s__uncultured_Thermus/Deinococcus
AMP182	d__Bacteria	Bacteroidetes	c__Bacteroidia	o__Sphingobacteriales	f__Lentimicrobiaceae	g__Lentimicrobiaceae	s__uncultured_bacterium
AMP183	d__Bacteria	Armatimonadetes	c__Chthonomonadetes	o__Chthonomonadales	f__Chthonomonadaceae	g__Chthonomonas	s__uncultured_bacterium
AMP185	d__Bacteria	Bacteroidetes	c__Bacteroidia	o__Chitinophagales	f__Chitinophagaceae	g__Ferruginibacter	s__uncultured_bacterium
AMP186	d__Bacteria	Acidobacteria	c__Acidobacteriae	o__Solibacterales	f__Solibacteraceae	g__Candidatus_Solibacter
AMP187	d__Bacteria	Bacteroidetes	c__Bacteroidia	o__Bacteroidales	f__Prolixibacteraceae	g__BSV13
AMP188	d__Bacteria	Proteobacteria	c__Betaproteobacteria	o__Burkholderiales	f__Comamonadaceae
AMP189	d__Bacteria	Proteobacteria	c__Betaproteobacteria	o__Burkholderiales	f__Comamonadaceae	g__Rhodoferax
AMP19	d__Bacteria	Proteobacteria	c__Alphaproteobacteria	o__Acetobacterales	f__Acetobacteraceae	g__uncultured	s__bacterium_enrichment
AMP190	d__Bacteria	Proteobacteria	c__Betaproteobacteria	o__Burkholderiales	f__Oxalobacteraceae	g__uncultured
AMP191	d__Bacteria	Ca. Saccharibacteria (TM7)	c__Saccharimonadia	o__Saccharimonadales	f__Saccharimonadaceae	g__TM7a	s__uncultured_bacterium
AMP192	d__Bacteria	Firmicutes	c__Clostridia	o__Clostridiales	f__Clostridiaceae	g__Clostridium_sensu_stricto_9
AMP193	d__Bacteria	Bacteroidetes	c__Bacteroidia	o__Sphingobacteriales	f__Sphingobacteriaceae	g__Pedobacter	s__Antarctic_bacterium
AMP194	d__Bacteria	Bacteroidetes	c__Bacteroidia	o__Sphingobacteriales	f__NS11-12_marine_group	g__NS11-12_marine_group	s__metagenome
AMP195	d__Bacteria	Bacteroidetes	c__Bacteroidia	o__Bacteroidales	f__Prolixibacteraceae	g__BSV13	s__uncultured_bacterium
AMP196	d__Bacteria	Ca. Saccharibacteria (TM7)	c__Saccharimonadia	o__Saccharimonadales	f__Saccharimonadales	g__Saccharimonadales
AMP197	d__Bacteria	Bacteroidetes	c__Bacteroidia	o__Sphingobacteriales	f__env.OPS_17	g__env.OPS_17	s__uncultured_bacterium
AMP198	d__Bacteria	Proteobacteria	c__Oligoflexia	o__0319-6G20	f__0319-6G20	g__0319-6G20
AMP199	d__Bacteria	Actinobacteria	c__Coriobacteriia	o__OPB41	f__OPB41	g__OPB41
AMP2	d__Bacteria	Proteobacteria	c__Betaproteobacteria	o__Burkholderiales	f__Comamonadaceae	g__Paucibacter
AMP20	d__Bacteria	Proteobacteria	c__Alphaproteobacteria	o__Acetobacterales	f__Acetobacteraceae	g__uncultured	s__bacterium_enrichment
AMP200	d__Bacteria	Ca. Berkelbacteria	c__Berkelbacteria	o__Berkelbacteria	f__Berkelbacteria	g__Berkelbacteria	s__uncultured_bacterium
AMP201	d__Bacteria	Proteobacteria	c__Betaproteobacteria	o__Burkholderiales	f__Comamonadaceae	g__Rhodoferax
AMP202	d__Bacteria	Proteobacteria	c__Betaproteobacteria	o__Burkholderiales	f__Comamonadaceae	g__Rhodoferax
AMP203	d__Bacteria	Proteobacteria	c__Betaproteobacteria	o__Burkholderiales	f__Oxalobacteraceae	g__Undibacterium
AMP204	d__Bacteria	Bacteroidetes	c__Bacteroidia	o__Sphingobacteriales	f__Sphingobacteriaceae	g__Mucilaginibacter
AMP205	d__Bacteria	Ca. Berkelbacteria	c__Berkelbacteria	o__Berkelbacteria	f__Berkelbacteria	g__Berkelbacteria	s__uncultured_bacterium
AMP206	d__Bacteria	Ca. Berkelbacteria	c__Berkelbacteria	o__Berkelbacteria	f__Berkelbacteria	g__Berkelbacteria	s__uncultured_bacterium
AMP207	d__Bacteria	Proteobacteria	c__Betaproteobacteria	o__Burkholderiales	f__Oxalobacteraceae	g__[Aquaspirillum]_arcticum_group	s__uncultured_bacterium
AMP208	d__Bacteria	Bacteroidetes	c__Bacteroidia	o__Sphingobacteriales	f__FFCH9454	g__FFCH9454	s__metagenome
AMP209	d__Bacteria	Proteobacteria	c__Betaproteobacteria	o__Burkholderiales	f__Oxalobacteraceae	g__Glaciimonas	s__uncultured_bacterium
AMP21	d__Bacteria	Bacteroidetes	c__Bacteroidia	o__Cytophagales	f__Hymenobacteraceae	g__Hymenobacter	s__Hymenobacter_nivis
AMP210	d__Bacteria	Proteobacteria	c__Alphaproteobacteria	o__Rhizobiales	f__Xanthobacteraceae
AMP211	d__Bacteria	Proteobacteria	c__Betaproteobacteria	o__Burkholderiales	f__Comamonadaceae	g__Rhodoferax
AMP212	d__Bacteria	Proteobacteria	c__Betaproteobacteria	o__Burkholderiales	f__Oxalobacteraceae	g__Massilia
AMP213	d__Bacteria	Proteobacteria	c__Alphaproteobacteria	o__Acetobacterales	f__Acetobacteraceae	g__Acidiphilium	s__Acetobacteraceae_bacterium
AMP214	d__Bacteria	Proteobacteria	c__Myxococcia	o__Myxococcales	f__Anaeromyxobacteraceae	g__Anaeromyxobacter
AMP215	d__Bacteria	Proteobacteria	c__Polyangia	o__Polyangiales	f__Polyangiaceae	g__Pajaroellobacter	s__uncultured_bacterium
AMP216	d__Bacteria	Ca. Saccharibacteria (TM7)	c__Saccharimonadia	o__Saccharimonadales	1
AMP217	d__Bacteria	Proteobacteria	c__Alphaproteobacteria	o__Acetobacterales	f__Acetobacteraceae
AMP218	d__Bacteria	Proteobacteria	c__Alphaproteobacteria	o__Caulobacterales	f__Caulobacteraceae	g__Phenylobacterium
AMP219	d__Bacteria	Other
AMP22	d__Bacteria	Proteobacteria	c__Alphaproteobacteria	o__Acetobacterales	f__Acetobacteraceae	g__uncultured	s__uncultured_bacterium
AMP220	d__Bacteria	Verrucomicrobia	c__Verrucomicrobiae	o__Opitutales	f__Opitutaceae	g__Opitutus
AMP221	d__Bacteria	Proteobacteria	c__Betaproteobacteria	o__Burkholderiales	f__Comamonadaceae	g__Rhodoferax
AMP222	d__Bacteria	Proteobacteria	c__Betaproteobacteria	o__Burkholderiales	f__Comamonadaceae	g__Rhizobacter
AMP223	d__Bacteria	Acidobacteria	c__Acidobacteriae	o__Solibacterales	f__Solibacteraceae	g__Candidatus_Solibacter	s__uncultured_bacterium
AMP224	d__Bacteria	Bacteroidetes	c__Bacteroidia	o__Chitinophagales	f__Chitinophagaceae	g__uncultured	s__uncultured_Ferruginibacter
AMP225	d__Bacteria	Proteobacteria	c__Betaproteobacteria	o__Burkholderiales	f__Comamonadaceae	g__Rhodoferax
AMP226	d__Bacteria	Firmicutes	c__Clostridia	o__Clostridiales	f__Clostridiaceae	g__Clostridium_sensu_stricto_12
AMP227	d__Bacteria	Ca. Saccharibacteria (TM7)	c__Saccharimonadia	o__Saccharimonadales	f__Saccharimonadales	g__Saccharimonadales
AMP228	d__Bacteria	Proteobacteria	c__Alphaproteobacteria	o__Sphingomonadales	f__Sphingomonadaceae	g__Novosphingobium
AMP229	d__Bacteria	Acidobacteria	c__Acidobacteriae	o__Acidobacteriales	f__Acidobacteriaceae_(Subgroup_1)	g__Granulicella	s__uncultured_Acidobacteria
AMP23	d__Bacteria	Acidobacteria	c__Acidobacteriae	o__Acidobacteriales	f__Acidobacteriaceae_(Subgroup_1)	g__Granulicella	s__uncultured_Acidobacteria
AMP230	d__Bacteria	Chloroflexi	c__Chloroflexia	o__Elev-1554	f__Elev-1554	g__Elev-1554	s__uncultured_bacterium
AMP231	d__Bacteria	Firmicutes	c__Clostridia	o__Clostridia	f__Hungateiclostridiaceae	g__uncultured	s__uncultured_Ruminococcaceae
AMP232	d__Bacteria	Actinobacteria	c__Actinobacteria	o__Micrococcales	f__Microbacteriaceae	g__Parafrigoribacterium	s__uncultured_bacterium
AMP233	d__Bacteria	Bacteroidetes	c__Bacteroidia	o__Chitinophagales	f__Chitinophagaceae	g__Edaphobaculum	s__metagenome
AMP234	d__Bacteria	Proteobacteria	c__Bdellovibrionia	o__Bdellovibrionales	f__Bdellovibrionaceae	g__Bdellovibrio	s__unidentified
AMP235	d__Bacteria	Proteobacteria	c__Desulfuromonadia	o__Geobacterales	f__Geobacteraceae	g__Geobacter
AMP236	d__Bacteria	Armatimonadetes	c__Armatimonadia	o__Armatimonadales	f__Armatimonadales	g__Armatimonadales	s__uncultured_bacterium
AMP237	d__Bacteria	Proteobacteria	c__Oligoflexia	o__0319-6G20	f__0319-6G20	g__0319-6G20
AMP238	d__Bacteria	Actinobacteria	c__Actinobacteria	o__Micrococcales	f__Microbacteriaceae	g__Cryobacterium
AMP239	d__Bacteria	Firmicutes	c__Negativicutes	o__Veillonellales-Selenomonadales	f__Sporomusaceae	g__Pelosinus
AMP24	d__Bacteria	Proteobacteria	c__Betaproteobacteria	o__Xanthomonadales	f__Rhodanobacteraceae	g__Rhodanobacter	s__Rhodanobacter_sp.
AMP240	d__Bacteria	candidate division FCPU426	c__FCPU426	o__FCPU426	f__FCPU426	g__FCPU426	s__metagenome
AMP241	d__Bacteria	Proteobacteria	c__Betaproteobacteria	o__Burkholderiales	f__Oxalobacteraceae	g__Undibacterium	s__Oxalobacteraceae_bacterium
AMP242	d__Bacteria	Proteobacteria	c__Bdellovibrionia	o__Bdellovibrionales	f__Bdellovibrionaceae	g__Bdellovibrio	s__uncultured_bacterium
AMP243	d__Bacteria	Firmicutes	c__Clostridia	o__Clostridia	f__Hungateiclostridiaceae
AMP244	d__Bacteria	Acidobacteria	c__Holophagae	o__Holophagales	f__Holophagaceae	g__uncultured	s__uncultured_bacterium
AMP245	d__Bacteria	Actinobacteria	c__Actinobacteria	o__Micrococcales	f__Cellulomonadaceae
AMP246	d__Bacteria	Proteobacteria	c__Bdellovibrionia	o__Bdellovibrionales	f__Bdellovibrionaceae	g__Bdellovibrio	s__uncultured_bacterium
AMP247	d__Bacteria	Actinobacteria	c__Actinobacteria	o__Micrococcales	f__Intrasporangiaceae	g__Oryzihumus	s__uncultured_bacterium
AMP248	d__Bacteria	Firmicutes	c__Clostridia	o__Clostridiales	f__Clostridiaceae	g__Clostridium_sensu_stricto_9	s__uncultured_bacterium
AMP249	d__Bacteria	Proteobacteria	c__Betaproteobacteria	o__Burkholderiales	f__Oxalobacteraceae	g__Actimicrobium
AMP25	d__Bacteria	Proteobacteria	c__Betaproteobacteria	o__Burkholderiales	f__Comamonadaceae	g__Rhodoferax
AMP250	d__Bacteria	Armatimonadetes	c__Chthonomonadetes	o__Chthonomonadales	f__Chthonomonadales	g__Chthonomonadales	s__uncultured_bacterium
AMP251	d__Bacteria	Proteobacteria	c__Oligoflexia	o__0319-6G20	f__0319-6G20	g__0319-6G20
AMP252	d__Bacteria	Proteobacteria	c__Polyangia	o__Polyangiales	f__Polyangiaceae	g__Pajaroellobacter	s__metagenome
AMP253	d__Bacteria	Proteobacteria	c__Alphaproteobacteria	o__Acetobacterales	f__Acetobacteraceae	g__Acidiphilium	s__uncultured_bacterium
AMP254	d__Bacteria	Proteobacteria	c__Alphaproteobacteria	o__Rickettsiales	f__SM2D12	g__SM2D12	s__metagenome
AMP255	d__Bacteria	Gemmatimonadetes	c__Gemmatimonadetes	o__Gemmatimonadales	f__Gemmatimonadaceae
AMP256	d__Archaea	Eurarchaeota	c__Methanomicrobia	o__Methanomicrobiales	f__Methanoregulaceae	g__Methanosphaerula	s__Methanosphaerula_palustris
AMP257	d__Bacteria	Bacteroidetes	c__Bacteroidia	o__Cytophagales	f__Hymenobacteraceae	g__Hymenobacter	s__Hymenobacter_nivis
AMP258	d__Bacteria	Proteobacteria	c__Betaproteobacteria	o__Burkholderiales	f__Oxalobacteraceae	g__Actimicrobium	s__uncultured_bacterium
AMP259	d__Bacteria	Proteobacteria	c__Oligoflexia	o__0319-6G20	f__0319-6G20	g__0319-6G20
AMP26	d__Bacteria	Actinobacteria	c__Actinobacteria	o__Micrococcales	f__Microbacteriaceae
AMP260	d__Bacteria	Acidobacteria	c__Acidobacteriae	o__Acidobacteriales	f__Acidobacteriaceae_(Subgroup_1)	g__Occallatibacter
AMP261	d__Bacteria	Acidobacteria	c__Holophagae	o__Holophagales	f__Holophagaceae
AMP262	d__Bacteria	Acidobacteria	c__Acidobacteriae	o__Acidobacteriales	f__Acidobacteriaceae_(Subgroup_1)	g__Granulicella
AMP263	d__Bacteria	Proteobacteria	c__Alphaproteobacteria	o__Acetobacterales	f__Acetobacteraceae	g__Acidiphilium
AMP264	d__Bacteria	Proteobacteria	c__Oligoflexia	o__0319-6G20	f__0319-6G20	g__0319-6G20
AMP265	d__Bacteria	Actinobacteria	c__Actinobacteria	o__Micrococcales	f__Intrasporangiaceae	g__Oryzihumus	s__uncultured_bacterium
AMP266	d__Bacteria	Actinobacteria	c__Actinobacteria	o__Frankiales	f__uncultured	g__uncultured
AMP267	d__Bacteria	Acidobacteria	c__Acidobacteriae	o__Solibacterales	f__Solibacteraceae	g__Candidatus_Solibacter
AMP268	d__Bacteria	Bacteroidetes	c__Bacteroidia	o__Sphingobacteriales	f__Sphingobacteriaceae	g__Mucilaginibacter
AMP269	d__Bacteria	Armatimonadetes	c__Armatimonadia	o__Armatimonadales	f__Armatimonadales	g__Armatimonadales	s__uncultured_soil
AMP27	d__Bacteria	Bacteroidetes	c__Bacteroidia	o__Chitinophagales	f__Saprospiraceae	g__uncultured	s__uncultured_Sphingobacteriia
AMP270	d__Bacteria	Proteobacteria	c__Desulfuromonadia	o__Geobacterales	f__Geobacteraceae	g__Citrifermentans	s__uncultured_bacterium
AMP271	d__Bacteria	Bacteroidetes	c__Bacteroidia	o__Sphingobacteriales
AMP272	d__Bacteria	Actinobacteria	c__Acidimicrobiia	o__uncultured	f__uncultured	g__uncultured	s__uncultured_Actinomycetales
AMP273	d__Bacteria	Proteobacteria	c__Oligoflexia	o__0319-6G20	f__0319-6G20	g__0319-6G20
AMP274	d__Bacteria	Proteobacteria	c__Betaproteobacteria	o__Burkholderiales	f__Oxalobacteraceae
AMP275	d__Bacteria	Acidobacteria	c__Acidobacteriae	o__Acidobacteriales	f__Acidobacteriaceae_(Subgroup_1)	g__Granulicella
AMP276	d__Bacteria	Proteobacteria	c__Alphaproteobacteria	o__Acetobacterales	f__Acetobacteraceae	g__Rhodovastum	s__uncultured_bacterium
AMP277	d__Bacteria	Firmicutes	c__Clostridia	o__Clostridiales	f__Clostridiaceae	g__Clostridium_sensu_stricto_12	s__uncultured_Firmicutes
AMP278	d__Bacteria	Armatimonadetes	c__uncultured	o__uncultured	f__uncultured	g__uncultured	s__uncultured_bacterium
AMP279	d__Bacteria	Proteobacteria	c__Alphaproteobacteria	o__Rickettsiales	f__Rickettsiaceae	g__Rickettsia
AMP28	d__Bacteria	Actinobacteria	c__Actinobacteria	o__Micrococcales	f__Intrasporangiaceae	g__Oryzihumus	s__uncultured_bacterium
AMP280	d__Bacteria	Proteobacteria	c__Betaproteobacteria	o__Burkholderiales	f__Comamonadaceae	g__Paucibacter
AMP281	d__Bacteria	Proteobacteria	c__Betaproteobacteria	o__Burkholderiales	f__Oxalobacteraceae	g__Massilia
AMP282	d__Bacteria	Proteobacteria	c__Desulfuromonadia	o__Geobacterales	f__Geobacteraceae	g__Geobacter
AMP283	d__Bacteria	Proteobacteria	c__Oligoflexia	o__0319-6G20	f__0319-6G20	g__0319-6G20
AMP284	d__Bacteria	Proteobacteria	c__Oligoflexia	o__0319-6G20	f__0319-6G20	g__0319-6G20
AMP285	d__Bacteria	Proteobacteria	c__Betaproteobacteria	o__Burkholderiales	f__Comamonadaceae	g__Paucibacter
AMP286	d__Bacteria	Proteobacteria	c__Betaproteobacteria	o__Burkholderiales	f__Comamonadaceae	g__Polaromonas
AMP287	d__Bacteria	Verrucomicrobia	c__Verrucomicrobiae	o__Chthoniobacterales	f__Terrimicrobiaceae	g__FukuN18_freshwater_group	s__uncultured_bacterium
AMP288	d__Bacteria	Proteobacteria	c__Oligoflexia	o__0319-6G20	f__0319-6G20	g__0319-6G20
AMP289	d__Bacteria	Proteobacteria	c__Betaproteobacteria	o__Burkholderiales	f__Oxalobacteraceae	g__Massilia
AMP29	d__Bacteria	Proteobacteria	c__Betaproteobacteria	o__Burkholderiales	f__Comamonadaceae	g__Paucibacter
AMP290	d__Bacteria	Proteobacteria	c__Myxococcia	o__Myxococcales	f__Myxococcaceae	g__KD3-10	s__uncultured_bacterium
AMP291	d__Bacteria	Firmicutes	c__Desulfitobacteriia	o__Desulfitobacteriales	f__Desulfitobacteriaceae	g__Desulfosporosinus
AMP292	d__Bacteria	Proteobacteria	c__Oligoflexia	o__0319-6G20	f__0319-6G20	g__0319-6G20	s__uncultured_bacterium
AMP293	d__Bacteria	Proteobacteria	c__Polyangia	o__Polyangiales	f__Polyangiaceae	g__Pajaroellobacter
AMP294	d__Bacteria	Bacteroidetes	c__Bacteroidia	o__Cytophagales	f__Spirosomaceae	g__uncultured	s__metagenome
AMP295	d__Bacteria	Proteobacteria	c__Betaproteobacteria	o__Burkholderiales	f__Comamonadaceae	g__Rhodoferax
AMP296	d__Bacteria	Proteobacteria	c__Oligoflexia	o__0319-6G20	f__0319-6G20	g__0319-6G20	s__uncultured_Bacteriovorax
AMP297	d__Bacteria	Proteobacteria	c__Betaproteobacteria	o__Burkholderiales	f__Oxalobacteraceae	g__Undibacterium	s__Oxalobacteraceae_bacterium
AMP299	d__Bacteria	Proteobacteria	c__Betaproteobacteria	o__Burkholderiales	f__Oxalobacteraceae
AMP3	d__Bacteria	Bacteroidetes	c__Bacteroidia	o__Chitinophagales	f__Chitinophagaceae	g__Ferruginibacter
AMP30	d__Bacteria	Actinobacteria	c__Actinobacteria	o__Micrococcales	f__Microbacteriaceae	g__Parafrigoribacterium	s__uncultured_bacterium
AMP300	d__Bacteria	Acidobacteria	c__Holophagae	o__Holophagales	f__Holophagaceae	g__Holophagaceae	s__uncultured_bacterium
AMP301	d__Bacteria	Proteobacteria	c__Betaproteobacteria	o__Burkholderiales	f__Comamonadaceae	g__Polaromonas
AMP302	d__Bacteria	Firmicutes	c__Clostridia	o__Clostridiales	f__Clostridiaceae
AMP303	d__Bacteria	Other
AMP304	d__Bacteria	Proteobacteria	c__Polyangia	o__Polyangiales	f__Polyangiaceae	g__Pajaroellobacter	s__uncultured_bacterium
AMP305	d__Bacteria	Bacteroidetes	c__Bacteroidia	o__Sphingobacteriales	f__Lentimicrobiaceae	g__Lentimicrobiaceae
AMP306	d__Bacteria	Armatimonadetes	c__Armatimonadia	o__Armatimonadales	f__Armatimonadales	g__Armatimonadales	s__uncultured_bacterium
AMP307	d__Bacteria	Firmicutes	c__Clostridia	o__Clostridiales	f__Clostridiaceae	g__Clostridium_sensu_stricto_12
AMP308	d__Bacteria	Bacteroidetes	c__Bacteroidia	o__Bacteroidales	f__Prolixibacteraceae	g__BSV13
AMP309	d__Bacteria	Verrucomicrobia	c__Verrucomicrobiae	o__Chthoniobacterales	f__Chthoniobacteraceae	g__LD29
AMP31	d__Bacteria	Actinobacteria	c__Actinobacteria	o__Micrococcales	f__Microbacteriaceae
AMP310	d__Bacteria	Proteobacteria	c__Betaproteobacteria	o__Burkholderiales	f__Comamonadaceae
AMP311	d__Bacteria	Proteobacteria	c__Betaproteobacteria	o__Burkholderiales	f__Comamonadaceae	g__uncultured	s__Leptothrix_sp.
AMP312	d__Bacteria	Firmicutes	c__Clostridia	o__Clostridiales	f__Clostridiaceae	g__uncultured	s__uncultured_bacterium
AMP313	d__Bacteria	Acidobacteria	c__Acidobacteriae	o__Bryobacterales	f__Bryobacteraceae	g__Bryobacter	s__Bryobacter_aggregatus
AMP314	d__Bacteria	Proteobacteria	c__Myxococcia	o__Myxococcales	f__Anaeromyxobacteraceae	g__Anaeromyxobacter	s__uncultured_delta
AMP315	d__Bacteria	Firmicutes	c__Bacilli	o__Erysipelotrichales	f__Erysipelotrichaceae	g__Erysipelothrix	s__uncultured_Firmicutes
AMP316	d__Bacteria	Fibrobacteres	c__Fibrobacteria	o__Fibrobacterales	f__Fibrobacteraceae	g__uncultured	s__metagenome
AMP317	d__Bacteria	Ca. Saccharibacteria (TM7)	c__Saccharimonadia	o__Saccharimonadales	f__Saccharimonadales	g__Saccharimonadales	s__uncultured_soil
AMP318	d__Bacteria	Actinobacteria	c__Actinobacteria	o__Micrococcales	f__Intrasporangiaceae
AMP319	d__Bacteria	Bacteroidetes	c__Bacteroidia	o__Sphingobacteriales	f__Lentimicrobiaceae	g__Lentimicrobiaceae	s__uncultured_bacterium
AMP32	d__Bacteria	Armatimonadetes	c__Armatimonadia	o__Armatimonadales	f__Armatimonadales	g__Armatimonadales	s__uncultured_soil
AMP320	d__Bacteria	Acidobacteria	c__Acidobacteriae	o__Bryobacterales	f__Bryobacteraceae	g__Bryobacter
AMP321	d__Bacteria	Acidobacteria	c__Acidobacteriae	o__Solibacterales	f__Solibacteraceae	g__Candidatus_Solibacter
AMP322	d__Bacteria	Bacteroidetes	c__Bacteroidia	o__Chitinophagales	f__37-13	g__37-13	s__uncultured_Bacteroidetes
AMP323	d__Bacteria	Proteobacteria	c__Alphaproteobacteria	o__Acetobacterales	f__Acetobacteraceae	g__Rhodovastum	s__uncultured_bacterium
AMP324	d__Bacteria	Proteobacteria	c__Alphaproteobacteria	o__Rhizobiales	f__Xanthobacteraceae	g__Bradyrhizobium
AMP325	d__Bacteria	Ca. Berkelbacteria	c__Berkelbacteria	o__Berkelbacteria	f__Berkelbacteria	g__Berkelbacteria	s__uncultured_bacterium
AMP326	d__Bacteria	Bacteroidetes	c__Bacteroidia	o__Bacteroidales	f__Marinilabiliaceae	g__[Cytophaga]_xylanolytica_group	s__uncultured_bacterium
AMP327	d__Bacteria	Ca. Saccharibacteria (TM7)	c__Saccharimonadia	o__Saccharimonadales	f__Saccharimonadales	g__Saccharimonadales
AMP328	d__Bacteria	Ca. Saccharibacteria (TM7)	c__Saccharimonadia	o__Saccharimonadales	f__Saccharimonadaceae	g__TM7a	s__uncultured_bacterium
AMP330	d__Bacteria	Cyanobacteria	c__Sericytochromatia	o__Sericytochromatia	f__Sericytochromatia	g__Sericytochromatia	s__uncultured_soil
AMP331	d__Bacteria	Firmicutes	c__Clostridia	o__Oscillospirales	f__Ethanoligenenaceae	g__Incertae_Sedis
AMP332	d__Bacteria	Acidobacteria	c__Acidobacteriae	o__Acidobacteriales	f__Acidobacteriaceae_(Subgroup_1)	g__Granulicella
AMP333	d__Bacteria	Proteobacteria	c__Oligoflexia	o__Silvanigrellales	f__Silvanigrellaceae	g__uncultured	s__uncultured_bacterium
AMP334	d__Bacteria	Chloroflexi	c__Anaerolineae	o__SBR1031	f__SBR1031	g__SBR1031	s__uncultured_Chloroflexi
AMP335	d__Bacteria	Proteobacteria	c__Betaproteobacteria	o__Burkholderiales	f__Oxalobacteraceae
AMP336	d__Bacteria	Acidobacteria	c__Holophagae	o__Holophagales	f__Holophagaceae
AMP338	d__Bacteria	Bacteroidetes	c__Bacteroidia	o__Sphingobacteriales	f__Sphingobacteriaceae	g__Mucilaginibacter
AMP339	d__Bacteria	Proteobacteria	c__Betaproteobacteria	o__Burkholderiales	f__Comamonadaceae
AMP34	d__Bacteria	Acidobacteria	c__Acidobacteriae	o__Acidobacteriales	f__Acidobacteriaceae_(Subgroup_1)	g__Granulicella
AMP340	d__Bacteria	Firmicutes	c__Clostridia	o__Clostridiales	f__Oxobacteraceae	g__Oxobacter
AMP341	d__Bacteria	Proteobacteria	c__Oligoflexia	o__0319-6G20	f__0319-6G20	g__0319-6G20
AMP342	d__Bacteria	Proteobacteria	c__Oligoflexia	o__0319-6G20	f__0319-6G20	g__0319-6G20
AMP343	d__Bacteria	Firmicutes	c__Clostridia	o__Clostridia	f__Hungateiclostridiaceae
AMP344	d__Bacteria	Proteobacteria	c__Betaproteobacteria	o__Burkholderiales	f__Comamonadaceae
AMP345	d__Bacteria	Chloroflexi	c__Chloroflexia	o__Thermomicrobiales	f__JG30-KF-CM45	g__JG30-KF-CM45	s__uncultured_Chloroflexi
AMP346	d__Bacteria	Proteobacteria	c__Desulfuromonadia	o__Geobacterales	f__Geobacteraceae	g__Citrifermentans
AMP347	d__Bacteria	Proteobacteria	c__Oligoflexia	o__0319-6G20	f__0319-6G20	g__0319-6G20
AMP348	d__Bacteria	Proteobacteria	c__Oligoflexia	o__0319-6G20	f__0319-6G20	g__0319-6G20	s__uncultured_Bacteriovorax
AMP349	d__Bacteria	Firmicutes	c__Clostridia	o__Clostridiales	f__Clostridiaceae	g__Clostridium_sensu_stricto_13
AMP35	d__Bacteria	Armatimonadetes	c__Chthonomonadetes	o__Chthonomonadales	f__Chthonomonadaceae	g__Chthonomonas	s__uncultured_bacterium
AMP350	d__Bacteria	Ca. Emeriobacterota	c__WPS-2	o__WPS-2	f__WPS-2	g__WPS-2	s__uncultured_forest
AMP351	d__Bacteria	Proteobacteria	c__Betaproteobacteria	o__Burkholderiales	f__Comamonadaceae
AMP352	d__Bacteria	Proteobacteria	c__Betaproteobacteria	o__Burkholderiales	f__Neisseriaceae	g__uncultured	s__uncultured_beta
AMP353	d__Bacteria	Bacteroidetes	c__Bacteroidia	o__Bacteroidales	f__Paludibacteraceae	g__Paludibacter
AMP354	d__Bacteria	Proteobacteria	c__Betaproteobacteria	o__Burkholderiales	f__Comamonadaceae
AMP355	d__Bacteria	Proteobacteria	c__Betaproteobacteria	o__Pseudomonadales	f__Pseudomonadaceae	g__Pseudomonas
AMP356	d__Bacteria	Ca. Saccharibacteria (TM7)	c__Saccharimonadia	o__Saccharimonadales	f__Saccharimonadales	g__Saccharimonadales
AMP357	d__Bacteria	Bacteroidetes	c__Bacteroidia	o__Bacteroidales	f__Prolixibacteraceae	g__BSV13	s__uncultured_bacterium
AMP358	d__Bacteria	Proteobacteria	c__Polyangia	o__mle1-27	f__mle1-27	g__mle1-27
AMP359	d__Bacteria	Bacteroidetes	c__Bacteroidia	o__Sphingobacteriales	f__Sphingobacteriaceae	g__Solitalea	s__uncultured_Bacteroidetes
AMP36	d__Bacteria	Proteobacteria	c__Betaproteobacteria	o__Burkholderiales	f__Comamonadaceae	g__Polaromonas
AMP360	d__Bacteria	Proteobacteria	c__Oligoflexia	o__Silvanigrellales	f__Silvanigrellaceae	g__Silvanigrella
AMP361	d__Bacteria	Proteobacteria	c__Oligoflexia	o__Silvanigrellales	f__Silvanigrellaceae
AMP362	d__Bacteria	Proteobacteria	c__Bdellovibrionia	o__Bdellovibrionales	f__Bdellovibrionaceae	g__Bdellovibrio	s__Bdellovibrionales_bacterium
AMP363	d__Bacteria	Proteobacteria	c__Bdellovibrionia	o__Bdellovibrionales	f__Bdellovibrionaceae	g__Bdellovibrio	s__uncultured_bacterium
AMP364	d__Bacteria	Planctomycetes	c__Phycisphaerae	o__Tepidisphaerales	f__WD2101_soil_group	g__WD2101_soil_group	s__uncultured_bacterium
AMP365	d__Bacteria	Proteobacteria	c__Betaproteobacteria	o__Burkholderiales	f__Comamonadaceae	g__Rhodoferax
AMP366	d__Bacteria	Ca. Berkelbacteria	c__Berkelbacteria	o__Berkelbacteria	f__Berkelbacteria	g__Berkelbacteria	s__uncultured_bacterium
AMP367	d__Bacteria	Proteobacteria	c__Alphaproteobacteria	o__Caulobacterales	f__Caulobacteraceae	g__uncultured
AMP368	d__Bacteria	Ca. Saccharibacteria (TM7)	c__Saccharimonadia	o__Saccharimonadales	f__Saccharimonadaceae	g__TM7a	s__uncultured_bacterium
AMP369	d__Bacteria	Proteobacteria	c__Oligoflexia	o__Silvanigrellales	f__Silvanigrellaceae	g__Silvanigrella
AMP37	d__Bacteria	Ca. Emeriobacterota	c__WPS-2	o__WPS-2	f__WPS-2	g__WPS-2	s__uncultured_bacterium
AMP370	d__Bacteria	Actinobacteria	c__Actinobacteria	o__Micrococcales	f__Microbacteriaceae
AMP371	d__Bacteria	Proteobacteria	c__Oligoflexia	o__Oligoflexales	f__uncultured	g__uncultured	s__uncultured_bacterium
AMP372	d__Bacteria	candidate division FCPU427	c__FCPU426	o__FCPU426	f__FCPU426	g__FCPU426	s__uncultured_bacterium
AMP373	d__Bacteria	Proteobacteria	c__Betaproteobacteria	o__Burkholderiales	f__Oxalobacteraceae	g__Undibacterium	s__uncultured_beta
AMP374	d__Bacteria	Bacteroidetes	c__Bacteroidia	o__Sphingobacteriales	f__Lentimicrobiaceae	g__Lentimicrobiaceae
AMP375	d__Bacteria	Actinobacteria	c__Coriobacteriia	o__OPB41	f__OPB41	g__OPB41	s__uncultured_Coriobacteriaceae
AMP376	d__Bacteria	Bacteroidetes	c__Bacteroidia	o__Sphingobacteriales	f__Lentimicrobiaceae	g__Lentimicrobiaceae	s__uncultured_bacterium
AMP377	d__Bacteria	Proteobacteria	c__Alphaproteobacteria	o__Sphingomonadales	f__Sphingomonadaceae	g__Polymorphobacter
AMP378	d__Bacteria	CPR2	c__CPR2	o__CPR2	f__CPR2	g__CPR2	s__uncultured_Clostridium
AMP379	d__Bacteria	Proteobacteria	c__Myxococcia	o__Myxococcales	f__Anaeromyxobacteraceae	g__Anaeromyxobacter	s__uncultured_delta
AMP38	d__Bacteria	Ca. Emeriobacterota	c__WPS-2	o__WPS-2	f__WPS-2	g__WPS-2	s__uncultured_bacterium
AMP380	d__Bacteria	Actinobacteria	c__Actinobacteria	o__Frankiales	f__Nakamurellaceae	g__Nakamurella
AMP381	d__Bacteria	Bacteroidetes	c__Bacteroidia	o__Cytophagales	f__Hymenobacteraceae	g__Hymenobacter
AMP382	d__Bacteria	Proteobacteria	c__Betaproteobacteria	o__Betaproteobacteria_Incertae_Sedis	f__Unknown_Family	g__Candidatus_Berkiella	s__uncultured_bacterium
AMP383	d__Bacteria	Chloroflexi	c__Anaerolineae	o__Anaerolineales	f__Anaerolineaceae	g__Leptolinea
AMP384	d__Bacteria	Proteobacteria	c__Betaproteobacteria	o__Xanthomonadales	f__Rhodanobacteraceae	g__Rhodanobacter	s__Rhodanobacter_sp.
AMP385	d__Bacteria	Proteobacteria	c__Betaproteobacteria	o__Methylococcales	f__Methylomonadaceae	g__Methylobacter
AMP386	d__Bacteria	Firmicutes	c__Clostridia	o__uncultured	f__uncultured	g__uncultured	s__uncultured_bacterium
AMP387	d__Bacteria	Acidobacteria	c__Acidobacteriae	o__Acidobacteriales	f__Acidobacteriaceae_(Subgroup_1)	g__Granulicella
AMP388	d__Bacteria	Bacteroidetes	c__Bacteroidia	o__Chitinophagales	f__Chitinophagaceae	g__Edaphobaculum	s__metagenome
AMP389	d__Bacteria	Ca. Berkelbacteria	c__Berkelbacteria	o__Berkelbacteria	f__Berkelbacteria	g__Berkelbacteria	s__uncultured_bacterium
AMP39	d__Bacteria	Bacteroidetes	c__Bacteroidia	o__Cytophagales	f__Hymenobacteraceae	g__Hymenobacter
AMP390	d__Bacteria	Bacteroidetes	c__Bacteroidia	o__Cytophagales	f__Cytophagaceae	g__Cytophaga	s__Hypsibius_dujardini
AMP391	d__Bacteria	Proteobacteria	c__Alphaproteobacteria	o__Rhizobiales	f__Xanthobacteraceae	g__Bradyrhizobium
AMP392	d__Bacteria	Proteobacteria	c__Betaproteobacteria	o__Burkholderiales	f__Oxalobacteraceae	g__Actimicrobium	s__uncultured_bacterium
AMP393	d__Bacteria	Proteobacteria	c__Betaproteobacteria	o__Burkholderiales	f__Comamonadaceae	g__Rhodoferax
AMP394	d__Bacteria	Actinobacteria	c__Actinobacteria	o__Micrococcales	f__Intrasporangiaceae	g__Oryzihumus	s__uncultured_bacterium
AMP395	d__Bacteria	Chloroflexi	c__Anaerolineae	o__Anaerolineales	f__Anaerolineaceae	g__Leptolinea	s__uncultured_soil
AMP396	d__Bacteria	Bacteroidetes	c__Kapabacteria	o__Kapabacteriales	f__Kapabacteriales	g__Kapabacteriales	s__uncultured_bacterium
AMP397	d__Bacteria	Ca. Saccharibacteria (TM7)	c__Saccharimonadia	o__Saccharimonadales	f__Saccharimonadales	g__Saccharimonadales	s__uncultured_Candidatus
AMP398	d__Bacteria	Bacteroidetes	c__Bacteroidia	o__Flavobacteriales	f__Weeksellaceae	g__Chryseobacterium
AMP399	d__Bacteria	Actinobacteria	c__Actinobacteria	o__Frankiales	f__Nakamurellaceae	g__Nakamurella	s__Nakamurella_sp.
AMP4	d__Bacteria	Proteobacteria	c__Alphaproteobacteria	o__Acetobacterales	f__Acetobacteraceae	g__Rhodovastum	s__uncultured_bacterium
AMP40	d__Bacteria	Firmicutes	c__Clostridia	o__Clostridiales	f__Clostridiaceae	g__Clostridium_sensu_stricto_9	s__uncultured_bacterium
AMP400	d__Bacteria	Proteobacteria	c__Betaproteobacteria	o__Burkholderiales	f__Oxalobacteraceae	g__Massilia
AMP401	d__Bacteria	Proteobacteria	c__Desulfuromonadia	o__Geobacterales	f__Geobacteraceae	g__uncultured	s__uncultured_delta
AMP402	d__Bacteria	Ca. Saccharibacteria (TM7)	c__Saccharimonadia	o__Saccharimonadales	f__LWQ8	g__LWQ8
AMP403	d__Bacteria	Proteobacteria	c__Bdellovibrionia	o__Bdellovibrionales	f__Bdellovibrionaceae	g__Bdellovibrio	s__uncultured_bacterium
AMP404	d__Bacteria	Proteobacteria	c__Oligoflexia	o__Silvanigrellales	f__Silvanigrellaceae	g__Silvanigrella
AMP405	d__Bacteria	Bacteroidetes	c__Bacteroidia	o__Bacteroidales	f__Paludibacteraceae	g__Paludibacter
AMP406	d__Bacteria	Proteobacteria	c__Bdellovibrionia	o__Bdellovibrionales	f__Bdellovibrionaceae	g__Bdellovibrio	s__uncultured_bacterium
AMP407	d__Bacteria	Chloroflexi	c__KD4-96	o__KD4-96	f__KD4-96	g__KD4-96
AMP408	d__Bacteria	Elusimicrobia	c__Lineage_IIa	o__Lineage_IIa	f__Lineage_IIa	g__Lineage_IIa	s__uncultured_soil
AMP409	d__Bacteria	Proteobacteria	c__Alphaproteobacteria	o__Sphingomonadales	f__Sphingomonadaceae	g__uncultured	s__uncultured_bacterium
AMP41	d__Bacteria	Firmicutes	c__Clostridia	o__Clostridiales	f__Clostridiaceae	g__Clostridium_sensu_stricto_9	s__uncultured_bacterium
AMP410	d__Bacteria	Acidobacteria	c__Holophagae	o__Holophagales	f__Holophagaceae	g__Holophagaceae	s__uncultured_bacterium
AMP411	d__Bacteria	Proteobacteria	c__Betaproteobacteria	o__Burkholderiales	f__Rhodocyclaceae	g__Propionivibrio
AMP412	d__Bacteria	Acidobacteria	c__Acidobacteriae	o__Acidobacteriales	f__Acidobacteriaceae_(Subgroup_1)	g__Granulicella	s__uncultured_Acidobacteria
AMP413	d__Bacteria	Proteobacteria	c__Betaproteobacteria	o__Burkholderiales	f__Comamonadaceae	g__Rhodoferax
AMP414	d__Bacteria	Proteobacteria	c__Oligoflexia	o__0319-6G20	f__0319-6G20	g__0319-6G20
AMP415	d__Bacteria	Firmicutes	c__Clostridia	o__Eubacteriales	f__Eubacteriaceae	g__Acetobacterium	s__Acetobacterium_sp.
AMP416	d__Bacteria	Proteobacteria	c__Desulfuromonadia	o__Geobacterales	f__Geobacteraceae
AMP417	d__Bacteria	Proteobacteria	c__Betaproteobacteria	o__Burkholderiales	f__Oxalobacteraceae	g__Undibacterium
AMP418	d__Bacteria	Proteobacteria	c__Alphaproteobacteria	o__Caulobacterales	f__Caulobacteraceae	g__Phenylobacterium
AMP419	d__Bacteria	Proteobacteria	c__Betaproteobacteria	o__Burkholderiales	f__Oxalobacteraceae	g__Glaciimonas	s__Glaciimonas_alpina
AMP42	d__Bacteria	Proteobacteria	c__Betaproteobacteria	o__Burkholderiales	f__Nitrosomonadaceae	g__Ellin6067	s__uncultured_beta
AMP420	d__Bacteria	Proteobacteria	c__Betaproteobacteria	o__Burkholderiales	f__Comamonadaceae	g__Rhodoferax
AMP421	d__Bacteria	Firmicutes	c__Clostridia	o__Clostridia	f__Hungateiclostridiaceae
AMP422	d__Bacteria	Armatimonadetes	c__Armatimonadia	o__Armatimonadales	f__Armatimonadales	g__Armatimonadales	s__uncultured_bacterium
AMP423	d__Bacteria	Proteobacteria	c__Betaproteobacteria	o__Burkholderiales	f__Comamonadaceae	g__Rhodoferax
AMP424	d__Bacteria	Bacteroidetes	c__Bacteroidia	o__Bacteroidales	f__Paludibacteraceae	g__Paludibacter
AMP425	d__Bacteria	Proteobacteria	c__Myxococcia	o__Myxococcales	f__Anaeromyxobacteraceae	g__Anaeromyxobacter	s__uncultured_delta
AMP426	d__Bacteria	Ca. Berkelbacteria	c__Berkelbacteria	o__Berkelbacteria	f__Berkelbacteria	g__Berkelbacteria	s__uncultured_bacterium
AMP427	d__Bacteria	Proteobacteria	c__Myxococcia	o__Myxococcales	f__Anaeromyxobacteraceae	g__Anaeromyxobacter	s__uncultured_bacterium
AMP428	d__Bacteria	Proteobacteria	c__Alphaproteobacteria	o__Rhizobiales	f__Xanthobacteraceae	g__Rhodopseudomonas	s__uncultured_bacterium
AMP429	d__Bacteria	Ca. Berkelbacteria	c__Berkelbacteria	o__Berkelbacteria	f__Berkelbacteria	g__Berkelbacteria	s__uncultured_soil
AMP43	d__Bacteria	Proteobacteria	c__Betaproteobacteria	o__Burkholderiales	f__Oxalobacteraceae	g__Actimicrobium	s__uncultured_bacterium
AMP430	d__Bacteria	Proteobacteria	c__Myxococcia	o__Myxococcales	f__Anaeromyxobacteraceae	g__Anaeromyxobacter
AMP432	d__Bacteria	Bacteroidetes	c__Bacteroidia	o__Sphingobacteriales	f__env.OPS_17	g__env.OPS_17	s__uncultured_bacterium
AMP434	d__Bacteria	Proteobacteria	c__Alphaproteobacteria	o__Caulobacterales	f__Caulobacteraceae
AMP435	d__Bacteria	Proteobacteria	c__Betaproteobacteria	o__Burkholderiales	f__Nitrosomonadaceae	g__Ellin6067
AMP436	d__Bacteria	Proteobacteria	c__Alphaproteobacteria	o__Acetobacterales	f__Acetobacteraceae
AMP437	d__Bacteria	Cyanobacteria	c__Vampirivibrionia	o__Obscuribacterales	f__Obscuribacteraceae	g__Candidatus_Obscuribacter	s__metagenome
AMP438	d__Bacteria	Ca. Berkelbacteria	c__Berkelbacteria	o__Berkelbacteria	f__Berkelbacteria	g__Berkelbacteria	s__uncultured_bacterium
AMP439	d__Bacteria	Actinobacteria	c__Acidimicrobiia	o__Microtrichales	f__Ilumatobacteraceae	g__CL500-29_marine_group	s__metagenome
AMP44	d__Bacteria	Proteobacteria	c__Betaproteobacteria	o__Burkholderiales	f__Oxalobacteraceae	g__Actimicrobium	s__uncultured_bacterium
AMP440	d__Bacteria	Proteobacteria	c__Betaproteobacteria	o__Burkholderiales	f__Comamonadaceae	g__Paucibacter
AMP441	d__Bacteria	Bacteroidetes	c__Bacteroidia	o__Chitinophagales	f__Chitinophagaceae	g__Sediminibacterium	s__uncultured_bacterium
AMP442	d__Bacteria	Acidobacteria	c__Holophagae	o__Holophagales	f__Holophagaceae	g__Geothrix
AMP443	d__Bacteria	Proteobacteria	c__Alphaproteobacteria	o__Azospirillales	f__Inquilinaceae	g__Inquilinus
AMP444	d__Bacteria	Cyanobacteria	c__Sericytochromatia	o__Sericytochromatia	f__Sericytochromatia	g__Sericytochromatia	s__uncultured_Halanaerobiaceae
AMP445	d__Bacteria	Proteobacteria	c__Oligoflexia	o__0319-6G20	f__0319-6G20	g__0319-6G20
AMP446	d__Bacteria	Proteobacteria	c__Alphaproteobacteria	o__Rhizobiales	f__Devosiaceae
AMP447	d__Bacteria	Proteobacteria	c__Oligoflexia	o__0319-6G20	f__0319-6G20	g__0319-6G20	s__uncultured_bacterium
AMP448	d__Bacteria	Proteobacteria	c__Betaproteobacteria	o__Burkholderiales	f__Oxalobacteraceae	g__uncultured	s__uncultured_bacterium
AMP45	d__Bacteria	Bacteroidetes	c__Bacteroidia	o__Cytophagales	f__Hymenobacteraceae	g__Hymenobacter
AMP450	d__Bacteria	Proteobacteria	c__Betaproteobacteria	o__Burkholderiales	f__Oxalobacteraceae	g__uncultured	s__uncultured_bacterium
AMP451	d__Bacteria	Proteobacteria	c__Bdellovibrionia	o__Bacteriovoracales	f__Bacteriovoracaceae	g__Bacteriovorax	s__uncultured_bacterium
AMP452	d__Bacteria	Proteobacteria	c__Alphaproteobacteria	o__Caulobacterales	f__Caulobacteraceae
AMP453	d__Bacteria	Acidobacteria	c__Acidobacteriae	o__Acidobacteriae	f__Acidobacteriae	g__Paludibaculum
AMP454	d__Bacteria	Proteobacteria	c__Oligoflexia	o__0319-6G20	f__0319-6G20	g__0319-6G20	s__uncultured_Bacteriovorax
AMP455	d__Bacteria	Acidobacteria	c__Holophagae	o__Holophagales	f__Holophagaceae	g__uncultured
AMP456	d__Bacteria	Firmicutes	c__Desulfitobacteriia	o__Desulfitobacteriales	f__Desulfitobacteriaceae	g__Desulfosporosinus
AMP457	d__Bacteria	Proteobacteria	c__Desulfuromonadia	o__Geobacterales	f__Geobacteraceae	g__Citrifermentans	s__uncultured_Geobacteraceae
AMP458	d__Bacteria	candidate division FCPU428	c__FCPU426	o__FCPU426	f__FCPU426	g__FCPU426	s__uncultured_bacterium
AMP459	d__Bacteria	Ca. Berkelbacteria	c__Berkelbacteria	o__Berkelbacteria	f__Berkelbacteria	g__Berkelbacteria	s__uncultured_bacterium
AMP46	d__Bacteria	Proteobacteria	c__Betaproteobacteria	o__Burkholderiales	f__Oxalobacteraceae	g__Actimicrobium	s__uncultured_bacterium
AMP460	d__Bacteria	Proteobacteria	c__Myxococcia	o__Myxococcales	f__Myxococcaceae	g__P3OB-42
AMP461	d__Bacteria	Chloroflexi	c__Anaerolineae	o__Anaerolineales	f__Anaerolineaceae	g__Leptolinea	s__uncultured_soil
AMP462	d__Bacteria	Proteobacteria	c__Bdellovibrionia	o__Bdellovibrionales	f__Bdellovibrionaceae	g__Bdellovibrio	s__uncultured_bacterium
AMP463	d__Bacteria	Ca. Sumerlaeota	c__Sumerlaeia	o__Sumerlaeales	f__Sumerlaeaceae	g__Sumerlaea	s__uncultured_organism
AMP464	d__Bacteria	Proteobacteria	c__Alphaproteobacteria	o__Holosporales	f__Holosporaceae	g__uncultured
AMP465	d__Bacteria	Chloroflexi	c__Anaerolineae	o__Anaerolineales	f__Anaerolineaceae	g__Anaerolinea	s__uncultured_bacterium
AMP466	d__Bacteria	Ca. Peregrinibacteria	c__Gracilibacteria	o__Absconditabacteriales_(SR1)	f__Absconditabacteriales_(SR1)	g__Absconditabacteriales_(SR1)
AMP467	d__Bacteria	Armatimonadetes	c__Armatimonadia	o__Armatimonadales	f__Armatimonadales	g__Armatimonadales	s__uncultured_Chloroflexi
AMP468	d__Bacteria	Proteobacteria	c__Betaproteobacteria	o__Burkholderiales	0.999999
AMP469	d__Bacteria	Bacteroidetes	c__Bacteroidia	o__Flavobacteriales	f__Weeksellaceae	g__Chryseobacterium	s__Antarctic_bacterium
AMP47	d__Bacteria	Proteobacteria	c__Alphaproteobacteria	o__Sphingomonadales	f__Sphingomonadaceae	g__Novosphingobium
AMP471	d__Bacteria	Other
AMP473	d__Bacteria	Proteobacteria	c__Betaproteobacteria	o__Burkholderiales	f__Comamonadaceae	g__Rhodoferax
AMP474	d__Bacteria	Verrucomicrobia	c__Verrucomicrobiae	o__Opitutales	f__Opitutaceae	g__Opitutus
AMP475	d__Bacteria	Proteobacteria	c__Myxococcia	o__Myxococcales	f__Myxococcaceae	g__P3OB-42	s__uncultured_Archangiaceae
AMP476	d__Bacteria	Cyanobacteria	c__Sericytochromatia	o__Sericytochromatia	f__Sericytochromatia	g__Sericytochromatia	s__uncultured_prokaryote
AMP477	d__Bacteria	Proteobacteria	c__Betaproteobacteria	o__Burkholderiales	f__Rhodocyclaceae	g__Candidatus_Accumulibacter
AMP478	d__Bacteria	Acidobacteria	c__Acidobacteriae	o__Acidobacteriales	f__Acidobacteriaceae_(Subgroup_1)	g__Granulicella	s__uncultured_Acidobacteria
AMP479	d__Bacteria	Proteobacteria	c__Bdellovibrionia	o__Bdellovibrionales	f__Bdellovibrionaceae	g__Bdellovibrio	s__uncultured_bacterium
AMP48	d__Bacteria	Bacteroidetes	c__Bacteroidia	o__Sphingobacteriales	f__Sphingobacteriaceae	g__Pedobacter	s__Pedobacter_alluvionis
AMP480	d__Bacteria	Bacteroidetes	c__Bacteroidia	o__Bacteroidales	f__Prolixibacteraceae	g__BSV13	s__uncultured_bacterium
AMP481	d__Bacteria	Ca. Saccharibacteria (TM7)	c__Saccharimonadia	o__Saccharimonadales	f__Saccharimonadales	g__Saccharimonadales	s__metagenome
AMP482	d__Bacteria	Proteobacteria	c__Betaproteobacteria	o__Burkholderiales	f__Comamonadaceae
AMP483	d__Bacteria	Gemmatimonadetes	c__Gemmatimonadetes	o__Gemmatimonadales	f__Gemmatimonadaceae	g__uncultured
AMP484	d__Bacteria	Proteobacteria	c__Bdellovibrionia	o__Bdellovibrionales	f__Bdellovibrionaceae	g__Bdellovibrio	s__uncultured_bacterium
AMP485	d__Bacteria	Verrucomicrobia	c__Verrucomicrobiae	o__Opitutales	f__Opitutaceae	g__Opitutus
AMP486	d__Bacteria	Firmicutes	c__Clostridia	o__Clostridia_vadinBB60_group	f__Clostridia_vadinBB60_group	g__Clostridia_vadinBB60_group	s__uncultured_bacterium
AMP487	d__Bacteria	Proteobacteria	c__Alphaproteobacteria	o__Rickettsiales	f__Rickettsiaceae	g__uncultured
AMP488	d__Bacteria	Proteobacteria	c__Betaproteobacteria	o__Burkholderiales	f__Comamonadaceae	g__Rhizobacter
AMP489	d__Bacteria	Bacteroidetes	c__Bacteroidia	o__Sphingobacteriales	f__Sphingobacteriaceae	g__Solitalea	s__uncultured_Bacteroidetes
AMP49	d__Bacteria	Proteobacteria	c__Betaproteobacteria	o__Burkholderiales	f__Comamonadaceae	g__uncultured
AMP490	d__Bacteria	Proteobacteria	c__Betaproteobacteria	o__Betaproteobacteria_Incertae_Sedis	f__Unknown_Family	g__Candidatus_Berkiella	s__uncultured_bacterium
AMP491	d__Bacteria	Bacteroidetes	c__Bacteroidia	o__Chitinophagales	f__Chitinophagaceae	g__Parasediminibacterium	s__uncultured_bacterium
AMP492	d__Bacteria	Verrucomicrobia	c__Verrucomicrobiae	o__Opitutales	f__Opitutaceae	1
AMP493	d__Bacteria	Chloroflexi
AMP494	d__Bacteria	Planctomycetes	c__Planctomycetes	o__Isosphaerales	f__Isosphaeraceae	g__Tundrisphaera	s__uncultured_planctomycete
AMP495	d__Bacteria	Ca. Parcubacteria	c__Parcubacteria	o__Parcubacteria	f__Parcubacteria	g__Parcubacteria	s__uncultured_bacterium
AMP496	d__Bacteria	Bacteroidetes	c__Bacteroidia	o__Bacteroidales	f__SB-5	g__SB-5	s__metagenome
AMP497	d__Bacteria	Actinobacteria	c__Acidimicrobiia	o__Microtrichales	f__uncultured	g__uncultured	s__uncultured_bacterium
AMP498	d__Bacteria	Firmicutes	c__Clostridia	o__Clostridiales	f__Caloramatoraceae	g__Fonticella	s__uncultured_bacterium
AMP5	d__Bacteria	Bacteroidetes	c__Bacteroidia	o__Sphingobacteriales	f__Sphingobacteriaceae	g__Solitalea	s__uncultured_Bacteroidetes
AMP50	d__Bacteria	Firmicutes	c__Clostridia	o__Clostridiales	f__Clostridiaceae	g__uncultured	s__uncultured_bacterium
AMP500	d__Bacteria	Firmicutes	c__Clostridia	o__Clostridia	f__Gracilibacteraceae	g__Lutispora	s__uncultured_Gracilibacteraceae
AMP501	d__Bacteria	Firmicutes	c__Clostridia	o__Clostridia_UCG-014	f__Clostridia_UCG-014	g__Clostridia_UCG-014
AMP502	d__Bacteria	Firmicutes	c__Clostridia	o__Peptostreptococcales-Tissierellales	f__Anaerovoracaceae	g__Anaerovorax	s__uncultured_bacterium
AMP503	d__Bacteria	Proteobacteria	c__Betaproteobacteria	o__Xanthomonadales	f__Rhodanobacteraceae	g__Dokdonella
AMP504	d__Bacteria	Proteobacteria	c__Betaproteobacteria	o__Burkholderiales	f__Comamonadaceae
AMP505	d__Bacteria	Firmicutes	c__Clostridia	o__Clostridia	f__Hungateiclostridiaceae	g__uncultured	s__uncultured_Ruminococcaceae
AMP506	d__Bacteria	Proteobacteria	c__Betaproteobacteria	o__Burkholderiales	f__Neisseriaceae	g__uncultured	s__uncultured_beta
AMP507	d__Bacteria	Bacteroidetes	c__Bacteroidia	o__Sphingobacteriales	f__Sphingobacteriaceae	g__Solitalea	s__uncultured_Bacteroidetes
AMP508	d__Bacteria	Proteobacteria	c__Alphaproteobacteria	o__Acetobacterales	f__Acetobacteraceae
AMP509	d__Bacteria	Proteobacteria	c__Betaproteobacteria	o__Burkholderiales	f__Oxalobacteraceae	g__uncultured	s__uncultured_bacterium
AMP51	d__Bacteria	Proteobacteria	c__Alphaproteobacteria	o__Sphingomonadales	f__Sphingomonadaceae	g__Polymorphobacter	s__uncultured_bacterium
AMP510	d__Bacteria	Proteobacteria	c__Alphaproteobacteria	o__Acetobacterales	f__Acetobacteraceae	g__uncultured	s__bacterium_enrichment
AMP511	d__Bacteria	Planctomycetes	c__Phycisphaerae	o__Tepidisphaerales	f__CPla-3_termite_group	g__CPla-3_termite_group
AMP512	d__Bacteria	Armatimonadetes	c__uncultured	o__uncultured	f__uncultured	g__uncultured	s__uncultured_bacterium
AMP513	d__Archaea	Ca. Thermoplasmatota	c__Thermoplasmata	o__Methanomassiliicoccales	f__Methanomassiliicoccaceae	g__uncultured
AMP514	d__Bacteria	Deltaproteobacteria	c__MBNT15	o__MBNT15	f__MBNT15	g__MBNT15	s__uncultured_Syntrophobacterales
AMP515	d__Bacteria	Ca. Emeriobacterota	c__WPS-2	o__WPS-2	f__WPS-2	g__WPS-2	s__uncultured_forest
AMP516	d__Bacteria	Proteobacteria	c__Oligoflexia	o__0319-6G20	f__0319-6G20	g__0319-6G20
AMP517	d__Bacteria	Acidobacteria	c__Acidobacteriae	o__Acidobacteriales	f__Acidobacteriaceae_(Subgroup_1)	g__Granulicella	s__uncultured_Acidobacteria
AMP518	d__Bacteria	Proteobacteria	c__Myxococcia	o__Myxococcales	f__Myxococcaceae
AMP519	d__Bacteria	Firmicutes	c__Clostridia	o__Peptostreptococcales-Tissierellales	f__Anaerovoracaceae	g__[Eubacterium]_brachy_group	s__uncultured_Firmicutes
AMP52	d__Bacteria	Proteobacteria	c__Alphaproteobacteria	o__Acetobacterales	f__Acetobacteraceae	g__Acidiphilium	s__uncultured_bacterium
AMP520	d__Bacteria	Proteobacteria	c__Oligoflexia	o__Oligoflexales	f__uncultured	g__uncultured	s__uncultured_bacterium
AMP521	d__Bacteria	Ca. Parcubacteria	c__Parcubacteria	o__Parcubacteria	f__Parcubacteria	g__Parcubacteria	s__uncultured_bacterium
AMP522	d__Bacteria	Cyanobacteria	c__Vampirivibrionia	o__Gastranaerophilales	f__Gastranaerophilales	g__Gastranaerophilales	s__uncultured_bacterium
AMP523	d__Bacteria	Verrucomicrobia	c__Verrucomicrobiae	o__Opitutales	f__Opitutaceae	g__Lacunisphaera
AMP524	d__Bacteria	Bacteroidetes	c__Bacteroidia	o__Chitinophagales	f__uncultured	g__uncultured
AMP525	d__Bacteria	Actinobacteria	c__Actinobacteria	o__Pseudonocardiales	f__Pseudonocardiaceae	g__Pseudonocardia
AMP526	d__Bacteria	Firmicutes	c__Clostridia	o__Clostridiales	f__Clostridiaceae	g__Clostridium_sensu_stricto_9	s__uncultured_Clostridiales
AMP527	d__Bacteria	Proteobacteria	c__Betaproteobacteria	1
AMP528	d__Bacteria	Ca. Saccharibacteria (TM7)	c__Saccharimonadia	o__Saccharimonadales	f__LWQ8	g__LWQ8	s__uncultured_Candidatus
AMP53	d__Bacteria	Actinobacteria	c__Actinobacteria	o__Frankiales	f__Sporichthyaceae	g__hgcI_clade	s__uncultured_actinobacterium
AMP530	d__Bacteria	Proteobacteria	c__Betaproteobacteria	o__Burkholderiales	f__Methylophilaceae
AMP531	d__Bacteria	Proteobacteria	c__Alphaproteobacteria	o__Acetobacterales	f__Acetobacteraceae
AMP532	d__Bacteria	Proteobacteria	c__Betaproteobacteria	o__Burkholderiales	f__Oxalobacteraceae	g__Glaciimonas	s__Glaciimonas_alpina
AMP533	d__Bacteria	Proteobacteria	c__Oligoflexia	o__0319-6G20	f__0319-6G20	g__0319-6G20	s__uncultured_gamma
AMP534	d__Bacteria	Firmicutes	c__Clostridia	o__Clostridiales	f__Clostridiaceae
AMP535	d__Bacteria	Proteobacteria	c__Bdellovibrionia	o__Bdellovibrionales	f__Bdellovibrionaceae	g__Bdellovibrio	s__metagenome
AMP536	d__Bacteria	Firmicutes	c__Negativicutes	o__Veillonellales-Selenomonadales	f__Sporomusaceae	g__Pelosinus
AMP537	d__Bacteria	Ca. Emeriobacterota	c__WPS-2	o__WPS-2	f__WPS-2	g__WPS-2	s__uncultured_bacterium
AMP538	d__Bacteria	Cyanobacteria	c__Cyanobacteriia	o__Leptolyngbyales	f__Leptolyngbyaceae	g__Phormidesmis_ANT.L52.6
AMP539	d__Bacteria	Ca. Saccharibacteria (TM7)	c__Saccharimonadia	o__Saccharimonadales	f__LWQ8	g__LWQ8
AMP54	d__Bacteria	Actinobacteria	c__Actinobacteria	o__Micrococcales	f__Microbacteriaceae
AMP540	d__Bacteria	Proteobacteria	c__Oligoflexia	o__0319-6G20	f__0319-6G20	g__0319-6G20
AMP541	d__Bacteria	Ca. Saccharibacteria (TM7)	c__Saccharimonadia	o__Saccharimonadales	f__LWQ8	g__LWQ8	s__uncultured_Candidatus
AMP542	d__Bacteria	Chloroflexi	c__KD4-96	o__KD4-96	f__KD4-96	g__KD4-96
AMP543	d__Bacteria	Proteobacteria	c__Alphaproteobacteria	o__Acetobacterales	f__Acetobacteraceae	g__Rhodovastum
AMP544	d__Bacteria	Proteobacteria	c__Betaproteobacteria	o__Burkholderiales	f__Methylophilaceae
AMP545	d__Bacteria	Acidobacteria	c__Holophagae	o__Holophagales	f__Holophagaceae	g__Geothrix
AMP546	d__Bacteria	Bacteroidetes	c__Bacteroidia	o__Sphingobacteriales	f__env.OPS_17	g__env.OPS_17	s__uncultured_bacterium
AMP547	d__Bacteria	Verrucomicrobia	c__Chlamydiae	o__Chlamydiales	f__Parachlamydiaceae	g__Neochlamydia	s__metagenome
AMP548	d__Bacteria	Bacteroidetes	c__Bacteroidia	o__Sphingobacteriales	f__Lentimicrobiaceae	g__Lentimicrobium
AMP549	d__Bacteria	Proteobacteria	c__Betaproteobacteria	o__Burkholderiales	f__Oxalobacteraceae	g__Herminiimonas
AMP55	d__Bacteria	Armatimonadetes	c__Armatimonadia	o__Armatimonadales	f__Armatimonadales	g__Armatimonadales	s__uncultured_Chloroflexi
AMP550	d__Bacteria	Proteobacteria	c__Oligoflexia	o__Silvanigrellales	f__Silvanigrellaceae	g__uncultured	s__uncultured_bacterium
AMP56	d__Bacteria	Bacteroidetes	c__Bacteroidia	o__Sphingobacteriales	f__Lentimicrobiaceae	g__Lentimicrobium
AMP57	d__Bacteria	Proteobacteria	c__Alphaproteobacteria	o__Sphingomonadales	f__Sphingomonadaceae	g__Novosphingobium
AMP58	d__Bacteria	Proteobacteria	c__Betaproteobacteria	o__Burkholderiales	f__Comamonadaceae	g__Polaromonas
AMP59	d__Bacteria	Proteobacteria	c__Alphaproteobacteria	o__Sphingomonadales	f__Sphingomonadaceae	g__Rhizorhapis
AMP6	d__Bacteria	Bacteroidetes	c__Bacteroidia	o__Cytophagales	f__Hymenobacteraceae	g__Hymenobacter
AMP60	d__Bacteria	Firmicutes	c__Clostridia	o__Clostridiales	f__Clostridiaceae	g__Clostridium_sensu_stricto_9
AMP61	d__Bacteria	Acidobacteria	c__Holophagae	o__Holophagales	f__Holophagaceae	g__Geothrix	s__uncultured_Acidobacteria
AMP62	d__Bacteria	Actinobacteria	c__Actinobacteria	o__Corynebacteriales	f__Nocardiaceae	g__Nocardia	s__uncultured_bacterium
AMP63	d__Bacteria	Acidobacteria	c__Acidobacteriae	o__Solibacterales	f__Solibacteraceae	g__Candidatus_Solibacter
AMP64	d__Bacteria	Proteobacteria	c__Betaproteobacteria	o__Burkholderiales	f__Oxalobacteraceae	g__Actimicrobium
AMP65	d__Bacteria	Firmicutes	c__Clostridia	o__Clostridiales	f__Clostridiaceae	g__Clostridium_sensu_stricto_12	s__uncultured_Firmicutes
AMP66	d__Bacteria	Bacteroidetes	c__Bacteroidia	o__Chitinophagales	f__Chitinophagaceae	g__Ferruginibacter	s__uncultured_bacterium
AMP67	d__Bacteria	Armatimonadetes	c__Chthonomonadetes	o__Chthonomonadales	f__Chthonomonadaceae	g__Chthonomonas	s__uncultured_bacterium
AMP68	d__Bacteria	Bacteroidetes	c__Bacteroidia	o__Chitinophagales	f__Chitinophagaceae	g__Ferruginibacter	s__uncultured_bacterium
AMP69	d__Bacteria	Proteobacteria	c__Betaproteobacteria	o__Burkholderiales	f__Nitrosomonadaceae	g__Ellin6067	s__uncultured_bacterium
AMP70	d__Bacteria	Gemmatimonadetes	c__Gemmatimonadetes	o__Gemmatimonadales	f__Gemmatimonadaceae	g__Gemmatimonas
AMP71	d__Bacteria	Armatimonadetes	c__Armatimonadia	o__Armatimonadales	f__Armatimonadales	g__Armatimonadales
AMP72	d__Bacteria	Armatimonadetes	c__Chthonomonadetes	o__Chthonomonadales	f__Chthonomonadaceae	g__Chthonomonas	s__uncultured_bacterium
AMP73	d__Bacteria	Bacteroidetes	c__Bacteroidia	o__Bacteroidales	f__Prolixibacteraceae	g__WCHB1-32
AMP74	d__Bacteria	Acidobacteria	c__Acidobacteriae	o__Solibacterales	f__Solibacteraceae	g__Candidatus_Solibacter
AMP75	d__Bacteria	Ca. Saccharibacteria (TM7)	c__Saccharimonadia	o__Saccharimonadales	f__Saccharimonadales	g__Saccharimonadales	s__Candidatus_Saccharibacteria
AMP76	d__Bacteria	Actinobacteria	c__Actinobacteria	o__Frankiales	f__Sporichthyaceae	g__hgcI_clade	s__uncultured_actinobacterium
AMP77	d__Bacteria	Bacteroidetes	c__Bacteroidia	o__Bacteroidales	f__Paludibacteraceae	g__Paludibacter
AMP78	d__Bacteria	Verrucomicrobia	c__Verrucomicrobiae	o__Chthoniobacterales	f__Chthoniobacteraceae	g__Chthoniobacter	s__Verrucomicrobia_bacterium
AMP79	d__Bacteria	Proteobacteria	c__Betaproteobacteria	o__Burkholderiales	f__Oxalobacteraceae	g__Undibacterium	s__Oxalobacteraceae_bacterium
AMP8	d__Bacteria	Bacteroidetes	c__Bacteroidia	o__Chitinophagales	f__Chitinophagaceae	g__Parasediminibacterium	s__uncultured_bacterium
AMP80	d__Bacteria	Bacteroidetes	c__Bacteroidia	o__Chitinophagales	f__Chitinophagaceae	g__Sediminibacterium	s__uncultured_bacterium
AMP81	d__Bacteria	Proteobacteria	c__Alphaproteobacteria	o__Rhizobiales	f__Beijerinckiaceae	g__alphaI_cluster	s__uncultured_Alphaproteobacteria
AMP82	d__Bacteria	Firmicutes	c__Clostridia	o__Clostridiales	f__Clostridiaceae	g__Clostridium_sensu_stricto_12	s__uncultured_Firmicutes
AMP84	d__Bacteria	Firmicutes	c__Clostridia	o__Clostridiales	f__Clostridiaceae	g__Clostridium_sensu_stricto_9
AMP85	d__Bacteria	Armatimonadetes	c__Armatimonadia	o__Armatimonadales	f__Armatimonadales	g__Armatimonadales	s__uncultured_soil
AMP86	d__Bacteria	Cyanobacteria	c__Cyanobacteriia	o__Leptolyngbyales	f__Leptolyngbyaceae	g__Leptolyngbyaceae	s__uncultured_bacterium
AMP87	d__Bacteria	Acidobacteria	c__Holophagae	o__Holophagales	f__Holophagaceae	g__Geothrix
AMP88	d__Bacteria	Bacteroidetes	c__Bacteroidia	o__Chitinophagales	f__Chitinophagaceae	g__Parasediminibacterium	s__uncultured_bacterium
AMP89	d__Bacteria	Proteobacteria	c__Betaproteobacteria	o__WD260	f__WD260	g__WD260	s__uncultured_bacterium
AMP9	d__Bacteria	Proteobacteria	c__Alphaproteobacteria	o__Sphingomonadales	f__Sphingomonadaceae	g__Sphingomonas	s__Sphingomonas_glacialis
AMP90	d__Bacteria	Acidobacteria	c__Acidobacteriae	o__Acidobacteriales	f__Acidobacteriaceae_(Subgroup_1)	g__Granulicella
AMP91	d__Bacteria	Firmicutes	c__Clostridia	o__Clostridiales	f__Clostridiaceae	g__Clostridium_sensu_stricto_13	s__Clostridium_estertheticum
AMP92	d__Bacteria	Armatimonadetes	c__Chthonomonadetes	o__Chthonomonadales	f__Chthonomonadaceae	g__Chthonomonas	s__uncultured_bacterium
AMP93	d__Bacteria	Proteobacteria	c__Alphaproteobacteria	o__Caulobacterales	f__Caulobacteraceae	g__Caulobacter
AMP94	d__Bacteria	Bacteroidetes	c__Bacteroidia	o__Cytophagales	f__Hymenobacteraceae	g__Hymenobacter	s__uncultured_Bacteroidetes
AMP95	d__Bacteria	Caldiserica	c__Caldisericia	o__Caldisericales	f__Caldisericaceae	g__Caldisericum	s__uncultured_eubacterium
AMP96	d__Bacteria	Proteobacteria	c__Alphaproteobacteria	o__Acetobacterales	f__Acetobacteraceae	g__Acidiphilium	s__uncultured_Alphaproteobacteria
AMP97	d__Bacteria	Bacteroidetes	c__Bacteroidia	o__Bacteroidales	f__Paludibacteraceae	g__Paludibacter	s__uncultured_bacterium
AMP98	d__Bacteria	Proteobacteria	c__Polyangia	o__Haliangiales	f__Haliangiaceae	g__Haliangium
AMP99	d__Bacteria	Proteobacteria	c__Alphaproteobacteria	o__Acetobacterales	f__Acetobacteraceae	g__Acidiphilium	s__uncultured_bacterium
ASV1	Proteobacteria (superphylum)	Proteobacteria	Deltaproteobacteria	Myxococcales	Unknown Myxococcales family 2
ASV10	FCB group	Bacteroidetes	Sphingobacteriia	Sphingobacteriales	Lentimicrobiaceae
ASV100	Acidobacteria (superphylum)	Acidobacteria	Acidobacteriia (Acidobacteria group 1)	Acidobacteriales	Acidobacteriaceae
ASV103	FCB group	Bacteroidetes	Cytophagia	Cytophagales	Hymenobacteraceae	Hymenobacter
ASV104	Acidobacteria (superphylum)	Acidobacteria	Acidobacteriia (Acidobacteria group 1)	Acidobacteriales	Acidobacteriaceae	Granulicella
ASV105	CPR	Ca. Saccharibacteria (TM7)
ASV106	Proteobacteria (superphylum)	Proteobacteria	Deltaproteobacteria	Oligoflexales	0319-6G20
ASV107	FCB group	Chlorobi	Chlorobia	Chlorobiales	OPB56
ASV108	Proteobacteria (superphylum)	Proteobacteria	Alphaproteobacteria	Sphingomonadales	Sphingomonadaceae	Polymorphobacter
ASV109	FCB group	Gemmatimonadetes	Gemmatimonadetes (class)	Gemmatimonadales	Unknown Gemmatimonadales family 1
ASV11	FCB group	Bacteroidetes	Sphingobacteriia	Sphingobacteriales	Sphingobacteriaceae	Pedobacter
ASV110	FCB group	Bacteroidetes	Chitinophagia	Chitinophagales	Chitinophagaceae	Parasediminibacterium
ASV111	Proteobacteria (superphylum)	Proteobacteria	Alphaproteobacteria	Rhodospirillales	Unknown Rhodospirillales family 4
ASV112	FCB group	Bacteroidetes	Chitinophagia	Chitinophagales	Chitinophagaceae	Unknown Chitinophagaceae genus 1
ASV113	Proteobacteria (superphylum)	Proteobacteria	Betaproteobacteria	Burkholderiales	Comamonadaceae	Rhizobacter
ASV114	CPR	CPR2
ASV117	Proteobacteria (superphylum)	Proteobacteria	Alphaproteobacteria	Rhodospirillales	Acetobacteraceae
ASV119	Terrabacteria	Firmicutes	Clostridia	Clostridiales	Clostridiaceae	Clostridium sensu stricto
ASV12	Terrabacteria	Armatimonadetes	Armatimonadia	Unknown Armatimonadia order 3
ASV120	FCB group	Bacteroidetes	Cytophagia	Cytophagales	Unknown Cytophagales family 1
ASV121	FCB group	Bacteroidetes	WCHB1-32
ASV123	FCB group	Bacteroidetes	Sphingobacteriia	Sphingobacteriales	Lentimicrobiaceae
ASV124	Terrabacteria	Armatimonadetes	Armatimonadia	Armatimonadales
ASV125	FCB group	Bacteroidetes	Chitinophagia	Chitinophagales	Chitinophagaceae
ASV126	Proteobacteria (superphylum)	Proteobacteria	Alphaproteobacteria	Rhodospirillales	Unknown Rhodospirillales family 3
ASV127	Proteobacteria (superphylum)	Proteobacteria	Deltaproteobacteria	Bdellovibrionales	Unknown Bdellovibrionales family 2
ASV128	Terrabacteria	Actinobacteria	Actinobacteria (class)	Frankiales	Nakamurellaceae	Nakamurella
ASV129	Proteobacteria (superphylum)	Proteobacteria	Betaproteobacteria	Burkholderiales	Oxalobacteraceae	[Aquaspirillum] arcticum group
ASV131	FCB group	Bacteroidetes	WCHB1-32
ASV132	FCB group	Bacteroidetes	WCHB1-32
ASV134	Proteobacteria (superphylum)	Proteobacteria	Deltaproteobacteria	Oligoflexales	Unknown Oligoflexales family 1
ASV136	Proteobacteria (superphylum)	Proteobacteria	Deltaproteobacteria	Bdellovibrionales	Bdellovibrionaceae	Unknown Bdellovibrionaceae genus 1
ASV137	Proteobacteria (superphylum)	Proteobacteria	Deltaproteobacteria	Desulfuromonadales	Geobacteraceae	Unknown Geobacteraceae genus 1
ASV138	Proteobacteria (superphylum)	Proteobacteria	Alphaproteobacteria	Sphingomonadales	Sphingomonadaceae	Sphingomonas
ASV139	Terrabacteria	Actinobacteria	Coriobacteriia	Coriobacteriales	Coriobacteriaceae
ASV14	Terrabacteria	Armatimonadetes	Armatimonadia	Armatimonadales
ASV140	FCB group	Bacteroidetes	Sphingobacteriia	Sphingobacteriales	Sphingobacteriaceae	Solitalea
ASV141	Proteobacteria (superphylum)	Proteobacteria	Alphaproteobacteria	Sphingomonadales	Sphingomonadaceae	Novosphingobium
ASV143	Acidobacteria (superphylum)	Acidobacteria	Solibacteres (Acidobacteria group 3)	Solibacterales	Unknown Solibacterales family 2
ASV144	Proteobacteria (superphylum)	Proteobacteria	Alphaproteobacteria	Rickettsiales	Rickettsiaceae	Rickettsia
ASV145	Halanaerobiales superphylum inceratae sedis	Halanaerobiales phylum inc. sed.	Halanaerobiales class incertae sedis	Halanaerobiales	Unknown Halanaerobiales family 2
ASV146	Terrabacteria	Armatimonadetes
ASV147	Terrabacteria	Chloroflexi	Anaerolineae	Anaerolineales	Anaerolineaceae	Leptolinea
ASV15	FCB group	Bacteroidetes	Cytophagia	Cytophagales	Hymenobacteraceae	Hymenobacter
ASV150	Terrabacteria	Cyanobacteria	ML635J-21
ASV151	Proteobacteria (superphylum)	Proteobacteria	Betaproteobacteria	Burkholderiales	Oxalobacteraceae	Actimicrobium
ASV153	Acidobacteria (superphylum)	Acidobacteria	Solibacteres (Acidobacteria group 3)	Solibacterales	Solibacteraceae	Unknown Solibacteraceae genus 1
ASV154	Terrabacteria	Deinococcus-Thermus	Deinococci	Deinococcales	Deinococcaceae
ASV155	Proteobacteria (superphylum)	Proteobacteria	Deltaproteobacteria	Bdellovibrionales	Bdellovibrionaceae	Bdellovibrio
ASV156	Proteobacteria (superphylum)	Proteobacteria	Deltaproteobacteria	Desulfuromonadales	Geobacteraceae	Geobacter
ASV158	Terrabacteria	Actinobacteria	Actinobacteria (class)	Micrococcales	Intrasporangiaceae	Oryzihumus
ASV159	FCB group	Bacteroidetes	Cytophagia	Cytophagales	Hymenobacteraceae	Unknown Hymenobacteraceae genus 1
ASV16	Terrabacteria	Deinococcus-Thermus	Deinococci	Deinococcales	Deinococcaceae	Deinococcus
ASV161	FCB group	Bacteroidetes	Bacteroidia	Bacteroidales	Unknown Bacteroidales family 1
ASV162	FCB group	Bacteroidetes	Bacteroidetes vadinHA17
ASV166	Proteobacteria (superphylum)	Proteobacteria	Alphaproteobacteria	Sphingomonadales	Unknown Sphingomonadales family 1
ASV168	CPR	Ca. Saccharibacteria (TM7)
ASV169	FCB group	Bacteroidetes	Sphingobacteriia	Sphingobacteriales	env.OPS 17
ASV17	Terrabacteria	Actinobacteria	Acidimicrobiia	Acidimicrobiales
ASV170	Terrabacteria	Actinobacteria	Actinobacteria (class)	Frankiales
ASV172	CPR	Ca. Saccharibacteria (TM7)
ASV173	FCB group	Bacteroidetes	Sphingobacteriia	Sphingobacteriales	NS11-12 marine group
ASV174	FCB group	Bacteroidetes	Cytophagia	Cytophagales	Cytophagaceae	Cytophaga
ASV175	FCB group	Bacteroidetes	WCHB1-32
ASV176	Proteobacteria (superphylum)	Proteobacteria	Deltaproteobacteria	Oligoflexales	0319-6G20
ASV177	Terrabacteria	Firmicutes	Clostridia	Clostridiales	Clostridiaceae	Clostridium sensu stricto
ASV178	Proteobacteria (superphylum)	Proteobacteria	Betaproteobacteria	Burkholderiales	Comamonadaceae	Paucibacter
ASV179	Terrabacteria	Firmicutes	Negativicutes	Selenomonadales	Veillonellaceae	Pelosinus
ASV180	Acidobacteria (superphylum)	Acidobacteria	Solibacteres (Acidobacteria group 3)	Solibacterales	Solibacteraceae	Ca. Solibacter
ASV181	Terrabacteria	Cyanobacteria	Oxyphotobacteria	Synechococcales	Pseudoanabaenacea	Alkalinema
ASV182	Proteobacteria (superphylum)	Proteobacteria	Deltaproteobacteria	Myxococcales	P3OB-42
ASV183	Proteobacteria (superphylum)	Proteobacteria	Betaproteobacteria	Burkholderiales	Oxalobacteraceae	Massilia
ASV184	Proteobacteria (superphylum)	Proteobacteria	Deltaproteobacteria	Oligoflexales	Oligoflexaceae
ASV185	Terrabacteria	Firmicutes	Clostridia	Clostridiales	Unknown Clostridiales family 1
ASV186	Acidobacteria (superphylum)	Acidobacteria	Solibacteres (Acidobacteria group 3)	Solibacterales	Unknown Solibacterales family 1
ASV187	Proteobacteria (superphylum)	Proteobacteria	Betaproteobacteria	Burkholderiales	Unknown Burkholderiales family 5
ASV188	PVC group (Planctobacteria)	Verrucomicrobia	OPB35 soil group
ASV189	Proteobacteria (superphylum)	Proteobacteria	Alphaproteobacteria	Rhodospirillales	Unknown Rhodospirillales family 5
ASV190	Proteobacteria (superphylum)	Proteobacteria	Alphaproteobacteria	Rhodospirillales	Acetobacteraceae
ASV191	Proteobacteria (superphylum)	Proteobacteria	Alphaproteobacteria	Rhodospirillales	Acetobacteraceae
ASV192	Terrabacteria	Armatimonadetes	Armatimonadia	Armatimonadales
ASV194	Proteobacteria (superphylum)	Proteobacteria	Betaproteobacteria	Burkholderiales
ASV195	Proteobacteria (superphylum)	Proteobacteria	Betaproteobacteria	Burkholderiales	Unknown Burkholderiales family 7
ASV196	Terrabacteria	Armatimonadetes	Chthonomonadetes	Chthonomonadales
ASV197	Terrabacteria	Actinobacteria	Acidimicrobiia	Acidimicrobiales
ASV198	Proteobacteria (superphylum)	Proteobacteria	Betaproteobacteria	Burkholderiales	Oxalobacteraceae
ASV199	Proteobacteria (superphylum)	Proteobacteria	Alphaproteobacteria	Rhodospirillales	Unknown Rhodospirillales family 2
ASV2	Proteobacteria (superphylum)	Proteobacteria	Deltaproteobacteria	Myxococcales	Unknown Myxococcales family 1
ASV20	CPR	Ca. Saccharibacteria (TM7)
ASV201	FCB group	Bacteroidetes	Cytophagia	Cytophagales	Cytophagaceae	Cytophaga
ASV202	Proteobacteria (superphylum)	Proteobacteria	Betaproteobacteria	Burkholderiales	Comamonadaceae	Polaromonas
ASV203	FCB group	Bacteroidetes	Bacteroidia	Bacteroidales	Porphyromonadaceae	Paludibacter
ASV206	Terrabacteria	Chloroflexi	Chloroflexi Subdivision 2
ASV207	FCB group	Bacteroidetes	Sphingobacteriia	Sphingobacteriales	Sphingobacteriaceae	Unknown Sphingobacteriaceae genus 3
ASV208	Caldiserica (superphylum)	Caldiserica	Caldisericia	Caldisericales	Caldisericaceae	Caldisericum
ASV209	Proteobacteria (superphylum)	Proteobacteria	Alphaproteobacteria	Caulobacterales	Caulobacteraceae
ASV21	Terrabacteria	Armatimonadetes	Chthonomonadetes	Chthonomonadales	Chthonomonadaceae	Chthonomonas
ASV210	Proteobacteria (superphylum)	Proteobacteria	Deltaproteobacteria	Oligoflexales	Unknown Oligoflexales family 2
ASV211	Proteobacteria (superphylum)	Proteobacteria	Deltaproteobacteria	Oligoflexales	0319-6G20
ASV212	Proteobacteria (superphylum)	Proteobacteria	Betaproteobacteria	Xanthomonadales	Xanthomonadaceae	Dokdonella
ASV214	Terrabacteria	Firmicutes	Clostridia	Clostridiales	Ruminococcaceae
ASV215	FCB group	Gemmatimonadetes	Gemmatimonadetes (class)	Gemmatimonadales	Gemmatimonadaceae	Unknown Gemmatimonadaceae genus 1
ASV216	FCB group	Bacteroidetes	Chitinophagia	Chitinophagales
ASV217	Terrabacteria	Armatimonadetes	Chthonomonadetes	Chthonomonadales	Chthonomonadaceae	Chthonomonas
ASV218	FCB group	Bacteroidetes	Saprospiria	Saprospirales	Haliscomenobacteraceae
ASV22	CPR	Ca. Saccharibacteria (TM7)
ASV220	FCB group	Bacteroidetes	Chitinophagia	Chitinophagales	Chitinophagaceae	Ferruginibacter
ASV222	PVC group (Planctobacteria)	Planctomycetes	Planctomycetacia	Planctomycetales	Planctomycetaceae	Singulisphaera
ASV223	Acidobacteria (superphylum)	Acidobacteria	Holophagae	Holophagales (Acidobacteria group 8)	Holophagaceae	Unknown Holophagaceae genus 1
ASV224	FCB group	Bacteroidetes	Bacteroidia	Bacteroidales	Marinilabiaceae	[Cytophaga] xylanolytica group
ASV225	PVC group (Planctobacteria)	Verrucomicrobia	Opitutae	Opitutales	Opitutaceae	Opitutus
ASV226	CPR	Ca. Saccharibacteria (TM7)
ASV227	CPR	Ca. Saccharibacteria (TM7)
ASV228	FCB group	Bacteroidetes	Sphingobacteriia	Sphingobacteriales	Sphingobacteriaceae	Unknown Sphingobacteriaceae genus 4
ASV229	Terrabacteria	Armatimonadetes	Armatimonadia	Armatimonadales
ASV230	Terrabacteria	Actinobacteria	Actinobacteria (class)	Micrococcales	Microbacteriaceae
ASV231	Terrabacteria	Actinobacteria	Actinobacteria (class)	Micrococcales	Cellulomonadaceae	Cellulomonas
ASV232	Proteobacteria (superphylum)	Proteobacteria	Deltaproteobacteria	Oligoflexales	0319-6G20
ASV234	Halanaerobiales superphylum inceratae sedis	Halanaerobiales phylum inc. sed.	Halanaerobiales class incertae sedis	Halanaerobiales	Unknown Halanaerobiales family 3
ASV235	Terrabacteria	Actinobacteria	Actinobacteria (class)
ASV236	Proteobacteria (superphylum)	Proteobacteria	Alphaproteobacteria	Sphingomonadales	Sphingomonadaceae	Rhizorhapis
ASV237	Proteobacteria (superphylum)	Proteobacteria	Betaproteobacteria	Nitrosomonadales	Nitrosomonadaceae
ASV239	FCB group	Bacteroidetes	Sphingobacteriia	Sphingobacteriales	Sphingobacteriaceae	Unknown Sphingobacteriaceae genus 1
ASV24	Proteobacteria (superphylum)	Proteobacteria	Betaproteobacteria	Burkholderiales	Comamonadaceae
ASV240	Proteobacteria (superphylum)	Proteobacteria	Deltaproteobacteria	Oligoflexales	0319-6G20
ASV241	Proteobacteria (superphylum)	Proteobacteria	Alphaproteobacteria	Sphingomonadales	Sphingomonadaceae	Sphingomonas
ASV242	CPR	Ca. Parcubacteria	Candidatus Nomurabacteria
ASV244	Terrabacteria	Armatimonadetes	Armatimonadia	Armatimonadales
ASV246	PVC group (Planctobacteria)	Planctomycetes	Planctomycetacia	Planctomycetales	Planctomycetaceae
ASV247	PVC group (Planctobacteria)	Planctomycetes	Planctomycetacia	Planctomycetales	Planctomycetaceae	Unknown Planctomycetaceae genus 2
ASV248	Terrabacteria	Armatimonadetes	Armatimonadia	Armatimonadales
ASV249	Proteobacteria (superphylum)	Proteobacteria	Betaproteobacteria	Burkholderiales	Comamonadaceae
ASV25	Proteobacteria (superphylum)	Proteobacteria	Betaproteobacteria	Pseudomonadales	Pseudomonadaceae	Pseudomonas
ASV250	Proteobacteria (superphylum)	Proteobacteria	Alphaproteobacteria	Rhodospirillales	Acetobacteraceae
ASV252	FCB group	Bacteroidetes	Cytophagia	Cytophagales	Hymenobacteraceae	Unknown Hymenobacteraceae genus 2
ASV253	Proteobacteria (superphylum)	Proteobacteria	Alphaproteobacteria	Rhodospirillales	Rhodospirillaceae	Inquilinus
ASV254	FCB group	Bacteroidetes	Sphingobacteriia	Sphingobacteriales
ASV255	Terrabacteria	Actinobacteria	Actinobacteria (class)	Micrococcales	Microbacteriaceae
ASV256	Halanaerobiales superphylum inceratae sedis	Halanaerobiales phylum inc. sed.	Halanaerobiales class incertae sedis	Halanaerobiales	Unknown Halanaerobiales family 1
ASV258	FCB group	Fibrobacteres	Fibrobacteria	Fibrobacterales	Unknown Fibrobacterales family 1
ASV259	FCB group	Bacteroidetes	Chitinophagia	Chitinophagales	Chitinophagaceae
ASV26	Proteobacteria (superphylum)	Proteobacteria	Betaproteobacteria	Burkholderiales	Oxalobacteraceae	Massilia
ASV260	Proteobacteria (superphylum)	Proteobacteria	Deltaproteobacteria	Bdellovibrionales	Unknown Bdellovibrionales family 1
ASV261	Proteobacteria (superphylum)	Proteobacteria	Deltaproteobacteria	Myxococcales	Haliangiaceae	Haliangium
ASV262	FCB group	Bacteroidetes	Sphingobacteriia	Sphingobacteriales	Sphingobacteriaceae	Unknown Sphingobacteriaceae genus 2
ASV263	Terrabacteria	Actinobacteria	Actinobacteria (class)	Frankiales	Sporichthyaceae	hgcI clade
ASV265	PVC group (Planctobacteria)	Planctomycetes	Planctomycetacia	Planctomycetales	Planctomycetaceae	Unknown Planctomycetaceae genus 1
ASV267	Proteobacteria (superphylum)	Proteobacteria	Alphaproteobacteria	Rhizobiales	alphaI cluster
ASV269	Terrabacteria	Armatimonadetes	Chthonomonadetes	Chthonomonadales	Chthonomonadaceae	Unknown Chthonomonadaceae genus 2
ASV27	Proteobacteria (superphylum)	Proteobacteria	Betaproteobacteria	Burkholderiales	Unknown Burkholderiales family 1
ASV271	CPR	Ca. Saccharibacteria (TM7)
ASV273	Proteobacteria (superphylum)	Proteobacteria	Alphaproteobacteria	Rhodospirillales	Acetobacteraceae	Rhodovastum
ASV274	Proteobacteria (superphylum)	Proteobacteria	Betaproteobacteria	Burkholderiales	Unknown Burkholderiales family 6
ASV275	Proteobacteria (superphylum)	Proteobacteria	Alphaproteobacteria	Rhodospirillales	Acetobacteraceae	Acidocella
ASV276	Terrabacteria	Firmicutes	Clostridia	Clostridiales	Gracilibacteraceae	Lutispora
ASV277	Proteobacteria (superphylum)	Proteobacteria	Betaproteobacteria	Burkholderiales	Oxalobacteraceae
ASV278	Terrabacteria	Actinobacteria	Actinobacteria (class)	Micrococcales	Microbacteriaceae	Unknown Microbacteriaceae genus 1
ASV279	Proteobacteria (superphylum)	Proteobacteria	Alphaproteobacteria	Rhizobiales	Bradyrhizobiaceae	Bradyrhizobium
ASV28	Terrabacteria	Armatimonadetes	Armatimonadia	Unknown Armatimonadia order 2
ASV280	Terrabacteria	Actinobacteria	Acidimicrobiia	Acidimicrobiales	Acidimicrobiaceae	CL500-29 marine group
ASV282	Terrabacteria	Firmicutes	Clostridia	Clostridiales	Unknown Clostridiales family 2
ASV283	Proteobacteria (superphylum)	Proteobacteria	Deltaproteobacteria	Oligoflexales	0319-6G20
ASV285	Proteobacteria (superphylum)	Proteobacteria	Betaproteobacteria	Burkholderiales	Oxalobacteraceae
ASV286	Proteobacteria (superphylum)	Proteobacteria	Betaproteobacteria	Burkholderiales	Oxalobacteraceae
ASV288	PVC group (Planctobacteria)	Verrucomicrobia	Spartobacteria	Chthoniobacterales	01D2Z36
ASV289	Acidobacteria (superphylum)	Acidobacteria	Solibacteres (Acidobacteria group 3)	Solibacterales	Bryobacteraceae	Paludibaculum
ASV29	Proteobacteria (superphylum)	Proteobacteria	Betaproteobacteria	Burkholderiales	Comamonadaceae	Variovorax
ASV291	Proteobacteria (superphylum)	Proteobacteria	Alphaproteobacteria	Rhodospirillales	Acetobacteraceae	Acidiphilium
ASV292	Proteobacteria (superphylum)	Proteobacteria	Betaproteobacteria	Methylophilales	Methylophilaceae	Methylotenera
ASV293	Acidobacteria (superphylum)	Acidobacteria	Holophagae	Holophagales (Acidobacteria group 8)	Holophagaceae	Geothrix
ASV294	Terrabacteria	Firmicutes	Clostridia	Clostridiales	Ruminococcaceae	Ruminiclostridium 1
ASV295	Proteobacteria (superphylum)	Proteobacteria	Betaproteobacteria	Burkholderiales	Unknown Burkholderiales family 4
ASV296	FCB group	Bacteroidetes	Chitinophagia	Chitinophagales	Chitinophagaceae	Ferruginibacter
ASV297	Terrabacteria	Firmicutes	Negativicutes	Selenomonadales	Veillonellaceae	Pelosinus
ASV299	Proteobacteria (superphylum)	Proteobacteria	Betaproteobacteria	Burkholderiales	Unknown Burkholderiales family 3
ASV3	Proteobacteria (superphylum)	Proteobacteria	Betaproteobacteria	Burkholderiales	Unknown Burkholderiales family 2
ASV30	Terrabacteria	Actinobacteria	Acidimicrobiia	Acidimicrobiales
ASV302	Acidobacteria (superphylum)	Acidobacteria	Solibacteres (Acidobacteria group 3)	Solibacterales	Solibacteraceae	Ca. Solibacter
ASV31	Terrabacteria	Deinococcus-Thermus	Deinococci	Deinococcales	Unknown Deinococcales family 1
ASV32	Proteobacteria (superphylum)	Proteobacteria	Betaproteobacteria	Xanthomonadales	Xanthomonadaceae
ASV33	Proteobacteria (superphylum)	Proteobacteria	Betaproteobacteria	Xanthomonadales	Xanthomonadaceae	Rhodanobacter
ASV34	Terrabacteria	Cyanobacteria	Oxyphotobacteria	Synechococcales	Pseudanabaenaceae
ASV35	FCB group	Bacteroidetes	Sphingobacteriia	Sphingobacteriales	env.OPS 17
ASV37	Terrabacteria	Chloroflexi	Anaerolineae	Anaerolineales	Anaerolineaceae	Anaerolinea
ASV38	Proteobacteria (superphylum)	Proteobacteria	Alphaproteobacteria	Rhodospirillales	Acetobacteraceae	Rhodovastum
ASV39	Proteobacteria (superphylum)	Proteobacteria	Alphaproteobacteria	Rhodospirillales	Unknown Rhodospirillales family 6
ASV4	Terrabacteria	Actinobacteria	Actinobacteria (class)	Corynebacteriales	Nocardiaceae	Nocardia
ASV40	Proteobacteria (superphylum)	Proteobacteria	Deltaproteobacteria	Bdellovibrionales	Bdellovibrionaceae	Unknown Bdellovibrionaceae genus 2
ASV41	Proteobacteria (superphylum)	Proteobacteria	Betaproteobacteria	Burkholderiales	Oxalobacteraceae	Undibacterium
ASV42	Terrabacteria	Armatimonadetes	Armatimonadia	Armatimonadales
ASV43	Terrabacteria	Firmicutes	Clostridia	Clostridiales	Clostridiaceae	Oxobacter
ASV44	Proteobacteria (superphylum)	Proteobacteria	Betaproteobacteria	Burkholderiales	Comamonadaceae
ASV45	Acidobacteria (superphylum)	Acidobacteria	Holophagae	Holophagales (Acidobacteria group 8)	Holophagaceae
ASV46	Terrabacteria	Firmicutes	Clostridia	Clostridiales	Clostridiaceae	Clostridium sensu stricto
ASV48	Terrabacteria	Firmicutes	Erysipelotrichia	Erysipelotrichales	Erysipelotrichaceae	Erysipelothrix
ASV49	Terrabacteria	Firmicutes	Clostridia	Clostridiales	Family XIII
ASV50	Proteobacteria (superphylum)	Proteobacteria	Alphaproteobacteria	Rhodospirillales	Acetobacteraceae	Acidiphilium
ASV51	PVC group (Planctobacteria)	Planctomycetes	Planctomycetacia	Planctomycetales	Planctomycetaceae
ASV52	Proteobacteria (superphylum)	Proteobacteria	Betaproteobacteria	Xanthomonadales
ASV54	Proteobacteria (superphylum)	Proteobacteria	Deltaproteobacteria	Oligoflexales	0319-6G20
ASV55	FCB group	Bacteroidetes	Chitinophagia	Chitinophagales	Chitinophagaceae
ASV56	Terrabacteria	Firmicutes	Clostridia	Clostridiales	Peptococcaceae	Desulfosporosinus
ASV57	CPR	Ca. Parcubacteria	Candidatus Nomurabacteria
ASV58	Proteobacteria (superphylum)	Proteobacteria	Betaproteobacteria	Burkholderiales	Comamonadaceae
ASV59	Proteobacteria (superphylum)	Proteobacteria	Deltaproteobacteria	Myxococcales	Polyangiaceae	Sorangium
ASV6	Acidobacteria (superphylum)	Acidobacteria	Solibacteres (Acidobacteria group 3)	Solibacterales	Solibacteraceae	Unknown Solibacteraceae genus 2
ASV60	FCB group	Bacteroidetes	Bacteroidia	Bacteroidales	Prolixibacteraceae	BSV13
ASV61	CPR	Ca. Berkelbacteria
ASV62	Proteobacteria (superphylum)	Proteobacteria	Deltaproteobacteria	Oligoflexales	0319-6G20
ASV63	Proteobacteria (superphylum)	Proteobacteria	Deltaproteobacteria	Myxococcales	Archangiaceae	Anaeromyxobacter
ASV64	Terrabacteria	Armatimonadetes	Armatimonadia	Unknown Armatimonadia order 1
ASV65	Proteobacteria (superphylum)	Proteobacteria	Betaproteobacteria	Xanthomonadales	Unknown Xanthomonadales family 1
ASV66	Proteobacteria (superphylum)	Proteobacteria	Alphaproteobacteria	Sphingomonadales	Sphingomonadaceae	Novosphingobium
ASV68	CPR	Ca. Gracilibacteria
ASV7	FCB group	Bacteroidetes	Chitinophagia	Chitinophagales	Chitinophagaceae	Ferruginibacter
ASV70	CPR	Ca. Parcubacteria	Candidatus Falkowbacteria
ASV72	Terrabacteria	Armatimonadetes	Chthonomonadetes	Chthonomonadales	Chthonomonadaceae	Unknown Chthonomonadaceae genus 1
ASV74	Proteobacteria (superphylum)	Proteobacteria	Alphaproteobacteria	Rhodospirillales	Acetobacteraceae	Unknown Acetobacteraceae genus 1
ASV75	Proteobacteria (superphylum)	Proteobacteria	Betaproteobacteria	Burkholderiales	Comamonadaceae	Unknown Comamonadaceae genus 1
ASV77	CPR	Ca. Saccharibacteria (TM7)
ASV78	Terrabacteria	Cyanobacteria	Oxyphotobacteria	Synechococcales	Pseudoanabaenacea	Alkalinema
ASV8	FCB group	Bacteroidetes	Sphingobacteriia	Sphingobacteriales	Lentimicrobiaceae
ASV80	Proteobacteria (superphylum)	Proteobacteria	Alphaproteobacteria	Sphingomonadales	Sphingomonadaceae	Unknown Sphingomonadaceae genus 1
ASV81	FCPU426	Other
ASV83	Terrabacteria	Firmicutes	Clostridia	Clostridiales	Clostridiaceae	Clostridium sensu stricto
ASV85	Terrabacteria	Firmicutes	Clostridia	Clostridiales	Clostridiaceae	Oxobacter
ASV86	Terrabacteria	Actinobacteria	Actinobacteria (class)	Frankiales
ASV87	CPR	Ca. Parcubacteria	Candidatus Falkowbacteria
ASV9	Proteobacteria (superphylum)	Proteobacteria	Deltaproteobacteria	Desulfuromonadales
ASV90	Proteobacteria (superphylum)	Proteobacteria	Deltaproteobacteria	Myxococcales	Polyangiaceae
ASV91	CPR	Ca. Saccharibacteria (TM7)
ASV92	Proteobacteria (superphylum)	Proteobacteria	Alphaproteobacteria	Rhodospirillales	Unknown Rhodospirillales family 1
ASV93	CPR	Ca. Microgenomates (OP11)	Candidatus Roizmanbacteria
ASV94	Terrabacteria	Armatimonadetes	Chthonomonadetes	Chthonomonadales	Unknown Chthonomonadales family 1
ASV95	Proteobacteria (superphylum)	Proteobacteria	Betaproteobacteria	Burkholderiales	Oxalobacteraceae	Duganella
ASV96	Proteobacteria (superphylum)	Proteobacteria	Betaproteobacteria	Burkholderiales	Comamonadaceae	Rhodoferax	Unknown Rhodoferax species 1
ASV97	Proteobacteria (superphylum)	Proteobacteria	Alphaproteobacteria	Rhodospirillales	Acetobacteraceae
ASV98	FCB group	Bacteroidetes	Cytophagia	Cytophagales	Cytophagaceae	Arcicella
ASV99	Proteobacteria (superphylum)	Proteobacteria	Alphaproteobacteria	Sphingomonadales	Sphingomonadaceae
ISO1	Bacteria	Proteobacteria	Betaproteobacteria	Burkholderiales	Oxalobacteraceae	Actimicrobium
ISO10	Bacteria	Proteobacteria	Betaproteobacteria	Burkholderiales	Oxalobacteraceae	Glaciimonas
ISO11	Bacteria	Proteobacteria	Betaproteobacteria	Burkholderiales	Oxalobacteraceae	Glaciimonas
ISO12	Bacteria	Proteobacteria	Betaproteobacteria	Burkholderiales	Oxalobacteraceae	Glaciimonas
ISO13	Bacteria	Proteobacteria	Betaproteobacteria	Burkholderiales	Oxalobacteraceae	Herbaspirillum
ISO14	Bacteria	Proteobacteria	Betaproteobacteria	Burkholderiales	Oxalobacteraceae	Herbaspirillum
ISO15	Bacteria	Proteobacteria	Betaproteobacteria	Burkholderiales	Oxalobacteraceae	Herbaspirillum
ISO16	Bacteria	Proteobacteria	Betaproteobacteria	Burkholderiales	Oxalobacteraceae	Herbaspirillum
ISO17	Bacteria	Proteobacteria	Betaproteobacteria	Burkholderiales	Oxalobacteraceae	Herbaspirillum
ISO18	Bacteria	Proteobacteria	Betaproteobacteria	Burkholderiales	Oxalobacteraceae	Herbaspirillum
ISO19	Bacteria	Proteobacteria	Betaproteobacteria	Burkholderiales	Oxalobacteraceae	Herbaspirillum
ISO2	Bacteria	Actinobacteria	Micrococcales	Microbacteriaceae	Cryobacterium
ISO20	Bacteria	Proteobacteria	Betaproteobacteria	Burkholderiales	Oxalobacteraceae	Herbaspirillum
ISO21	Bacteria	Proteobacteria	Betaproteobacteria	Burkholderiales	Oxalobacteraceae	Herbaspirillum
ISO22	Bacteria	Actinobacteria	Micrococcales	Microbacteriaceae	Leifsonia
ISO23	Bacteria	Bacteroidetes	Sphingobacteriia	Sphingobacteriales	Sphingobacteriaceae	Mucilaginibacter
ISO24	Bacteria	Bacteroidetes	Sphingobacteriia	Sphingobacteriales	Sphingobacteriaceae	Mucilaginibacter
ISO25	Bacteria	Bacteroidetes	Sphingobacteriia	Sphingobacteriales	Sphingobacteriaceae	Mucilaginibacter
ISO26	Bacteria	Bacteroidetes	Sphingobacteriia	Sphingobacteriales	Sphingobacteriaceae	Mucilaginibacter
ISO27	Bacteria	Proteobacteria	Gammaproteobacteria	Pseudomonadales	Pseudomonadaceae	Pseudomonas
ISO28	Bacteria	Proteobacteria	Gammaproteobacteria	Pseudomonadales	Pseudomonadaceae	Pseudomonas
ISO29	Bacteria	Proteobacteria	Gammaproteobacteria	Pseudomonadales	Pseudomonadaceae	Pseudomonas
ISO3	Bacteria	Actinobacteria	Micrococcales	Microbacteriaceae	Cryobacterium
ISO30	Bacteria	Proteobacteria	Gammaproteobacteria	Pseudomonadales	Pseudomonadaceae	Pseudomonas
ISO31	Bacteria	Proteobacteria	Gammaproteobacteria	Pseudomonadales	Pseudomonadaceae	Pseudomonas
ISO32	Bacteria	Proteobacteria	Gammaproteobacteria	Pseudomonadales	Pseudomonadaceae	Pseudomonas
ISO33	Bacteria	Proteobacteria	Gammaproteobacteria	Pseudomonadales	Pseudomonadaceae	Pseudomonas
ISO34	Bacteria	Proteobacteria	Gammaproteobacteria	Pseudomonadales	Pseudomonadaceae	Pseudomonas
ISO35	Bacteria	Proteobacteria	Gammaproteobacteria	Pseudomonadales	Pseudomonadaceae	Pseudomonas
ISO36	Bacteria	Proteobacteria	Gammaproteobacteria	Pseudomonadales	Pseudomonadaceae	Pseudomonas
ISO37	Bacteria	Proteobacteria	Gammaproteobacteria	Pseudomonadales	Pseudomonadaceae	Pseudomonas
ISO38	Bacteria	Proteobacteria	Gammaproteobacteria	Pseudomonadales	Pseudomonadaceae	Pseudomonas
ISO39	Bacteria	Proteobacteria	Gammaproteobacteria	Pseudomonadales	Pseudomonadaceae	Pseudomonas
ISO4	Bacteria	Actinobacteria	Micrococcales	Microbacteriaceae	Cryobacterium
ISO40	Bacteria	Proteobacteria	Gammaproteobacteria	Pseudomonadales	Pseudomonadaceae	Pseudomonas
ISO41	Bacteria	Proteobacteria	Gammaproteobacteria	Pseudomonadales	Pseudomonadaceae	Pseudomonas
ISO42	Bacteria	Proteobacteria	Gammaproteobacteria	Pseudomonadales	Pseudomonadaceae	Pseudomonas
ISO43	Bacteria	Proteobacteria	Gammaproteobacteria	Pseudomonadales	Pseudomonadaceae	Pseudomonas
ISO44	Bacteria	Proteobacteria	Gammaproteobacteria	Pseudomonadales	Pseudomonadaceae	Pseudomonas
ISO45	Bacteria	Proteobacteria	Gammaproteobacteria	Pseudomonadales	Pseudomonadaceae	Pseudomonas
ISO46	Bacteria	Proteobacteria	Gammaproteobacteria	Pseudomonadales	Pseudomonadaceae	Pseudomonas
ISO47	Bacteria	Proteobacteria	Gammaproteobacteria	Pseudomonadales	Pseudomonadaceae	Pseudomonas
ISO48	Bacteria	Proteobacteria	Gammaproteobacteria	Pseudomonadales	Pseudomonadaceae	Pseudomonas
ISO49	Bacteria	Proteobacteria	Gammaproteobacteria	Pseudomonadales	Pseudomonadaceae	Pseudomonas
ISO5	Bacteria	Actinobacteria	Micrococcales	Microbacteriaceae	Cryobacterium
ISO50	Bacteria	Proteobacteria	Gammaproteobacteria	Pseudomonadales	Pseudomonadaceae	Pseudomonas
ISO51	Bacteria	Proteobacteria	Gammaproteobacteria	Pseudomonadales	Pseudomonadaceae	Pseudomonas
ISO52	Bacteria	Proteobacteria	Gammaproteobacteria	Pseudomonadales	Pseudomonadaceae	Pseudomonas
ISO53	Bacteria	Proteobacteria	Gammaproteobacteria	Pseudomonadales	Pseudomonadaceae	Pseudomonas
ISO54	Bacteria	Proteobacteria	Gammaproteobacteria	Pseudomonadales	Pseudomonadaceae	Pseudomonas
ISO55	Bacteria	Proteobacteria	Gammaproteobacteria	Pseudomonadales	Pseudomonadaceae	Pseudomonas
ISO56	Bacteria	Proteobacteria	Gammaproteobacteria	Pseudomonadales	Pseudomonadaceae	Pseudomonas
ISO57	Bacteria	Proteobacteria	Gammaproteobacteria	Pseudomonadales	Pseudomonadaceae	Pseudomonas
ISO58	Bacteria	Proteobacteria	Gammaproteobacteria	Pseudomonadales	Pseudomonadaceae	Pseudomonas
ISO59	Bacteria	Proteobacteria	Gammaproteobacteria	Pseudomonadales	Pseudomonadaceae	Pseudomonas
ISO6	Bacteria	Actinobacteria	Micrococcales	Microbacteriaceae	Cryobacterium
ISO60	Bacteria	Proteobacteria	Gammaproteobacteria	Pseudomonadales	Pseudomonadaceae	Pseudomonas
ISO61	Bacteria	Proteobacteria	Gammaproteobacteria	Pseudomonadales	Pseudomonadaceae	Pseudomonas
ISO62	Bacteria	Proteobacteria	Gammaproteobacteria	Pseudomonadales	Pseudomonadaceae	Pseudomonas
ISO63	Bacteria	Proteobacteria	Gammaproteobacteria	Pseudomonadales	Pseudomonadaceae	Pseudomonas
ISO64	Bacteria	Proteobacteria	Gammaproteobacteria	Pseudomonadales	Pseudomonadaceae	Pseudomonas
ISO65	Bacteria	Proteobacteria	Gammaproteobacteria	Pseudomonadales	Pseudomonadaceae	Pseudomonas
ISO66	Bacteria	Proteobacteria	Gammaproteobacteria	Pseudomonadales	Pseudomonadaceae	Pseudomonas
ISO67	Bacteria	Proteobacteria	Gammaproteobacteria	Pseudomonadales	Pseudomonadaceae	Pseudomonas
ISO68	Bacteria	Proteobacteria	Gammaproteobacteria	Pseudomonadales	Pseudomonadaceae	Pseudomonas
ISO69	Bacteria	Proteobacteria	Gammaproteobacteria	Pseudomonadales	Pseudomonadaceae	Pseudomonas
ISO7	Bacteria	Actinobacteria	Micrococcales	Microbacteriaceae	Cryobacterium
ISO70	Bacteria	Proteobacteria	Alphaproteobacteria	Sphingomonadales	Sphingomonadaceae	Sphingomonas
ISO71	Bacteria	Actinobacteria	Micrococcales	Microbacteriaceae	Subtercola
ISO72	Bacteria	Proteobacteria	Betaproteobacteria	Burkholderiales	Comamonadaceae	Variovorax
ISO73	Bacteria	Proteobacteria	Betaproteobacteria	Burkholderiales	Comamonadaceae	Variovorax
ISO8	Bacteria	Actinobacteria	Micrococcales	Microbacteriaceae	Cryobacterium
ISO9	Bacteria	Proteobacteria	Betaproteobacteria	Burkholderiales	Oxalobacteraceae	Glaciimonas
biofilm2_1		Proteobacteria
biofilm2_10		Bacteroidetes
biofilm2_11		Bacteroidetes
biofilm2_12		Proteobacteria
biofilm2_2		Proteobacteria
biofilm2_3		Proteobacteria
biofilm2_4		Proteobacteria
biofilm2_5		Bacteroidetes
biofilm2_6		Bacteroidetes
biofilm2_7		Proteobacteria
biofilm2_8		Proteobacteria
biofilm2_9		Bacteroidetes
cryoconite1_1		Bacteroidetes
cryoconite1_10		Proteobacteria
cryoconite1_11		Gemmatimonadetes
cryoconite1_12		Proteobacteria
cryoconite1_13		Proteobacteria
cryoconite1_14		Armatimonadetes
cryoconite1_15		Cyanobacteria
cryoconite1_16		Proteobacteria
cryoconite1_17		Proteobacteria
cryoconite1_18		Proteobacteria
cryoconite1_19		Proteobacteria
cryoconite1_2		Proteobacteria
cryoconite1_20		Actinobacteria
cryoconite1_21		Armatimonadetes
cryoconite1_22		Proteobacteria
cryoconite1_23		Proteobacteria
cryoconite1_24		Proteobacteria
cryoconite1_25		Verrucomicrobia
cryoconite1_26		Proteobacteria
cryoconite1_27		Proteobacteria
cryoconite1_28		Bacteroidetes
cryoconite1_29		Proteobacteria
cryoconite1_3		Actinobacteria
cryoconite1_30		Ca. Emeriobacterota
cryoconite1_31		Actinobacteria
cryoconite1_32		Cyanobacteria
cryoconite1_33		Acidobacteria
cryoconite1_4		Proteobacteria
cryoconite1_5		Armatimonadetes
cryoconite1_6		Acidobacteria
cryoconite1_7		Actinobacteria
cryoconite1_8		Proteobacteria
cryoconite1_9		Bacteroidetes
cryoconite2_1		Verrucomicrobia
cryoconite2_10		Proteobacteria
cryoconite2_11		Acidobacteria
cryoconite2_12		Actinobacteria
cryoconite2_13		Proteobacteria
cryoconite2_14		Actinobacteria
cryoconite2_15		Proteobacteria
cryoconite2_16		Proteobacteria
cryoconite2_17		Ca. Emeriobacterota
cryoconite2_18		Acidobacteria
cryoconite2_19		Gemmatimonadetes
cryoconite2_2		Acidobacteria
cryoconite2_20		Proteobacteria
cryoconite2_21		Proteobacteria
cryoconite2_22		Actinobacteria
cryoconite2_23		Proteobacteria
cryoconite2_24		Proteobacteria
cryoconite2_25		Proteobacteria
cryoconite2_26		Proteobacteria
cryoconite2_27		Proteobacteria
cryoconite2_28		Proteobacteria
cryoconite2_3		Armatimonadetes
cryoconite2_4		Actinobacteria
cryoconite2_5		Bacteroidetes
cryoconite2_6		Cyanobacteria
cryoconite2_7		Bacteroidetes
cryoconite2_8		Proteobacteria
cryoconite2_9		Bacteroidetes
cryoconite3_1		Proteobacteria
cryoconite3_10		Ca. Emeriobacterota
cryoconite3_11		Proteobacteria
cryoconite3_12		Bacteroidetes
cryoconite3_13		Bacteroidetes
cryoconite3_14		Bacteroidetes
cryoconite3_15		Cyanobacteria
cryoconite3_16		Proteobacteria
cryoconite3_17		Actinobacteria
cryoconite3_18		Actinobacteria
cryoconite3_19		Proteobacteria
cryoconite3_2		Proteobacteria
cryoconite3_20		Proteobacteria
cryoconite3_21		Proteobacteria
cryoconite3_22		Bacteroidetes
cryoconite3_23		Armatimonadetes
cryoconite3_24		Actinobacteria
cryoconite3_25		Proteobacteria
cryoconite3_26		Proteobacteria
cryoconite3_27		Proteobacteria
cryoconite3_28		Proteobacteria
cryoconite3_3		Actinobacteria
cryoconite3_4		Proteobacteria
cryoconite3_5		Verrucomicrobia
cryoconite3_6		Gemmatimonadetes
cryoconite3_7		Proteobacteria
cryoconite3_8		Acidobacteria
cryoconite3_9		Proteobacteria
filter1_1		Bacteroidetes
filter1_10		Proteobacteria
filter1_11		Bacteroidetes
filter1_12		Proteobacteria
filter1_2		Bacteroidetes
filter1_3		Proteobacteria
filter1_4		Armatimonadetes
filter1_5		Acidobacteria
filter1_6		Bacteroidetes
filter1_7		Acidobacteria
filter1_8		Proteobacteria
filter1_9		Proteobacteria
filter2_1		Proteobacteria
filter2_2		Armatimonadetes
filter2_3		Acidobacteria
filter2_4		Bacteroidetes
filter2_5		Bacteroidetes
filter2_6		Proteobacteria
filter2_7		Proteobacteria
filter2_8		Bacteroidetes
filter3_1		Acidobacteria
filter3_10		Bacteroidetes
filter3_11		Bacteroidetes
filter3_12		Proteobacteria
filter3_2		Proteobacteria
filter3_3		Armatimonadetes
filter3_4		Proteobacteria
filter3_5		Acidobacteria
filter3_6		Bacteroidetes
filter3_7		Proteobacteria
filter3_8		Bacteroidetes
filter3_9		Proteobacteria
WASV1	Proteobacteria (superphylum)	Proteobacteria	Deltaproteobacteria	Myxococcales	Unknown Myxococcales family 2
WASV10	FCB group	Bacteroidetes	Sphingobacteriia	Sphingobacteriales	Lentimicrobiaceae
WASV100	Acidobacteria (superphylum)	Acidobacteria	Acidobacteriia (Acidobacteria group 1)	Acidobacteriales	Acidobacteriaceae
WASV103	FCB group	Bacteroidetes	Cytophagia	Cytophagales	Hymenobacteraceae	Hymenobacter
WASV104	Acidobacteria (superphylum)	Acidobacteria	Acidobacteriia (Acidobacteria group 1)	Acidobacteriales	Acidobacteriaceae	Granulicella
WASV105	CPR	Ca. Saccharibacteria (TM7)
WASV106	Proteobacteria (superphylum)	Proteobacteria	Deltaproteobacteria	Oligoflexales	0319-6G20
WASV107	FCB group	Chlorobi	Chlorobia	Chlorobiales	OPB56
WASV108	Proteobacteria (superphylum)	Proteobacteria	Alphaproteobacteria	Sphingomonadales	Sphingomonadaceae	Polymorphobacter
WASV109	FCB group	Gemmatimonadetes	Gemmatimonadetes (class)	Gemmatimonadales	Unknown Gemmatimonadales family 1
WASV11	FCB group	Bacteroidetes	Sphingobacteriia	Sphingobacteriales	Sphingobacteriaceae	Pedobacter
WASV110	FCB group	Bacteroidetes	Chitinophagia	Chitinophagales	Chitinophagaceae	Parasediminibacterium
WASV111	Proteobacteria (superphylum)	Proteobacteria	Alphaproteobacteria	Rhodospirillales	Unknown Rhodospirillales family 4
WASV112	FCB group	Bacteroidetes	Chitinophagia	Chitinophagales	Chitinophagaceae	Unknown Chitinophagaceae genus 1
WASV113	Proteobacteria (superphylum)	Proteobacteria	Betaproteobacteria	Burkholderiales	Comamonadaceae	Rhizobacter
WASV114	CPR	CPR2
WASV117	Proteobacteria (superphylum)	Proteobacteria	Alphaproteobacteria	Rhodospirillales	Acetobacteraceae
WASV119	Terrabacteria	Firmicutes	Clostridia	Clostridiales	Clostridiaceae	Clostridium sensu stricto
WASV12	Terrabacteria	Armatimonadetes	Armatimonadia	Unknown Armatimonadia order 3
WASV120	FCB group	Bacteroidetes	Cytophagia	Cytophagales	Unknown Cytophagales family 1
WASV121	FCB group	Bacteroidetes	WCHB1-32
WASV123	FCB group	Bacteroidetes	Sphingobacteriia	Sphingobacteriales	Lentimicrobiaceae
WASV124	Terrabacteria	Armatimonadetes	Armatimonadia	Armatimonadales
WASV125	FCB group	Bacteroidetes	Chitinophagia	Chitinophagales	Chitinophagaceae
WASV126	Proteobacteria (superphylum)	Proteobacteria	Alphaproteobacteria	Rhodospirillales	Unknown Rhodospirillales family 3
WASV127	Proteobacteria (superphylum)	Proteobacteria	Deltaproteobacteria	Bdellovibrionales	Unknown Bdellovibrionales family 2
WASV128	Terrabacteria	Actinobacteria	Actinobacteria (class)	Frankiales	Nakamurellaceae	Nakamurella
WASV129	Proteobacteria (superphylum)	Proteobacteria	Betaproteobacteria	Burkholderiales	Oxalobacteraceae	[Aquaspirillum] arcticum group
WASV131	FCB group	Bacteroidetes	WCHB1-32
WASV132	FCB group	Bacteroidetes	WCHB1-32
WASV134	Proteobacteria (superphylum)	Proteobacteria	Deltaproteobacteria	Oligoflexales	Unknown Oligoflexales family 1
WASV136	Proteobacteria (superphylum)	Proteobacteria	Deltaproteobacteria	Bdellovibrionales	Bdellovibrionaceae	Unknown Bdellovibrionaceae genus 1
WASV137	Proteobacteria (superphylum)	Proteobacteria	Deltaproteobacteria	Desulfuromonadales	Geobacteraceae	Unknown Geobacteraceae genus 1
WASV138	Proteobacteria (superphylum)	Proteobacteria	Alphaproteobacteria	Sphingomonadales	Sphingomonadaceae	Sphingomonas
WASV139	Terrabacteria	Actinobacteria	Coriobacteriia	Coriobacteriales	Coriobacteriaceae
WASV14	Terrabacteria	Armatimonadetes	Armatimonadia	Armatimonadales
WASV140	FCB group	Bacteroidetes	Sphingobacteriia	Sphingobacteriales	Sphingobacteriaceae	Solitalea
WASV141	Proteobacteria (superphylum)	Proteobacteria	Alphaproteobacteria	Sphingomonadales	Sphingomonadaceae	Novosphingobium
WASV143	Acidobacteria (superphylum)	Acidobacteria	Solibacteres (Acidobacteria group 3)	Solibacterales	Unknown Solibacterales family 2
WASV144	Proteobacteria (superphylum)	Proteobacteria	Alphaproteobacteria	Rickettsiales	Rickettsiaceae	Rickettsia
WASV145	Halanaerobiales superphylum inceratae sedis	Halanaerobiales phylum inc. sed.	Halanaerobiales class incertae sedis	Halanaerobiales	Unknown Halanaerobiales family 2
WASV146	Terrabacteria	Armatimonadetes
WASV147	Terrabacteria	Chloroflexi	Anaerolineae	Anaerolineales	Anaerolineaceae	Leptolinea
WASV15	FCB group	Bacteroidetes	Cytophagia	Cytophagales	Hymenobacteraceae	Hymenobacter
WASV150	Terrabacteria	Cyanobacteria	ML635J-21
WASV151	Proteobacteria (superphylum)	Proteobacteria	Betaproteobacteria	Burkholderiales	Oxalobacteraceae	Actimicrobium
WASV153	Acidobacteria (superphylum)	Acidobacteria	Solibacteres (Acidobacteria group 3)	Solibacterales	Solibacteraceae	Unknown Solibacteraceae genus 1
WASV154	Terrabacteria	Deinococcus-Thermus	Deinococci	Deinococcales	Deinococcaceae
WASV155	Proteobacteria (superphylum)	Proteobacteria	Deltaproteobacteria	Bdellovibrionales	Bdellovibrionaceae	Bdellovibrio
WASV156	Proteobacteria (superphylum)	Proteobacteria	Deltaproteobacteria	Desulfuromonadales	Geobacteraceae	Geobacter
WASV158	Terrabacteria	Actinobacteria	Actinobacteria (class)	Micrococcales	Intrasporangiaceae	Oryzihumus
WASV159	FCB group	Bacteroidetes	Cytophagia	Cytophagales	Hymenobacteraceae	Unknown Hymenobacteraceae genus 1
WASV16	Terrabacteria	Deinococcus-Thermus	Deinococci	Deinococcales	Deinococcaceae	Deinococcus
WASV161	FCB group	Bacteroidetes	Bacteroidia	Bacteroidales	Unknown Bacteroidales family 1
WASV162	FCB group	Bacteroidetes	Bacteroidetes vadinHA17
WASV166	Proteobacteria (superphylum)	Proteobacteria	Alphaproteobacteria	Sphingomonadales	Unknown Sphingomonadales family 1
WASV168	CPR	Ca. Saccharibacteria (TM7)
WASV169	FCB group	Bacteroidetes	Sphingobacteriia	Sphingobacteriales	env.OPS 17
WASV17	Terrabacteria	Actinobacteria	Acidimicrobiia	Acidimicrobiales
WASV170	Terrabacteria	Actinobacteria	Actinobacteria (class)	Frankiales
WASV172	CPR	Ca. Saccharibacteria (TM7)
WASV173	FCB group	Bacteroidetes	Sphingobacteriia	Sphingobacteriales	NS11-12 marine group
WASV174	FCB group	Bacteroidetes	Cytophagia	Cytophagales	Cytophagaceae	Cytophaga
WASV175	FCB group	Bacteroidetes	WCHB1-32
WASV176	Proteobacteria (superphylum)	Proteobacteria	Deltaproteobacteria	Oligoflexales	0319-6G20
WASV177	Terrabacteria	Firmicutes	Clostridia	Clostridiales	Clostridiaceae	Clostridium sensu stricto
WASV178	Proteobacteria (superphylum)	Proteobacteria	Betaproteobacteria	Burkholderiales	Comamonadaceae	Paucibacter
WASV179	Terrabacteria	Firmicutes	Negativicutes	Selenomonadales	Veillonellaceae	Pelosinus
WASV180	Acidobacteria (superphylum)	Acidobacteria	Solibacteres (Acidobacteria group 3)	Solibacterales	Solibacteraceae	Ca. Solibacter
WASV181	Terrabacteria	Cyanobacteria	Oxyphotobacteria	Synechococcales	Pseudoanabaenacea	Alkalinema
WASV182	Proteobacteria (superphylum)	Proteobacteria	Deltaproteobacteria	Myxococcales	P3OB-42
WASV183	Proteobacteria (superphylum)	Proteobacteria	Betaproteobacteria	Burkholderiales	Oxalobacteraceae	Massilia
WASV184	Proteobacteria (superphylum)	Proteobacteria	Deltaproteobacteria	Oligoflexales	Oligoflexaceae
WASV185	Terrabacteria	Firmicutes	Clostridia	Clostridiales	Unknown Clostridiales family 1
WASV186	Acidobacteria (superphylum)	Acidobacteria	Solibacteres (Acidobacteria group 3)	Solibacterales	Unknown Solibacterales family 1
WASV187	Proteobacteria (superphylum)	Proteobacteria	Betaproteobacteria	Burkholderiales	Unknown Burkholderiales family 5
WASV188	PVC group (Planctobacteria)	Verrucomicrobia	OPB35 soil group
WASV189	Proteobacteria (superphylum)	Proteobacteria	Alphaproteobacteria	Rhodospirillales	Unknown Rhodospirillales family 5
WASV190	Proteobacteria (superphylum)	Proteobacteria	Alphaproteobacteria	Rhodospirillales	Acetobacteraceae
WASV191	Proteobacteria (superphylum)	Proteobacteria	Alphaproteobacteria	Rhodospirillales	Acetobacteraceae
WASV192	Terrabacteria	Armatimonadetes	Armatimonadia	Armatimonadales
WASV194	Proteobacteria (superphylum)	Proteobacteria	Betaproteobacteria	Burkholderiales
WASV195	Proteobacteria (superphylum)	Proteobacteria	Betaproteobacteria	Burkholderiales	Unknown Burkholderiales family 7
WASV196	Terrabacteria	Armatimonadetes	Chthonomonadetes	Chthonomonadales
WASV197	Terrabacteria	Actinobacteria	Acidimicrobiia	Acidimicrobiales
WASV198	Proteobacteria (superphylum)	Proteobacteria	Betaproteobacteria	Burkholderiales	Oxalobacteraceae
WASV199	Proteobacteria (superphylum)	Proteobacteria	Alphaproteobacteria	Rhodospirillales	Unknown Rhodospirillales family 2
WASV2	Proteobacteria (superphylum)	Proteobacteria	Deltaproteobacteria	Myxococcales	Unknown Myxococcales family 1
WASV20	CPR	Ca. Saccharibacteria (TM7)
WASV201	FCB group	Bacteroidetes	Cytophagia	Cytophagales	Cytophagaceae	Cytophaga
WASV202	Proteobacteria (superphylum)	Proteobacteria	Betaproteobacteria	Burkholderiales	Comamonadaceae	Polaromonas
WASV203	FCB group	Bacteroidetes	Bacteroidia	Bacteroidales	Porphyromonadaceae	Paludibacter
WASV206	Terrabacteria	Chloroflexi	Chloroflexi Subdivision 2
WASV207	FCB group	Bacteroidetes	Sphingobacteriia	Sphingobacteriales	Sphingobacteriaceae	Unknown Sphingobacteriaceae genus 3
WASV208	Caldiserica (superphylum)	Caldiserica	Caldisericia	Caldisericales	Caldisericaceae	Caldisericum
WASV209	Proteobacteria (superphylum)	Proteobacteria	Alphaproteobacteria	Caulobacterales	Caulobacteraceae
WASV21	Terrabacteria	Armatimonadetes	Chthonomonadetes	Chthonomonadales	Chthonomonadaceae	Chthonomonas
WASV210	Proteobacteria (superphylum)	Proteobacteria	Deltaproteobacteria	Oligoflexales	Unknown Oligoflexales family 2
WASV211	Proteobacteria (superphylum)	Proteobacteria	Deltaproteobacteria	Oligoflexales	0319-6G20
WASV212	Proteobacteria (superphylum)	Proteobacteria	Betaproteobacteria	Xanthomonadales	Xanthomonadaceae	Dokdonella
WASV214	Terrabacteria	Firmicutes	Clostridia	Clostridiales	Ruminococcaceae
WASV215	FCB group	Gemmatimonadetes	Gemmatimonadetes (class)	Gemmatimonadales	Gemmatimonadaceae	Unknown Gemmatimonadaceae genus 1
WASV216	FCB group	Bacteroidetes	Chitinophagia	Chitinophagales
WASV217	Terrabacteria	Armatimonadetes	Chthonomonadetes	Chthonomonadales	Chthonomonadaceae	Chthonomonas
WASV218	FCB group	Bacteroidetes	Saprospiria	Saprospirales	Haliscomenobacteraceae
WASV22	CPR	Ca. Saccharibacteria (TM7)
WASV220	FCB group	Bacteroidetes	Chitinophagia	Chitinophagales	Chitinophagaceae	Ferruginibacter
WASV222	PVC group (Planctobacteria)	Planctomycetes	Planctomycetacia	Planctomycetales	Planctomycetaceae	Singulisphaera
WASV223	Acidobacteria (superphylum)	Acidobacteria	Holophagae	Holophagales (Acidobacteria group 8)	Holophagaceae	Unknown Holophagaceae genus 1
WASV224	FCB group	Bacteroidetes	Bacteroidia	Bacteroidales	Marinilabiaceae	[Cytophaga] xylanolytica group
WASV225	PVC group (Planctobacteria)	Verrucomicrobia	Opitutae	Opitutales	Opitutaceae	Opitutus
WASV226	CPR	Ca. Saccharibacteria (TM7)
WASV227	CPR	Ca. Saccharibacteria (TM7)
WASV228	FCB group	Bacteroidetes	Sphingobacteriia	Sphingobacteriales	Sphingobacteriaceae	Unknown Sphingobacteriaceae genus 4
WASV229	Terrabacteria	Armatimonadetes	Armatimonadia	Armatimonadales
WASV230	Terrabacteria	Actinobacteria	Actinobacteria (class)	Micrococcales	Microbacteriaceae
WASV231	Terrabacteria	Actinobacteria	Actinobacteria (class)	Micrococcales	Cellulomonadaceae	Cellulomonas
WASV232	Proteobacteria (superphylum)	Proteobacteria	Deltaproteobacteria	Oligoflexales	0319-6G20
WASV234	Halanaerobiales superphylum inceratae sedis	Halanaerobiales phylum inc. sed.	Halanaerobiales class incertae sedis	Halanaerobiales	Unknown Halanaerobiales family 3
WASV235	Terrabacteria	Actinobacteria	Actinobacteria (class)
WASV236	Proteobacteria (superphylum)	Proteobacteria	Alphaproteobacteria	Sphingomonadales	Sphingomonadaceae	Rhizorhapis
WASV237	Proteobacteria (superphylum)	Proteobacteria	Betaproteobacteria	Nitrosomonadales	Nitrosomonadaceae
WASV239	FCB group	Bacteroidetes	Sphingobacteriia	Sphingobacteriales	Sphingobacteriaceae	Unknown Sphingobacteriaceae genus 1
WASV24	Proteobacteria (superphylum)	Proteobacteria	Betaproteobacteria	Burkholderiales	Comamonadaceae
WASV240	Proteobacteria (superphylum)	Proteobacteria	Deltaproteobacteria	Oligoflexales	0319-6G20
WASV241	Proteobacteria (superphylum)	Proteobacteria	Alphaproteobacteria	Sphingomonadales	Sphingomonadaceae	Sphingomonas
WASV242	CPR	Ca. Parcubacteria	Candidatus Nomurabacteria
WASV244	Terrabacteria	Armatimonadetes	Armatimonadia	Armatimonadales
WASV246	PVC group (Planctobacteria)	Planctomycetes	Planctomycetacia	Planctomycetales	Planctomycetaceae
WASV247	PVC group (Planctobacteria)	Planctomycetes	Planctomycetacia	Planctomycetales	Planctomycetaceae	Unknown Planctomycetaceae genus 2
WASV248	Terrabacteria	Armatimonadetes	Armatimonadia	Armatimonadales
WASV249	Proteobacteria (superphylum)	Proteobacteria	Betaproteobacteria	Burkholderiales	Comamonadaceae
WASV25	Proteobacteria (superphylum)	Proteobacteria	Betaproteobacteria	Pseudomonadales	Pseudomonadaceae	Pseudomonas
WASV250	Proteobacteria (superphylum)	Proteobacteria	Alphaproteobacteria	Rhodospirillales	Acetobacteraceae
WASV252	FCB group	Bacteroidetes	Cytophagia	Cytophagales	Hymenobacteraceae	Unknown Hymenobacteraceae genus 2
WASV253	Proteobacteria (superphylum)	Proteobacteria	Alphaproteobacteria	Rhodospirillales	Rhodospirillaceae	Inquilinus
WASV254	FCB group	Bacteroidetes	Sphingobacteriia	Sphingobacteriales
WASV255	Terrabacteria	Actinobacteria	Actinobacteria (class)	Micrococcales	Microbacteriaceae
WASV256	Halanaerobiales superphylum inceratae sedis	Halanaerobiales phylum inc. sed.	Halanaerobiales class incertae sedis	Halanaerobiales	Unknown Halanaerobiales family 1
WASV258	FCB group	Fibrobacteres	Fibrobacteria	Fibrobacterales	Unknown Fibrobacterales family 1
WASV259	FCB group	Bacteroidetes	Chitinophagia	Chitinophagales	Chitinophagaceae
WASV26	Proteobacteria (superphylum)	Proteobacteria	Betaproteobacteria	Burkholderiales	Oxalobacteraceae	Massilia
WASV260	Proteobacteria (superphylum)	Proteobacteria	Deltaproteobacteria	Bdellovibrionales	Unknown Bdellovibrionales family 1
WASV261	Proteobacteria (superphylum)	Proteobacteria	Deltaproteobacteria	Myxococcales	Haliangiaceae	Haliangium
WASV262	FCB group	Bacteroidetes	Sphingobacteriia	Sphingobacteriales	Sphingobacteriaceae	Unknown Sphingobacteriaceae genus 2
WASV263	Terrabacteria	Actinobacteria	Actinobacteria (class)	Frankiales	Sporichthyaceae	hgcI clade
WASV265	PVC group (Planctobacteria)	Planctomycetes	Planctomycetacia	Planctomycetales	Planctomycetaceae	Unknown Planctomycetaceae genus 1
WASV267	Proteobacteria (superphylum)	Proteobacteria	Alphaproteobacteria	Rhizobiales	alphaI cluster
WASV269	Terrabacteria	Armatimonadetes	Chthonomonadetes	Chthonomonadales	Chthonomonadaceae	Unknown Chthonomonadaceae genus 2
WASV27	Proteobacteria (superphylum)	Proteobacteria	Betaproteobacteria	Burkholderiales	Unknown Burkholderiales family 1
WASV271	CPR	Ca. Saccharibacteria (TM7)
WASV273	Proteobacteria (superphylum)	Proteobacteria	Alphaproteobacteria	Rhodospirillales	Acetobacteraceae	Rhodovastum
WASV274	Proteobacteria (superphylum)	Proteobacteria	Betaproteobacteria	Burkholderiales	Unknown Burkholderiales family 6
WASV275	Proteobacteria (superphylum)	Proteobacteria	Alphaproteobacteria	Rhodospirillales	Acetobacteraceae	Acidocella
WASV276	Terrabacteria	Firmicutes	Clostridia	Clostridiales	Gracilibacteraceae	Lutispora
WASV277	Proteobacteria (superphylum)	Proteobacteria	Betaproteobacteria	Burkholderiales	Oxalobacteraceae
WASV278	Terrabacteria	Actinobacteria	Actinobacteria (class)	Micrococcales	Microbacteriaceae	Unknown Microbacteriaceae genus 1
WASV279	Proteobacteria (superphylum)	Proteobacteria	Alphaproteobacteria	Rhizobiales	Bradyrhizobiaceae	Bradyrhizobium
WASV28	Terrabacteria	Armatimonadetes	Armatimonadia	Unknown Armatimonadia order 2
WASV280	Terrabacteria	Actinobacteria	Acidimicrobiia	Acidimicrobiales	Acidimicrobiaceae	CL500-29 marine group
WASV282	Terrabacteria	Firmicutes	Clostridia	Clostridiales	Unknown Clostridiales family 2
WASV283	Proteobacteria (superphylum)	Proteobacteria	Deltaproteobacteria	Oligoflexales	0319-6G20
WASV285	Proteobacteria (superphylum)	Proteobacteria	Betaproteobacteria	Burkholderiales	Oxalobacteraceae
WASV286	Proteobacteria (superphylum)	Proteobacteria	Betaproteobacteria	Burkholderiales	Oxalobacteraceae
WASV288	PVC group (Planctobacteria)	Verrucomicrobia	Spartobacteria	Chthoniobacterales	01D2Z36
WASV289	Acidobacteria (superphylum)	Acidobacteria	Solibacteres (Acidobacteria group 3)	Solibacterales	Bryobacteraceae	Paludibaculum
WASV29	Proteobacteria (superphylum)	Proteobacteria	Betaproteobacteria	Burkholderiales	Comamonadaceae	Variovorax
WASV291	Proteobacteria (superphylum)	Proteobacteria	Alphaproteobacteria	Rhodospirillales	Acetobacteraceae	Acidiphilium
WASV292	Proteobacteria (superphylum)	Proteobacteria	Betaproteobacteria	Methylophilales	Methylophilaceae	Methylotenera
WASV293	Acidobacteria (superphylum)	Acidobacteria	Holophagae	Holophagales (Acidobacteria group 8)	Holophagaceae	Geothrix
WASV294	Terrabacteria	Firmicutes	Clostridia	Clostridiales	Ruminococcaceae	Ruminiclostridium 1
WASV295	Proteobacteria (superphylum)	Proteobacteria	Betaproteobacteria	Burkholderiales	Unknown Burkholderiales family 4
WASV296	FCB group	Bacteroidetes	Chitinophagia	Chitinophagales	Chitinophagaceae	Ferruginibacter
WASV297	Terrabacteria	Firmicutes	Negativicutes	Selenomonadales	Veillonellaceae	Pelosinus
WASV299	Proteobacteria (superphylum)	Proteobacteria	Betaproteobacteria	Burkholderiales	Unknown Burkholderiales family 3
WASV3	Proteobacteria (superphylum)	Proteobacteria	Betaproteobacteria	Burkholderiales	Unknown Burkholderiales family 2
WASV30	Terrabacteria	Actinobacteria	Acidimicrobiia	Acidimicrobiales
WASV302	Acidobacteria (superphylum)	Acidobacteria	Solibacteres (Acidobacteria group 3)	Solibacterales	Solibacteraceae	Ca. Solibacter
WASV31	Terrabacteria	Deinococcus-Thermus	Deinococci	Deinococcales	Unknown Deinococcales family 1
WASV32	Proteobacteria (superphylum)	Proteobacteria	Betaproteobacteria	Xanthomonadales	Xanthomonadaceae
WASV33	Proteobacteria (superphylum)	Proteobacteria	Betaproteobacteria	Xanthomonadales	Xanthomonadaceae	Rhodanobacter
WASV34	Terrabacteria	Cyanobacteria	Oxyphotobacteria	Synechococcales	Pseudanabaenaceae
WASV35	FCB group	Bacteroidetes	Sphingobacteriia	Sphingobacteriales	env.OPS 17
WASV37	Terrabacteria	Chloroflexi	Anaerolineae	Anaerolineales	Anaerolineaceae	Anaerolinea
WASV38	Proteobacteria (superphylum)	Proteobacteria	Alphaproteobacteria	Rhodospirillales	Acetobacteraceae	Rhodovastum
WASV39	Proteobacteria (superphylum)	Proteobacteria	Alphaproteobacteria	Rhodospirillales	Unknown Rhodospirillales family 6
WASV4	Terrabacteria	Actinobacteria	Actinobacteria (class)	Corynebacteriales	Nocardiaceae	Nocardia
WASV40	Proteobacteria (superphylum)	Proteobacteria	Deltaproteobacteria	Bdellovibrionales	Bdellovibrionaceae	Unknown Bdellovibrionaceae genus 2
WASV41	Proteobacteria (superphylum)	Proteobacteria	Betaproteobacteria	Burkholderiales	Oxalobacteraceae	Undibacterium
WASV42	Terrabacteria	Armatimonadetes	Armatimonadia	Armatimonadales
WASV43	Terrabacteria	Firmicutes	Clostridia	Clostridiales	Clostridiaceae	Oxobacter
WASV44	Proteobacteria (superphylum)	Proteobacteria	Betaproteobacteria	Burkholderiales	Comamonadaceae
WASV45	Acidobacteria (superphylum)	Acidobacteria	Holophagae	Holophagales (Acidobacteria group 8)	Holophagaceae
WASV46	Terrabacteria	Firmicutes	Clostridia	Clostridiales	Clostridiaceae	Clostridium sensu stricto
WASV48	Terrabacteria	Firmicutes	Erysipelotrichia	Erysipelotrichales	Erysipelotrichaceae	Erysipelothrix
WASV49	Terrabacteria	Firmicutes	Clostridia	Clostridiales	Family XIII
WASV50	Proteobacteria (superphylum)	Proteobacteria	Alphaproteobacteria	Rhodospirillales	Acetobacteraceae	Acidiphilium
WASV51	PVC group (Planctobacteria)	Planctomycetes	Planctomycetacia	Planctomycetales	Planctomycetaceae
WASV52	Proteobacteria (superphylum)	Proteobacteria	Betaproteobacteria	Xanthomonadales
WASV54	Proteobacteria (superphylum)	Proteobacteria	Deltaproteobacteria	Oligoflexales	0319-6G20
WASV55	FCB group	Bacteroidetes	Chitinophagia	Chitinophagales	Chitinophagaceae
WASV56	Terrabacteria	Firmicutes	Clostridia	Clostridiales	Peptococcaceae	Desulfosporosinus
WASV57	CPR	Ca. Parcubacteria	Candidatus Nomurabacteria
WASV58	Proteobacteria (superphylum)	Proteobacteria	Betaproteobacteria	Burkholderiales	Comamonadaceae
WASV59	Proteobacteria (superphylum)	Proteobacteria	Deltaproteobacteria	Myxococcales	Polyangiaceae	Sorangium
WASV6	Acidobacteria (superphylum)	Acidobacteria	Solibacteres (Acidobacteria group 3)	Solibacterales	Solibacteraceae	Unknown Solibacteraceae genus 2
WASV60	FCB group	Bacteroidetes	Bacteroidia	Bacteroidales	Prolixibacteraceae	BSV13
WASV61	CPR	Ca. Berkelbacteria
WASV62	Proteobacteria (superphylum)	Proteobacteria	Deltaproteobacteria	Oligoflexales	0319-6G20
WASV63	Proteobacteria (superphylum)	Proteobacteria	Deltaproteobacteria	Myxococcales	Archangiaceae	Anaeromyxobacter
WASV64	Terrabacteria	Armatimonadetes	Armatimonadia	Unknown Armatimonadia order 1
WASV65	Proteobacteria (superphylum)	Proteobacteria	Betaproteobacteria	Xanthomonadales	Unknown Xanthomonadales family 1
WASV66	Proteobacteria (superphylum)	Proteobacteria	Alphaproteobacteria	Sphingomonadales	Sphingomonadaceae	Novosphingobium
WASV68	CPR	Ca. Gracilibacteria
WASV7	FCB group	Bacteroidetes	Chitinophagia	Chitinophagales	Chitinophagaceae	Ferruginibacter
WASV70	CPR	Ca. Parcubacteria	Candidatus Falkowbacteria
WASV72	Terrabacteria	Armatimonadetes	Chthonomonadetes	Chthonomonadales	Chthonomonadaceae	Unknown Chthonomonadaceae genus 1
WASV74	Proteobacteria (superphylum)	Proteobacteria	Alphaproteobacteria	Rhodospirillales	Acetobacteraceae	Unknown Acetobacteraceae genus 1
WASV75	Proteobacteria (superphylum)	Proteobacteria	Betaproteobacteria	Burkholderiales	Comamonadaceae	Unknown Comamonadaceae genus 1
WASV77	CPR	Ca. Saccharibacteria (TM7)
WASV78	Terrabacteria	Cyanobacteria	Oxyphotobacteria	Synechococcales	Pseudoanabaenacea	Alkalinema
WASV8	FCB group	Bacteroidetes	Sphingobacteriia	Sphingobacteriales	Lentimicrobiaceae
WASV80	Proteobacteria (superphylum)	Proteobacteria	Alphaproteobacteria	Sphingomonadales	Sphingomonadaceae	Unknown Sphingomonadaceae genus 1
WASV81	FCPU426	Other
WASV83	Terrabacteria	Firmicutes	Clostridia	Clostridiales	Clostridiaceae	Clostridium sensu stricto
WASV85	Terrabacteria	Firmicutes	Clostridia	Clostridiales	Clostridiaceae	Oxobacter
WASV86	Terrabacteria	Actinobacteria	Actinobacteria (class)	Frankiales
WASV87	CPR	Ca. Parcubacteria	Candidatus Falkowbacteria
WASV9	Proteobacteria (superphylum)	Proteobacteria	Deltaproteobacteria	Desulfuromonadales
WASV90	Proteobacteria (superphylum)	Proteobacteria	Deltaproteobacteria	Myxococcales	Polyangiaceae
WASV91	CPR	Ca. Saccharibacteria (TM7)
WASV92	Proteobacteria (superphylum)	Proteobacteria	Alphaproteobacteria	Rhodospirillales	Unknown Rhodospirillales family 1
WASV93	CPR	Ca. Microgenomates (OP11)	Candidatus Roizmanbacteria
WASV94	Terrabacteria	Armatimonadetes	Chthonomonadetes	Chthonomonadales	Unknown Chthonomonadales family 1
WASV95	Proteobacteria (superphylum)	Proteobacteria	Betaproteobacteria	Burkholderiales	Oxalobacteraceae	Duganella
WASV96	Proteobacteria (superphylum)	Proteobacteria	Betaproteobacteria	Burkholderiales	Comamonadaceae	Rhodoferax	Unknown Rhodoferax species 1
WASV97	Proteobacteria (superphylum)	Proteobacteria	Alphaproteobacteria	Rhodospirillales	Acetobacteraceae
WASV98	FCB group	Bacteroidetes	Cytophagia	Cytophagales	Cytophagaceae	Arcicella
WASV99	Proteobacteria (superphylum)	Proteobacteria	Alphaproteobacteria	Sphingomonadales	Sphingomonadaceae

## Sheet: Prokaryote_meta
SampleID	Environment	Method	Ordered
ABiofilm1	Biofilm	Amplicon	C_Amplicon
ABiofilm2	Biofilm	Amplicon	C_Amplicon
ABiofilm3	Biofilm	Amplicon	C_Amplicon
ACryoconite1	Cryoconite	Amplicon	C_Amplicon
ACryoconite2	Cryoconite	Amplicon	C_Amplicon
ACryoconite3	Cryoconite	Amplicon	C_Amplicon
AIce1	Ice	Amplicon	C_Amplicon
AIce2	Ice	Amplicon	C_Amplicon
AIce3	Ice	Amplicon	C_Amplicon
cryoconite1	Cryoconite	MGS	B_MGS
cryoconite2	Cryoconite	MGS	B_MGS
cryoconite3	Cryoconite	MGS	B_MGS
filter1	Ice	MGS	B_MGS
filter2	Ice	MGS	B_MGS
filter3	Ice	MGS	B_MGS
biofilm2	Biofilm	MGS	B_MGS
cryoconite	Cryoconite	MAG	D_MAG
ice	Ice	MAG	D_MAG
biofilm	Biofilm	MAG	D_MAG
CCC2.4	Cryoconite	Isolate	E_Isolate
10I1	Ice	Isolate	E_Isolate
10I5	Ice	Isolate	E_Isolate
10S3	Snow	Isolate	E_Isolate
5B3	Biofilm	Isolate	E_Isolate
5I3	Ice	Isolate	E_Isolate
RTC2.1	Cryoconite	Isolate	E_Isolate
RTS3	Snow	Isolate	E_Isolate
CA11.2	Cryoconite	Isolate	E_Isolate
Cout2	Cryoconite	Isolate	E_Isolate
Gout2	Cryoconite	Isolate	E_Isolate
CCI2.3	Ice	Isolate	E_Isolate
10I3	Ice	Isolate	E_Isolate
5I1	Ice	Isolate	E_Isolate
5I2	Ice	Isolate	E_Isolate
CCC1.1	Cryoconite	Isolate	E_Isolate
CCC2.1	Cryoconite	Isolate	E_Isolate
CCC3.4	Cryoconite	Isolate	E_Isolate
RTI2.1	Ice	Isolate	E_Isolate
RTI2.2	Ice	Isolate	E_Isolate
RTI4	Ice	Isolate	E_Isolate
10C2	Cryoconite	Isolate	E_Isolate
10B2	Biofilm	Isolate	E_Isolate
10I4	Ice	Isolate	E_Isolate
5B2	Biofilm	Isolate	E_Isolate
5C4	Cryoconite	Isolate	E_Isolate
MH9.3	Ice	Isolate	E_Isolate
CCC4.1	Cryoconite	Isolate	E_Isolate
10C3	Cryoconite	Isolate	E_Isolate
10S4	Snow	Isolate	E_Isolate
5B4	Biofilm	Isolate	E_Isolate
5C2	Cryoconite	Isolate	E_Isolate
5S1	Snow	Isolate	E_Isolate
AH2	Cryoconite	Isolate	E_Isolate
CCC2.2	Cryoconite	Isolate	E_Isolate
CCC4.4	Cryoconite	Isolate	E_Isolate
DC1.2	Cryoconite	Isolate	E_Isolate
Dout3	Cryoconite	Isolate	E_Isolate
MH9.2	Ice	Isolate	E_Isolate
RTB2	Biofilm	Isolate	E_Isolate
RTB3	Biofilm	Isolate	E_Isolate
RTC3	Cryoconite	Isolate	E_Isolate
5S3	Snow	Isolate	E_Isolate
5S2	Snow	Isolate	E_Isolate
CCI1.1	Ice	Isolate	E_Isolate
RTS1	Snow	Isolate	E_Isolate
RTS2	Snow	Isolate	E_Isolate
Bout1	Ice	Isolate	E_Isolate
CCI1.2	Ice	Isolate	E_Isolate
10B1	Biofilm	Isolate	E_Isolate
10S5	Snow	Isolate	E_Isolate
5S4	Snow	Isolate	E_Isolate
AB12	Cryoconite	Isolate	E_Isolate
AB6	Cryoconite	Isolate	E_Isolate
CCC1.2	Cryoconite	Isolate	E_Isolate
CCC3.2	Cryoconite	Isolate	E_Isolate
CCC4.3	Cryoconite	Isolate	E_Isolate
CCI2.4	Ice	Isolate	E_Isolate
CCI3.2	Ice	Isolate	E_Isolate
CCI4.2	Ice	Isolate	E_Isolate
MH10	Ice	Isolate	E_Isolate
MH10out	Ice	Isolate	E_Isolate
RTI1	Ice	Isolate	E_Isolate
RTS4	Snow	Isolate	E_Isolate
AA4	Cryoconite	Isolate	E_Isolate
FG1	Cryoconite	Isolate	E_Isolate
CCC3.1	Cryoconite	Isolate	E_Isolate
CCI1.4	Ice	Isolate	E_Isolate
CCI3.1	Ice	Isolate	E_Isolate
10B4	Biofilm	Isolate	E_Isolate
RTI3	Ice	Isolate	E_Isolate
LG9.2	Cryoconite	Isolate	E_Isolate
RTB1	Biofilm	Isolate	E_Isolate
10B3.2	Biofilm	Isolate	E_Isolate
10C1	Cryoconite	Isolate	E_Isolate
5C1	Cryoconite	Isolate	E_Isolate
5C3	Cryoconite	Isolate	E_Isolate
Cout1	Cryoconite	Isolate	E_Isolate
FB7	Cryoconite	Isolate	E_Isolate
FC1.1	Cryoconite	Isolate	E_Isolate
FC3	Cryoconite	Isolate	E_Isolate
FC4	Cryoconite	Isolate	E_Isolate
FC6	Cryoconite	Isolate	E_Isolate
FF1.1	Cryoconite	Isolate	E_Isolate
FF8	Cryoconite	Isolate	E_Isolate
IBDplug2	Ice	Isolate	E_Isolate
IBDplug3	Ice	Isolate	E_Isolate
RTC1	Cryoconite	Isolate	E_Isolate
wcryoconite3	Cryoconite	MGS	A_
wfilter1	Ice	MGS	A_
wcryoconite1	Cryoconite	MGS	A_
wfilter2	Ice	MGS	A_
wbiofilm2	Biofilm	MGS	A_
wcryoconite2	Cryoconite	MGS	A_
wfilter3	Ice	MGS	A_

## Sheet: Eukaryote_abundance
ASV	Wcryoconite3	Wfilter1	Wcryoconite1	Wfilter2	Wbiofilm2	Wcryoconite2	Wfilter3	cryoconite	ice	biofilm	CB1	CCI2.1	CE4	DA6.1	DD3.1	DD3.2	FB2	FC1.3	FG6	LA6.1	LD1	LD10.2	LD2	LD9.2	LE10.2	LF3.1	Loutside1	OD4	OE1	OE12	OF1	OG3.1	OG3.2	Boutside2	B1	B5	CB8	CC10	CC9	CCC2.3	CD5	CE6	CF4	CF9	CH4	DA8	DC1.1	DE2	DH1
WASV1	71	1	47	6	0	62	2
WASV2	103	13	135	15	25	151	11
WASV3	128	494	121	567	155	119	415
WASV4	107	234	116	202	449	131	180
WASV5	390	19769	359	24189	1070	407	16262
WASV6	162	0	165	6	7	164	1
WASV7	359	68	351	78	2786	404	44
WASV8	640	11	580	20	176	594	10
WASV9	141	1	113	7	9	112	3
WASV10	53	1	50	3	0	37	4
WASV11	55	82	38	97	304	97	95
WASV12	935	184	818	206	25	892	183
WASV13	102	7516	88	7429	486	121	7438
WASV14	1508	114	1512	138	89	1807	97
WASV15	434	5179	406	5599	605	480	4308
WASV16	183	18	118	14	6	183	2
WASV17	75	1	62	5	1	86	2
WASV19	48	305	47	468	117	50	270
WASV20	193	10	156	45	5	198	9
WASV21	347	4	310	5	6	353	11
WASV22	113	3	94	6	13	98	7
WASV23	216	441	179	529	169	209	380
WASV24	188	945	160	1238	665	200	945
WASV25	16	171	23	224	119	21	150
WASV26	22	206	17	294	69	19	210
WASV27	44	729	27	1015	325	33	699
WASV28	259	155	224	177	29	300	117
WASV29	402	256	381	320	1370	424	177
WASV30	91	96	81	150	192	103	107
WASV31	284	719	237	756	72	224	625
WASV32	229	33	178	45	19	273	27
WASV33	259	1172	163	1301	876	280	1039
WASV34	201	610	167	566	15	300	585
WASV35	135	4	72	19	60	124	9
WASV36	266	3101	205	3602	103	234	2926
WASV37	30	2	39	3	1	44	2
WASV38	728	30	768	57	3009	836	18
WASV39	479	129	502	123	111	485	97
WASV40	64	5	62	10	8	58	6
WASV41	99	5361	78	6670	884	102	5130
WASV42	663	249	533	362	24	650	242
WASV43	118	2	108	7	1	118	1
WASV44	789	55	703	64	386	781	53
WASV45	293	4	227	9	11	249	0
WASV46	2289	10	2176	10	24	2564	5
WASV47	28	75	23	137	236	32	90
WASV48	68	6	67	4	5	78	5
WASV49	39	2	43	2	11	60	0
WASV50	286	59	289	81	99	294	63
WASV51	162	3	140	7	5	178	3
WASV52	387	8	331	47	17	418	14
WASV53	76	279	72	362	134	130	198
WASV54	106	4	90	6	3	117	1
WASV55	134	3	80	17	119	148	8
WASV56	290	8	231	17	13	336	12
WASV57	118	27	142	21	26	145	5
WASV58	351	755	245	928	1145	307	707
WASV59	286	16	252	22	10	294	22
WASV60	712	5	504	60	9	601	7
WASV61	631	62	533	66	23	600	66
WASV62	22	2	33	14	3	27	2
WASV63	304	2	351	15	15	356	1
WASV64	772	325	782	359	57	808	251
WASV65	78	45	59	67	31	67	40
WASV66	300	137	306	176	117	358	127
WASV68	47	2	24	4	2	32	1
WASV70	86	0	43	0	41	78	6
WASV71	101	1530	88	2032	189	112	1539
WASV72	201	8	188	20	4	250	6
WASV73	55	6891	61	7198	314	54	6711
WASV74	181	57	183	80	199	216	28
WASV75	218	127	194	201	627	222	147
WASV76	35	687	31	995	38	39	638
WASV77	36	2	21	1	3	20	2
WASV78	1577	768	1411	971	105	1844	852
WASV79	911	16267	738	16998	841	979	16175
WASV80	181	24	166	52	37	199	25
WASV81	114	20	114	27	33	116	12
WASV82	32	392	31	257	64	28	160
WASV83	1410	60	1241	68	28	1358	64
WASV84	69	124	76	222	291	95	152
WASV85	83	137	107	307	2	84	145
WASV86	183	57	141	42	21	145	46
WASV87	54	2	28	0	29	73	0
WASV88	105	21526	78	22495	53	89	21597
WASV90	270	88	224	471	25	243	93
WASV91	76	14	57	32	16	74	20
WASV92	720	227	654	624	398	747	197
WASV93	56	0	38	0	0	33	0
WASV94	207	4	205	3	3	209	4
WASV95	64	365	50	553	264	49	334
WASV96	261	52	226	51	665	290	25
WASV97	300	100	253	97	2084	337	61
WASV98	66	120	47	141	2308	50	137
WASV99	75	28	43	29	40	76	16
WASV100	741	589	651	803	116	726	563
WASV101	72	644	46	626	106	80	374
WASV102	239	45	218	98	188	239	40
WASV103	426	423	418	643	57	516	325
WASV104	1338	1337	1242	1544	204	1365	1162
WASV105	79	55	81	57	35	91	50
WASV106	128	8	165	14	8	140	11
WASV107	50	12	60	21	30	74	10
WASV108	429	160	386	178	67	446	154
WASV109	244	8	223	16	8	198	7
WASV110	22	53	13	83	4046	25	48
WASV111	583	313	541	375	358	586	268
WASV112	36	19	43	42	449	47	17
WASV113	170	82	142	116	793	175	80
WASV114	75	6	62	74	5	86	5
WASV115	108	681	123	988	151	121	650
WASV117	193	29	173	23	253	208	26
WASV118	54	2590	43	2462	658	59	2067
WASV119	1349	20	1177	30	22	1387	26
WASV120	56	25	32	46	37	65	26
WASV121	176	3	149	6	19	167	5
WASV122	278	1140	290	9322	109	326	960
WASV123	135	7	110	12	6	124	13
WASV124	105	5	111	3	5	101	5
WASV125	308	33	214	48	338	272	22
WASV126	147	35	146	54	432	187	36
WASV127	85	5	71	9	13	98	1
WASV128	180	145	135	174	113	167	133
WASV129	102	314	92	415	608	77	355
WASV130	467	28	401	107	47	462	32
WASV131	284	3	265	7	14	323	7
WASV132	240	4	241	19	91	269	6
WASV133	79	223	73	381	229	94	268
WASV134	120	2	114	4	0	134	0
WASV135	360	256	262	385	82	318	256
WASV136	115	2	128	13	33	109	3
WASV137	195	5	171	16	95	181	13
WASV138	121	14	108	22	42	126	11
WASV139	190	1	149	13	5	151	2
WASV140	2653	1869	2299	2260	715	2578	1782
WASV141	337	204	328	238	231	336	210
WASV142	44	557	30	704	185	43	523
WASV143	90	7	59	14	5	110	7
WASV144	65	161	55	167	36	48	131
WASV145	1867	236	1411	224	37	1777	184
WASV146	104	1	103	2	1	128	1
WASV147	72	1	77	0	3	92	1
WASV149	43	1839	40	2115	61	37	1782
WASV150	62	49	45	89	2	100	46
WASV151	56	864	55	1231	2254	52	871
WASV152	90	264	54	185	177	46	271
WASV153	274	5	271	17	13	258	10
WASV154	93	7	76	12	13	103	10
WASV155	92	3	108	11	8	86	2
WASV156	209	3	153	10	20	168	2
WASV157	832	6656	558	7163	763	873	6947
WASV158	1181	73	856	96	38	1070	56
WASV159	429	1561	329	1674	194	359	1362
WASV160	24	100	40	176	52	42	122
WASV161	299	1	318	5	11	369	4
WASV162	221	2	154	5	4	212	2
WASV163	61	1325	59	1490	300	61	1314
WASV165	71	8	87	11	32	82	5
WASV166	120	38	120	52	282	133	33
WASV167	71	44	71	122	404	68	54
WASV168	137	237	79	285	99	116	242
WASV169	74	12	51	28	48	73	9
WASV170	223	191	169	215	169	226	163
WASV171	45	248	62	286	1020	64	252
WASV172	44	0	42	3	6	53	2
WASV173	119	8	101	15	8	144	3
WASV174	64	95	49	116	27	63	98
WASV175	240	5	192	10	36	248	6
WASV176	90	1	52	4	1	79	0
WASV177	1043	307	857	393	141	1009	280
WASV178	186	139	150	237	11983	184	136
WASV179	97	1	67	4	1	93	2
WASV180	603	5	470	12	4	548	6
WASV181	387	664	287	825	10	355	686
WASV182	127	2	94	4	6	89	1
WASV183	139	460	146	559	670	174	457
WASV184	60	4	53	12	5	54	4
WASV185	56	1	44	1	10	60	0
WASV186	141	2	176	8	4	182	1
WASV187	230	116	158	185	653	207	94
WASV188	90	0	91	4	6	81	5
WASV189	165	66	155	85	408	209	55
WASV190	361	138	336	154	141	400	110
WASV191	695	169	631	187	105	745	121
WASV192	473	375	475	491	42	486	343
WASV193	69	979	48	1174	442	66	990
WASV194	177	570	162	690	557	199	609
WASV195	137	28	125	33	286	143	30
WASV196	49	1	45	3	3	58	4
WASV197	324	16	320	24	17	355	8
WASV198	72	364	52	507	457	95	363
WASV199	266	57	224	76	222	273	50
WASV200	70	2055	74	2558	215	81	1892
WASV201	283	125	274	162	99	331	107
WASV202	279	304	274	383	977	293	291
WASV203	1029	227	947	365	76	1026	294
WASV204	241	5	198	13	75	258	4
WASV205	128	446	122	633	291	101	450
WASV206	195	9	160	50	2	204	10
WASV207	547	281	459	394	129	485	310
WASV208	285	26	268	17	11	303	11
WASV209	471	142	408	311	37	491	149
WASV210	150	105	123	474	39	176	107
WASV211	171	86	157	482	42	154	94
WASV212	254	32	216	41	63	304	47
WASV214	139	1	116	1	10	102	0
WASV215	627	17	491	76	27	615	10
WASV216	49	0	54	4	45	62	2
WASV217	1383	5	1479	11	12	1457	4
WASV218	3849	8	3665	5	82	4268	12
WASV219	203	1954	178	2346	1539	190	1918
WASV220	212	17	184	30	304	220	25
WASV221	143	2981	100	3585	468	168	2833
WASV222	109	1	103	6	5	114	2
WASV223	360	5	327	14	8	385	4
WASV224	56	0	44	1	1	63	0
WASV225	122	8	119	53	29	121	11
WASV226	45	19	48	20	14	43	23
WASV227	113	20	92	36	14	119	18
WASV228	24	98	14	123	85	19	74
WASV229	146	5	156	15	5	158	4
WASV230	1509	3031	1030	3847	572	1390	2740
WASV231	676	401	521	508	217	637	403
WASV232	277	29	260	20	19	285	13
WASV233	145	338	86	408	76	87	246
WASV234	972	153	700	174	26	920	135
WASV235	338	68	219	91	141	272	64
WASV236	551	147	577	176	79	582	114
WASV237	1384	12	1196	42	63	1455	14
WASV238	153	12415	120	13243	1843	160	12123
WASV239	126	48	110	92	105	152	59
WASV240	130	2	110	8	2	132	3
WASV241	56	64	49	108	1209	59	88
WASV242	389	19	264	59	143	394	12
WASV243	40	128	40	277	266	53	181
WASV244	2495	289	2335	318	36	2690	268
WASV245	52	1153	60	1309	275	55	1048
WASV246	129	1	121	3	15	132	3
WASV247	101	8	89	14	4	101	7
WASV248	297	3	269	5	10	351	2
WASV249	118	95	130	151	1752	149	100
WASV250	189	137	172	210	239	178	150
WASV251	449	107537	344	109284	201	438	107079
WASV252	161	1321	144	1506	139	148	1123
WASV253	155	102	134	497	120	137	92
WASV254	214	8	174	29	16	192	4
WASV255	326	467	287	568	420	420	429
WASV256	362	22	306	35	18	350	14
WASV257	29	1743	16	1970	134	17	1591
WASV258	51	51	51	78	5	34	51
WASV259	397	19	321	40	471	377	19
WASV260	131	80	114	473	23	114	90
WASV261	342	6	298	19	58	350	7
WASV262	126	163	109	229	117	139	150
WASV263	1645	9	1762	58	65	1885	15
WASV264	390	247	381	303	715	424	243
WASV265	53	0	43	0	1	70	0
WASV266	19	143	16	279	268	24	196
WASV267	347	7	391	14	33	399	4
WASV268	92	179	75	314	180	78	240
WASV269	186	2	178	8	3	202	2
WASV270	42	1079	33	1413	306	39	1111
WASV271	77	0	72	2	4	89	1
WASV273	442	10	396	31	329	460	14
WASV274	184	256	124	310	428	167	228
WASV275	697	113	617	156	4430	705	70
WASV276	86	1	48	2	7	61	2
WASV277	51	258	33	322	531	59	237
WASV278	161	102	138	190	57	143	134
WASV279	141	7	120	22	101	124	8
WASV280	134	11	77	32	9	98	14
WASV281	208	947	207	1295	126	221	915
WASV282	1460	9	1120	9	9	1347	10
WASV283	243	6	200	9	7	252	5
WASV285	65	452	54	618	744	53	466
WASV286	64	277	43	380	397	51	299
WASV287	73	654	75	838	235	73	644
WASV288	160	8	139	52	13	169	5
WASV289	452	3	354	8	15	440	2
WASV290	85	184	52	281	352	68	217
WASV291	391	16	345	29	105	465	10
WASV292	41	41	49	96	4632	62	52
WASV293	778	10	588	5	13	821	4
WASV294	98	0	66	7	7	70	1
WASV295	187	21	133	47	153	184	20
WASV296	47	63	58	44	665	65	30
WASV297	183	0	155	3	6	192	3
WASV298	120	253	92	330	100	117	205
WASV299	87	330	62	490	561	69	379
WASV300	137	7434	99	9210	361	100	6283
WASV302	320	7	318	14	16	298	8
cryoconite2_1								1	0	0
cryoconite2_10								1	0	0
cryoconite2_11								1	0	0
cryoconite2_12								1	0	0
cryoconite2_13								1	0	0
cryoconite2_14								1	0	0
cryoconite2_15								1	0	0
cryoconite2_16								1	0	0
cryoconite2_17								1	0	0
cryoconite2_18								1	0	0
cryoconite2_19								1	0	0
cryoconite2_2								1	0	0
cryoconite2_20								1	0	0
cryoconite2_21								1	0	0
cryoconite2_22								1	0	0
cryoconite2_23								1	0	0
cryoconite2_24								1	0	0
cryoconite2_25								1	0	0
cryoconite2_26								1	0	0
cryoconite2_27								1	0	0
cryoconite2_28								1	0	0
cryoconite2_3								1	0	0
cryoconite2_4								1	0	0
cryoconite2_5								1	0	0
cryoconite2_6								1	0	0
cryoconite2_7								1	0	0
cryoconite2_8								1	0	0
cryoconite2_9								1	0	0
cryoconite3_1								1	0	0
cryoconite3_10								1	0	0
cryoconite3_11								1	0	0
cryoconite3_12								1	0	0
cryoconite3_13								1	0	0
cryoconite3_14								1	0	0
cryoconite3_15								1	0	0
cryoconite3_16								1	0	0
cryoconite3_17								1	0	0
cryoconite3_18								1	0	0
cryoconite3_19								1	0	0
cryoconite3_2								1	0	0
cryoconite3_20								1	0	0
cryoconite3_21								1	0	0
cryoconite3_22								1	0	0
cryoconite3_23								1	0	0
cryoconite3_24								1	0	0
cryoconite3_25								1	0	0
cryoconite3_26								1	0	0
cryoconite3_27								1	0	0
cryoconite3_28								1	0	0
cryoconite3_3								1	0	0
cryoconite3_4								1	0	0
cryoconite3_5								1	0	0
cryoconite3_6								1	0	0
cryoconite3_7								1	0	0
cryoconite3_8								1	0	0
cryoconite3_9								1	0	0
filter1_1								0	1	0
filter1_2								0	1	0
filter1_3								0	1	0
filter1_4								0	1	0
filter1_5								0	1	0
filter1_6								0	1	0
filter1_7								0	1	0
filter1_8								0	1	0
biofilm2_1								0	0	1
biofilm2_10								0	0	1
biofilm2_11								0	0	1
biofilm2_12								0	0	1
biofilm2_2								0	0	1
biofilm2_3								0	0	1
biofilm2_4								0	0	1
biofilm2_5								0	0	1
biofilm2_6								0	0	1
biofilm2_7								0	0	1
biofilm2_8								0	0	1
biofilm2_9								0	0	1
ISO2											1	1	1	1	1	1	1	1	1	1	1	1	1	1	1	1	1	1	1	1	1	1	1	NA	NA	NA	NA	NA	NA	NA	NA	NA	NA	NA	NA	NA	NA	NA	NA
ISO5											NA	NA	NA	NA	NA	NA	NA	NA	NA	NA	NA	NA	NA	NA	NA	NA	NA	NA	NA	NA	NA	NA	NA	1	NA	NA	NA	NA	NA	NA	NA	NA	NA	NA	NA	NA	NA	NA	NA
ISO9											NA	NA	NA	NA	NA	NA	NA	NA	NA	NA	NA	NA	NA	NA	NA	NA	NA	NA	NA	NA	NA	NA	NA	NA	1	1	1	1	1	1	1	1	1	1	1	1	1	1	1
ISO11											NA	NA	NA	NA	NA	NA	NA	NA	NA	NA	NA	NA	NA	NA	NA	NA	NA	NA	NA	NA	NA	NA	NA	NA	NA	NA	NA	NA	NA	NA	NA	NA	NA	NA	NA	NA	NA	NA	NA
ISO12											NA	NA	NA	NA	NA	NA	NA	NA	NA	NA	NA	NA	NA	NA	NA	NA	NA	NA	NA	NA	NA	NA	NA	NA	NA	NA	NA	NA	NA	NA	NA	NA	NA	NA	NA	NA	NA	NA	NA
AMP1
AMP2
AMP3
AMP4
AMP5
AMP6
AMP7
AMP8
AMP9
AMP10
AMP11
AMP12
AMP13
AMP14
AMP15
AMP16
AMP17
AMP18
AMP19
AMP20
AMP21
AMP22
AMP23
AMP24
AMP25
AMP26
AMP27
AMP28
AMP29
AMP30
AMP31
AMP32
AMP33
AMP34
AMP35
AMP36
AMP37
AMP38
AMP39
AMP40
AMP41
AMP42
AMP43
AMP44
AMP45
AMP46
AMP47
AMP48
AMP49
AMP50
AMP51
AMP52
AMP53
AMP54
AMP55
AMP56
AMP57
AMP58
AMP59
AMP60
AMP61
AMP62
AMP63
AMP64
AMP65
AMP66
AMP67
AMP68
AMP69
AMP70
AMP71
AMP72
AMP73
AMP74
AMP75
AMP76
AMP77
AMP78
AMP79
AMP80
AMP81
AMP82
AMP83
AMP84
AMP85
AMP86
AMP87
AMP88
AMP89
AMP90
AMP91
AMP92
AMP93
AMP94
AMP95
AMP96
AMP97
AMP98
AMP99
AMP100
AMP101
AMP102
AMP103
AMP104
AMP105
AMP106
AMP107
AMP108
AMP109
AMP110
AMP111
AMP112
AMP113
AMP114
AMP115
AMP116
AMP117
AMP118
AMP119
AMP120
AMP121
AMP122
AMP123
AMP124
AMP125
AMP126
AMP127
AMP128
AMP129
AMP130
AMP131
AMP132
AMP133
AMP134
AMP135
AMP136
AMP137
AMP138
AMP139
AMP140
AMP141
AMP142
AMP143
AMP144
AMP145
AMP146
AMP147
AMP148
AMP149
AMP150
AMP151
AMP152
AMP153
AMP154
AMP155
AMP156
AMP157
AMP158
AMP159
AMP160
AMP161
AMP162
AMP163
AMP164
AMP165
AMP166
AMP167
AMP168
AMP169
AMP170
AMP171
AMP172
AMP173
AMP174
AMP175
AMP176
AMP177
AMP178
AMP179
AMP180
AMP181
AMP182
AMP183
AMP184
AMP185
AMP186
AMP187
AMP188
AMP189
AMP190
AMP191
AMP192
AMP193
AMP194
AMP195
AMP196
AMP197
AMP198
AMP199
AMP200
AMP201
AMP202
AMP203
AMP204
AMP205
AMP206
AMP207
AMP208
AMP209
AMP210
AMP211
AMP212
AMP213
AMP214
AMP215
AMP216
AMP217
AMP218
AMP219
AMP220
AMP221
AMP222
AMP223
AMP224
AMP225
AMP226
AMP227
AMP228
AMP229
AMP230
AMP231
AMP232
AMP233
AMP234
AMP235
AMP236
AMP237
AMP238
AMP239
AMP240
AMP241
AMP242
AMP243
AMP244
AMP245
AMP246
AMP247
AMP248
AMP249
AMP250
AMP251
AMP252
AMP253
AMP254
AMP255
AMP256
AMP257
AMP258
AMP259
AMP260
AMP261
AMP262
AMP263
AMP264
AMP265
AMP266
AMP267
AMP268
AMP269
AMP270
AMP271
AMP272
AMP273
AMP274
AMP275
AMP276
AMP277
AMP278
AMP279
AMP280
AMP281
AMP282
AMP283
AMP284
AMP285
AMP286
AMP287
AMP288
AMP289
AMP290
AMP291
AMP292
AMP293
AMP294
AMP295
AMP296
AMP297
AMP298
AMP299
AMP300
AMP301
AMP302
AMP303
AMP304
AMP305
AMP306
AMP307
AMP308
AMP309
AMP310
AMP311
AMP312
AMP313
AMP314
AMP315
AMP316
AMP317
AMP318
AMP319
AMP320
AMP321
AMP322
AMP323
AMP324
AMP325
AMP326
AMP327
AMP328
AMP329
AMP330
AMP331
AMP332
AMP333
AMP334
AMP335
AMP336
AMP337
AMP338
AMP339
AMP340
AMP341
AMP342
AMP343
AMP344
AMP345
AMP346
AMP347
AMP348
AMP349
AMP350
ASV5
ASV13
ASV19
ASV23
ASV36
ASV47
ASV53
ASV71
ASV73
ASV76
ASV79
ASV82
ASV84
ASV88
ASV101
ASV102
ASV115
ASV118
ASV122
ASV133
ASV135
ASV142
ASV149
ASV152
ASV157
ASV160
ASV163
ASV165
ASV167
ASV171
ASV193
ASV200
ASV204
ASV205
ASV219
ASV221
ASV233
ASV238
ASV243
ASV245
ASV251
ASV257
ASV264
ASV266
ASV268
ASV270
ASV281
ASV287
ASV290
ASV298
ASV300
[truncated: 49 more columns]

## Sheet: Eukaryote_taxonomy
ASV	Kingdom	Phylum	Class	Order	Family	Genus	Species
AMP1	d__Eukaryota	Streptophyta	c__Zygnematophyceae	o__Zygnematophyceae	f__Zygnematophyceae	g__Zygnematophyceae	s__Ancylonema_nordenskioeldii
AMP10	d__Eukaryota	Chlorophyta	c__Chlorophyceae	o__Chlorophyceae	f__Chlorophyceae	g__Chlorophyceae	s__uncultured_alga
AMP100	d__Eukaryota	Aphelida	c__Aphelidea	o__Aphelidea	f__Aphelidea	g__Paraphelidium	s__uncultured_eukaryote
AMP101	d__Eukaryota	Basidiomycota	c__Microbotryomycetes	o__Incertae_Sedis	f__Chrysozymaceae	g__Oberwinklerozyma
AMP102	d__Eukaryota	Cercozoa	c__Glissomonadida	o__Glissomonadida	f__Glissomonadida	g__Heteromita
AMP103	d__Eukaryota	Chlorophyta	c__Chlorophyceae	o__Chlorophyceae	f__Chlorophyceae	g__Chlorophyceae
AMP104	d__Eukaryota	Basidiomycota	c__Microbotryomycetes	o__Incertae_Sedis	f__Chrysozymaceae	g__Oberwinklerozyma
AMP105	d__Eukaryota	Cercozoa	c__Glissomonadida	o__Glissomonadida	f__Glissomonadida	g__Heteromita
AMP106	d__Eukaryota	Chlorophyta	c__Chlorophyceae	o__Chlorophyceae	f__Chlorophyceae	g__Chlorophyceae	s__Stephanosphaera_sp.
AMP107	d__Eukaryota	Cercozoa	c__Glissomonadida	o__Glissomonadida	f__Glissomonadida	g__Allantion	s__uncultured_Thaumatomonadida
AMP108	d__Eukaryota	Chytridiomycota	c__Chytridiomycetes	o__Gromochytriales	f__Gromochytriaceae	g__uncultured	s__uncultured_Chytridiomycota
AMP109	d__Eukaryota	Aphelida	c__Aphelidea	o__Aphelidea	f__Aphelidea	g__Paraphelidium	s__uncultured_eukaryote
AMP11	d__Eukaryota	Chlorophyta	c__Chlorophyceae	o__Chlorophyceae	f__Chlorophyceae	g__Chlorophyceae	s__uncultured_Chloromonas
AMP110	d__Eukaryota	Nucleariidae_and_Fonticula_group	c__Nucleariidae_and_Fonticula_group	o__Nucleariidae_and_Fonticula_group	f__Nucleariidae	g__Nuclearia	s__metagenome
AMP111	d__Eukaryota	Ciliophora	c__Intramacronucleata	o__Conthreep	f__Prostomatea
AMP112	d__Eukaryota	Chytridiomycota	c__Chytridiomycetes	o__Rhizophydiales	f__Kappamycetaceae	g__Kappamycetaceae	s__uncultured_Chytridiomycota
AMP113	d__Eukaryota	Chytridiomycota	c__Chytridiomycetes	o__Rhizophydiales	f__Rhizophydiaceae	g__Rhizophydiaceae	s__uncultured_Chytridiomycota
AMP114	d__Eukaryota	Chytridiomycota	c__Chytridiomycetes	o__Gromochytriales	f__Gromochytriaceae	g__uncultured	s__uncultured_eukaryote
AMP115	d__Eukaryota	Chlorophyta	c__Trebouxiophyceae	o__Trebouxiophyceae	f__Trebouxiophyceae	g__Trebouxiophyceae	s__Koliella_sempervirens
AMP116	d__Eukaryota	Ciliophora	c__Intramacronucleata	o__Conthreep	f__Oligohymenophorea	g__Stokesia	s__uncultured_ciliate
AMP117	d__Eukaryota	Aphelida	c__Aphelidea	o__Aphelidea	f__Aphelidea	g__Paraphelidium	s__uncultured_eukaryote
AMP118	d__Eukaryota	Chytridiomycota	c__Chytridiomycetes	o__Lobulomycetales	f__Lobulomycetaceae	g__Lobulomyces	s__Lobulomyces_angularis
AMP119	d__Eukaryota	Chlorophyta	c__Trebouxiophyceae	o__Trebouxiophyceae	f__Trebouxiophyceae	g__Trebouxiophyceae	s__Koliella_sempervirens
AMP12	d__Eukaryota	Chytridiomycota	c__Chytridiomycetes	o__Rhizophydiales	f__Rhizophydiaceae	g__Rhizophydiaceae	s__uncultured_Chytridiomycota
AMP120	d__Eukaryota	Streptophyta	c__Zygnematophyceae	o__Zygnematophyceae	f__Zygnematophyceae	g__Zygnematophyceae	s__Ancylonema_nordenskioeldii
AMP121	d__Eukaryota	Chlorophyta	c__Chlorophyceae	o__Chlorophyceae	f__Chlorophyceae	g__Chlorophyceae	s__Chlamydomonas_nivalis
AMP122	d__Eukaryota	Cercozoa	c__Glissomonadida	o__Glissomonadida	f__Glissomonadida	g__Heteromita
AMP123	d__Eukaryota	Cercozoa	c__Glissomonadida	o__Glissomonadida	f__Glissomonadida	g__Heteromita
AMP124	d__Eukaryota	Streptophyta	c__Zygnematophyceae	o__Zygnematophyceae	f__Zygnematophyceae	g__Zygnematophyceae	s__Ancylonema_nordenskioeldii
AMP125	d__Eukaryota	Chytridiomycota	c__Chytridiomycetes	o__Gromochytriales	f__Gromochytriaceae	g__uncultured	s__uncultured_eukaryote
AMP126	d__Eukaryota	Aphelida	c__Aphelidea	o__Aphelidea	f__Aphelidea	g__Paraphelidium	s__uncultured_eukaryote
AMP127	d__Eukaryota	Cercozoa	c__Glissomonadida	o__Glissomonadida	f__Glissomonadida	g__Heteromita
AMP128	d__Eukaryota	Chytridiomycota	c__Monoblepharidomycetes	o__Monoblepharidales	f__Monoblepharidales	g__Hyaloraphidium	s__Hyaloraphidium_curvatum
AMP129	d__Eukaryota	Other
AMP13	d__Eukaryota	Cercozoa	c__Glissomonadida	o__Glissomonadida	f__Glissomonadida	g__Heteromita
AMP130	d__Eukaryota	Chlorophyta	c__Trebouxiophyceae	o__Trebouxiophyceae	f__Trebouxiophyceae	g__Trebouxiophyceae	s__Koliella_sempervirens
AMP131	d__Eukaryota	Aphelida	c__Aphelidea	o__Aphelidea	f__Aphelidea	g__Paraphelidium	s__uncultured_eukaryote
AMP132	d__Eukaryota	Aphelida	c__Aphelidea	o__Aphelidea	f__Aphelidea	g__uncultured
AMP133	d__Eukaryota	Chlorophyta	c__Trebouxiophyceae	o__Trebouxiophyceae	f__Trebouxiophyceae	g__Trebouxiophyceae	s__Koliella_sempervirens
AMP134	d__Eukaryota	Ciliophora	c__Intramacronucleata	o__Litostomatea	f__Haptoria
AMP135	d__Eukaryota	Streptophyta	c__Zygnematophyceae	o__Zygnematophyceae	f__Zygnematophyceae	g__Zygnematophyceae	s__Ancylonema_nordenskioeldii
AMP136	d__Eukaryota	Chytridiomycota	c__Chytridiomycetes	o__Lobulomycetales	f__Lobulomycetaceae	g__uncultured	s__uncultured_eukaryote
AMP137	d__Eukaryota	Cercozoa	c__Glissomonadida	o__Glissomonadida	f__Glissomonadida	g__Heteromita	s__uncultured_Cercozoa
AMP138	d__Eukaryota	Basidiomycota	c__Microbotryomycetes	o__Incertae_Sedis	f__Chrysozymaceae	g__Oberwinklerozyma
AMP139	d__Eukaryota	Chytridiomycota	c__Chytridiomycetes	o__Gromochytriales	f__Gromochytriaceae	g__uncultured	s__uncultured_eukaryote
AMP14	d__Eukaryota	Chytridiomycota	c__Chytridiomycetes	o__Rhizophydiales	f__uncultured	g__uncultured	s__uncultured_eukaryote
AMP140	d__Eukaryota	Basidiomycota	c__Microbotryomycetes	o__Incertae_Sedis	f__Chrysozymaceae	g__Oberwinklerozyma
AMP141	d__Eukaryota	Cercozoa	c__Glissomonadida	o__Glissomonadida	f__Glissomonadida	g__Heteromita
AMP142	d__Eukaryota	Chytridiomycota	c__Chytridiomycetes	o__Chytridiales	f__Chytridiaceae	g__uncultured	s__uncultured_Chytridiomycota
AMP143	d__Eukaryota	Basidiomycota	c__Microbotryomycetes	o__Incertae_Sedis	f__Chrysozymaceae	g__Oberwinklerozyma
AMP144	d__Eukaryota	Basidiomycota	c__Microbotryomycetes
AMP145	d__Eukaryota	Ciliophora	c__Intramacronucleata	o__Spirotrichea	f__Hypotrichia
AMP146	d__Eukaryota	Aphelida	c__Aphelidea	o__Aphelidea	f__Aphelidea	g__uncultured	s__uncultured_Chytridiomycota
AMP147	d__Eukaryota	Streptophyta	c__Zygnematophyceae	o__Zygnematophyceae	f__Zygnematophyceae	g__Zygnematophyceae	s__Ancylonema_nordenskioeldii
AMP148	d__Eukaryota	Rotifera	c__Monogononta	o__Ploimida	f__Ploimida	g__Ploimida
AMP149	d__Eukaryota	Chytridiomycota	c__Chytridiomycetes
AMP15	d__Eukaryota	Cercozoa	c__Glissomonadida	o__Glissomonadida	f__Glissomonadida	g__Heteromita
AMP150	d__Eukaryota	Cercozoa	c__Glissomonadida	o__Glissomonadida	f__Glissomonadida	g__Heteromita
AMP151	d__Eukaryota	Cercozoa	c__Glissomonadida	o__Glissomonadida	f__Glissomonadida	g__uncultured	s__metagenome
AMP152	d__Eukaryota	Chytridiomycota	c__Chytridiomycetes	o__Lobulomycetales	f__Lobulomycetaceae	g__uncultured	s__uncultured_eukaryote
AMP153	d__Eukaryota	Chlorophyta	c__Trebouxiophyceae	o__Trebouxiophyceae	f__Trebouxiophyceae	g__Trebouxiophyceae	s__Koliella_sempervirens
AMP154	d__Eukaryota	Chytridiomycota	c__Chytridiomycetes	o__Chytridiales	f__Incertae_Sedis	g__Incertae_Sedis
AMP155	d__Eukaryota	Chytridiomycota	c__Chytridiomycetes	o__Gromochytriales	f__Gromochytriaceae	g__uncultured	s__uncultured_Chytridiomycota
AMP156	d__Eukaryota	Chlorophyta	c__Chlorophyceae	o__Chlorophyceae	f__Chlorophyceae	g__Chlorophyceae	s__Chloromonas_platystigma
AMP157	d__Eukaryota	Ochrophyta	c__Chrysophyceae	o__Chrysophyceae	f__Chrysophyceae	g__Chrysophyceae	s__uncultured_Hydrurus
AMP158	d__Eukaryota	Cercozoa	c__Glissomonadida	o__Glissomonadida	f__Glissomonadida	g__Heteromita
AMP159	d__Eukaryota	Cercozoa	c__Glissomonadida	o__Glissomonadida	f__Glissomonadida	g__Heteromita
AMP16	d__Eukaryota	Chytridiomycota	c__Chytridiomycetes	o__Rhizophydiales	f__Rhizophydiaceae	g__Rhizophydium	s__uncultured_Rhizophydiales
AMP160	d__Eukaryota	Cercozoa	c__Glissomonadida	o__Glissomonadida	f__Glissomonadida	g__Heteromita
AMP161	d__Eukaryota	Ciliophora	c__Intramacronucleata	o__Spirotrichea	f__Hypotrichia	g__Halteria
AMP162	d__Eukaryota	Chytridiomycota	c__Chytridiomycetes	o__Rhizophydiales	f__uncultured	g__uncultured	s__uncultured_eukaryote
AMP163	d__Eukaryota	Chytridiomycota	c__Chytridiomycetes	o__Gromochytriales	f__Gromochytriaceae	g__uncultured
AMP164	d__Eukaryota	Chytridiomycota	c__Chytridiomycetes
AMP165	d__Eukaryota	Chytridiomycota	c__Chytridiomycetes	o__Rhizophydiales	f__Rhizophydiaceae	g__Rhizophydium	s__uncultured_Rhizophydiales
AMP166	d__Eukaryota	Cercozoa	c__Glissomonadida	o__Glissomonadida	f__Glissomonadida	g__Heteromita
AMP167	d__Eukaryota	Streptophyta	c__Zygnematophyceae	o__Zygnematophyceae	f__Zygnematophyceae	g__Zygnematophyceae	s__Ancylonema_nordenskioeldii
AMP168	d__Eukaryota	Ochrophyta	c__Chrysophyceae	o__Chrysophyceae	f__Chrysophyceae	g__Chrysophyceae	s__uncultured_Hydrurus
AMP169	d__Eukaryota	Streptophyta	c__Zygnematophyceae	o__Zygnematophyceae	f__Zygnematophyceae	g__Zygnematophyceae	s__Ancylonema_nordenskioeldii
AMP17	d__Eukaryota	Basidiomycota	c__Microbotryomycetes	o__Kriegeriales	f__Camptobasidiaceae	g__Camptobasidium	s__uncultured_urediniomycete
AMP170	d__Eukaryota	Cercozoa	c__Glissomonadida	o__Glissomonadida	f__Glissomonadida	g__Heteromita
AMP171	d__Eukaryota	Cercozoa	c__Glissomonadida	o__Glissomonadida	f__Glissomonadida	g__Heteromita
AMP172	d__Eukaryota	Ochrophyta	c__Chrysophyceae	o__Chromulinales	f__Chromulinales	g__Chrysamoeba	s__uncultured_Chrysophyceae
AMP173	d__Eukaryota	Chytridiomycota	c__Chytridiomycetes	o__Rhizophydiales	f__uncultured	g__uncultured	s__uncultured_eukaryote
AMP174	d__Eukaryota	Ochrophyta	c__Chrysophyceae	o__Chrysophyceae	f__Chrysophyceae	g__Chrysophyceae	s__uncultured_Hydrurus
AMP175	d__Eukaryota	Ciliophora	c__Intramacronucleata	o__Litostomatea	f__Haptoria	g__Haptoria
AMP176	d__Eukaryota	Basidiomycota
AMP177	d__Eukaryota	Chlorophyta	c__Chlorophyceae	o__Chlorophyceae	f__Chlorophyceae	g__Chlorophyceae
AMP178	d__Eukaryota	Ochrophyta	c__Chrysophyceae	o__Chrysophyceae	f__Chrysophyceae	g__Chrysophyceae	s__uncultured_Hydrurus
AMP179	d__Eukaryota	Basidiomycota	c__Microbotryomycetes	o__Incertae_Sedis	f__Chrysozymaceae	g__Oberwinklerozyma
AMP18	d__Eukaryota	Cercozoa	c__Glissomonadida	o__Glissomonadida	f__Glissomonadida	g__Glissomonadida	s__uncultured_eukaryote
AMP180	d__Eukaryota	Chytridiomycota	c__Monoblepharidomycetes	o__Monoblepharidales	f__Monoblepharidales	g__Monoblepharidales	s__uncultured_eukaryote
AMP181	d__Eukaryota	Chytridiomycota	c__Chytridiomycetes	o__Gromochytriales	f__Gromochytriaceae	g__uncultured	s__uncultured_Chytridiomycota
AMP182	d__Eukaryota	Chytridiomycota	c__Chytridiomycetes
AMP183	d__Eukaryota	Other
AMP184	d__Eukaryota	Chytridiomycota	c__Chytridiomycetes	o__Gromochytriales	f__Gromochytriaceae	g__uncultured	s__uncultured_eukaryote
AMP185	d__Eukaryota	Cercozoa	c__Glissomonadida	o__Glissomonadida	f__Glissomonadida	g__Heteromita	s__uncultured_Cercozoa
AMP186	d__Eukaryota	Chlorophyta	c__Chlorophyceae	o__Chlorophyceae	f__Chlorophyceae	g__Chlorophyceae	s__Chlamydomonas_nivalis
AMP187	d__Eukaryota	Ciliophora	c__Intramacronucleata	o__Conthreep	f__Colpodea	g__Bryometopus
AMP188	d__Eukaryota	Chytridiomycota	c__Chytridiomycetes	o__Rhizophydiales	f__uncultured	g__uncultured	s__uncultured_fungus
AMP189	d__Eukaryota	Chytridiomycota	c__Chytridiomycetes
AMP19	d__Eukaryota	Ciliophora	c__Intramacronucleata	o__Litostomatea	f__Haptoria	g__Haptoria	s__uncultured_ciliate
AMP190	d__Eukaryota	Chlorophyta	c__Chlorophyceae	o__Chlorophyceae	f__Chlorophyceae	g__Chlorophyceae	s__Stephanosphaera_sp.
AMP191	d__Eukaryota	Chytridiomycota	c__Chytridiomycetes	o__Lobulomycetales	f__Lobulomycetaceae	g__uncultured	s__uncultured_eukaryote
AMP192	d__Eukaryota	Chlorophyta	c__Trebouxiophyceae	o__Trebouxiophyceae	f__Trebouxiophyceae	g__Trebouxiophyceae	s__Koliella_sempervirens
AMP193	d__Eukaryota	Cercozoa	c__Glissomonadida	o__Glissomonadida	f__Glissomonadida	g__Heteromita	s__uncultured_eukaryote
AMP194	d__Eukaryota	Chlorophyta	c__Chlorophyceae	o__Chlorophyceae	f__Chlorophyceae	g__Chlorophyceae	s__Stephanosphaera_sp.
AMP195	d__Eukaryota	Chytridiomycota	c__Chytridiomycetes
AMP196	d__Eukaryota	Chlorophyta	c__Chlorophyceae	o__Chlorophyceae	f__Chlorophyceae	g__Chlorophyceae	s__Chlamydomonas_nivalis
AMP197	d__Eukaryota	Cercozoa	c__Incertae_Sedis	o__Incertae_Sedis	f__Incertae_Sedis	g__Gymnophrys	s__Cercozoa_sp.
AMP198	d__Eukaryota	Ciliophora	c__Intramacronucleata	o__Conthreep	f__Oligohymenophorea	g__Hymenostomatia
AMP199	d__Eukaryota	Cryptomycota	c__Incertae_Sedis	o__Incertae_Sedis	f__Incertae_Sedis	g__Rozella	s__Amoeboradix_gromovi
AMP2	d__Eukaryota	Aphelida	c__Aphelidea	o__Aphelidea	f__Aphelidea	g__Paraphelidium	s__uncultured_eukaryote
AMP20	d__Eukaryota	Chytridiomycota	c__Chytridiomycetes	o__Gromochytriales	f__Gromochytriaceae	g__uncultured
AMP200	d__Eukaryota	Streptophyta	c__Zygnematophyceae	o__Zygnematophyceae	f__Zygnematophyceae	g__Zygnematophyceae	s__Ancylonema_nordenskioeldii
AMP201	d__Eukaryota	Chytridiomycota	c__Chytridiomycetes	o__Chytridiales	f__Chytridiaceae	g__Dendrochytridium	s__Chytridiaceae_sp.
AMP202	d__Eukaryota	Ciliophora	c__Intramacronucleata	o__Conthreep	f__Oligohymenophorea	g__Stokesia	s__uncultured_ciliate
AMP203	d__Eukaryota	Basidiomycota	c__Microbotryomycetes
AMP204	d__Eukaryota	Basidiomycota	c__Microbotryomycetes	o__Incertae_Sedis	f__Chrysozymaceae	g__Oberwinklerozyma
AMP205	d__Eukaryota	Cercozoa	c__uncultured	o__uncultured	f__uncultured	g__uncultured	s__metagenome
AMP206	d__Eukaryota	Chytridiomycota	c__Chytridiomycetes	o__Chytridiales	f__Incertae_Sedis	g__Incertae_Sedis	s__uncultured_Chytridiomycota
AMP207	d__Eukaryota	Basidiomycota	c__Microbotryomycetes	o__Incertae_Sedis	f__Chrysozymaceae	g__Oberwinklerozyma
AMP208	d__Eukaryota	Cercozoa
AMP209	d__Eukaryota	Chytridiomycota	c__Chytridiomycetes
AMP21	d__Eukaryota	Cercozoa	c__Glissomonadida	o__Glissomonadida	f__Glissomonadida	g__Heteromita
AMP210	d__Eukaryota	Ochrophyta	c__Chrysophyceae	o__Chromulinales	f__Chromulinales	g__Spumella	s__metagenome
AMP211	d__Eukaryota	Ciliophora	c__Intramacronucleata	o__Conthreep	f__Oligohymenophorea	g__Stokesia	s__uncultured_ciliate
AMP212	d__Eukaryota	Chytridiomycota	c__Chytridiomycetes	o__Rhizophydiales	f__Rhizophydiaceae	g__Rhizophydium	s__uncultured_Rhizophydiales
AMP213	d__Eukaryota	Chlorophyta	c__Chlorophyceae	o__Chlorophyceae	f__Chlorophyceae	g__Chlorophyceae	s__Chlamydomonas_proboscigera
AMP214	d__Eukaryota	Cercozoa	c__Glissomonadida	o__Glissomonadida	f__Glissomonadida	g__Heteromita
AMP215	d__Eukaryota	Chytridiomycota	c__Chytridiomycetes	o__Gromochytriales	f__Gromochytriaceae	g__uncultured	s__uncultured_eukaryote
AMP216	d__Eukaryota	Chytridiomycota	c__Chytridiomycetes	o__Rhizophydiales	f__Rhizophydiaceae	g__Rhizophydium	s__uncultured_Rhizophydiales
AMP217	d__Eukaryota	Ciliophora	c__Intramacronucleata	o__Conthreep	f__Prostomatea	g__Cryptocaryon
AMP218	d__Eukaryota	Chytridiomycota	c__Chytridiomycetes	o__Lobulomycetales	f__Lobulomycetaceae	g__uncultured	s__uncultured_eukaryote
AMP219	d__Eukaryota	Chytridiomycota	c__Chytridiomycetes
AMP22	d__Eukaryota	Chlorophyta	c__Chlorophyceae	o__Chlorophyceae	f__Chlorophyceae	g__Chlorophyceae	s__uncultured_Chlamydomonadaceae
AMP220	d__Eukaryota	Cercozoa	c__Glissomonadida	o__Glissomonadida	f__Glissomonadida	g__Heteromita
AMP221	d__Eukaryota	Cercozoa	c__Glissomonadida	o__Glissomonadida	f__Glissomonadida	g__Heteromita
AMP222	d__Eukaryota	SAR	c__Labyrinthulomycetes	o__Labyrinthulomycetes	f__Labyrinthulomycetes	g__Sorodiplophrys	s__uncultured_freshwater
AMP223	d__Eukaryota	Chytridiomycota	c__Chytridiomycetes	o__Gromochytriales	f__Gromochytriaceae	g__uncultured	s__uncultured_eukaryote
AMP224	d__Eukaryota	Chytridiomycota	c__Monoblepharidomycetes	o__Monoblepharidales	f__Monoblepharidales	g__Hyaloraphidium	s__Hyaloraphidium_curvatum
AMP225	d__Eukaryota	Cercozoa	c__Glissomonadida	o__Glissomonadida	f__Glissomonadida	g__Heteromita
AMP226	d__Eukaryota	Dinoflagellata	c__Dinophyceae	o__Gymnodiniphycidae	f__Suessiaceae	g__Biecheleria	s__Woloszynskia_pascheri
AMP227	d__Eukaryota	Chytridiomycota	c__Chytridiomycetes	o__Rhizophydiales	f__Rhizophydiaceae	g__Rhizophydium	s__uncultured_Rhizophydiales
AMP228	d__Eukaryota	Ochrophyta	c__Chrysophyceae	o__Chrysophyceae	f__Chrysophyceae	g__Chrysophyceae	s__uncultured_Hydrurus
AMP229	d__Eukaryota	Cercozoa	c__Thecofilosea	o__Thecofilosea	f__Thecofilosea	g__uncultured
AMP23	d__Eukaryota	Cercozoa	c__Incertae_Sedis	o__Incertae_Sedis	f__Incertae_Sedis	g__Gymnophrys	s__Cercozoa_sp.
AMP230	d__Eukaryota	Chytridiomycota	c__Chytridiomycetes	o__Rhizophydiales	f__Rhizophydiaceae	g__Rhizophydium	s__uncultured_Rhizophydiales
AMP231	d__Eukaryota	Cercozoa	c__uncultured	o__uncultured	f__uncultured	g__uncultured	s__uncultured_Eimeriidae
AMP232	d__Eukaryota	Basidiomycota	c__Microbotryomycetes	o__Incertae_Sedis	f__Chrysozymaceae	g__Oberwinklerozyma
AMP233	d__Eukaryota	Chytridiomycota	c__Chytridiomycetes
AMP234	d__Eukaryota	Chlorophyta	c__Chlorophyceae	o__Chlorophyceae	f__Chlorophyceae	g__Chlorophyceae
AMP235	d__Eukaryota	Cercozoa	c__Glissomonadida	o__Glissomonadida	f__Glissomonadida	g__Heteromita
AMP236	d__Eukaryota	Other
AMP237	d__Eukaryota	Ciliophora	c__Intramacronucleata	o__Conthreep	f__Prostomatea	g__Cryptocaryon	s__uncultured_alveolate
AMP238	d__Eukaryota	Ascomycota
AMP239	d__Eukaryota	Ascomycota
AMP24	d__Eukaryota	Chlorophyta	c__Trebouxiophyceae	o__Trebouxiophyceae	f__Trebouxiophyceae	g__Trebouxiophyceae
AMP240	d__Eukaryota	Cercozoa	c__Glissomonadida	o__Glissomonadida	f__Glissomonadida	g__Heteromita
AMP241	d__Eukaryota	Bicosoecida	c__Bicosoecida	o__Bicosoecida	f__Bicosoecida	g__Bicosoecida	s__uncultured_Bicosoecida
AMP242	d__Eukaryota	Ciliophora	c__Intramacronucleata	o__Conthreep	f__Oligohymenophorea	g__Homalogastra
AMP243	d__Eukaryota	Cercozoa	c__Cercomonadidae	o__Cercomonadidae	f__Cercomonadidae	g__Paracercomonas	s__Paracercomonas_saepenatans
AMP244	d__Eukaryota	Basidiomycota	c__Microbotryomycetes	o__Incertae_Sedis	f__Chrysozymaceae
AMP245	d__Eukaryota	Cercozoa	c__Incertae_Sedis	o__Incertae_Sedis	f__Incertae_Sedis	g__Gymnophrys	s__Cercozoa_sp.
AMP246	d__Eukaryota	SAR	c__Labyrinthulomycetes	o__Labyrinthulomycetes	f__Labyrinthulomycetes	g__Sorodiplophrys	s__metagenome
AMP247	d__Eukaryota	Chytridiomycota	c__Chytridiomycetes	o__Lobulomycetales	f__Lobulomycetaceae	g__Lobulomycetaceae	s__uncultured_Chytridiomycota
AMP248	d__Eukaryota	Cercozoa	c__Glissomonadida	o__Glissomonadida	f__Glissomonadida	g__Glissomonadida	s__uncultured_eukaryote
AMP249	d__Eukaryota	Cercozoa	c__Incertae_Sedis	o__Incertae_Sedis	f__Incertae_Sedis	g__Gymnophrys	s__Cercozoa_sp.
AMP25	d__Eukaryota	Basidiomycota	c__Microbotryomycetes	o__Incertae_Sedis	f__Chrysozymaceae
AMP250	d__Eukaryota	Ciliophora	c__Intramacronucleata	o__Litostomatea	f__Haptoria	g__Didinium	s__uncultured_ciliate
AMP251	d__Eukaryota	Chytridiomycota	c__Chytridiomycetes	o__Gromochytriales	f__Gromochytriaceae	g__uncultured	s__uncultured_eukaryote
AMP252	d__Eukaryota	Dinoflagellata	c__Dinophyceae	o__Gymnodiniphycidae	f__Suessiaceae	g__Biecheleria	s__Woloszynskia_pascheri
AMP253	d__Eukaryota	Ciliophora	c__Intramacronucleata	o__Conthreep	f__Oligohymenophorea	g__Stokesia	s__uncultured_ciliate
AMP254	d__Eukaryota	Chytridiomycota	c__Chytridiomycetes	o__Gromochytriales	f__Gromochytriaceae	g__uncultured
AMP255	d__Eukaryota	Cercozoa	c__Glissomonadida	o__Glissomonadida	f__Glissomonadida	g__Heteromita
AMP256	d__Eukaryota	Ciliophora	c__Intramacronucleata	o__Conthreep	f__Phyllopharyngea
AMP257	d__Eukaryota	Chytridiomycota	c__Chytridiomycetes	o__Rhizophydiales	f__Rhizophydiaceae	g__Rhizophydium	s__uncultured_Rhizophydiales
AMP258	d__Eukaryota	Dinoflagellata	c__Dinophyceae	o__Gymnodiniphycidae	f__Suessiaceae	g__Biecheleria	s__Woloszynskia_pascheri
AMP259	d__Eukaryota	Ascomycota
AMP26	d__Eukaryota	Cercozoa	c__Cercomonadidae	o__Cercomonadidae	f__Cercomonadidae	g__Cercomonas	s__Cercomonas_sp.
AMP260	d__Eukaryota	Cercozoa
AMP261	d__Eukaryota	Cercozoa	c__Glissomonadida	o__Glissomonadida	f__Glissomonadida	g__uncultured	s__uncultured_eukaryote
AMP262	d__Eukaryota	Cercozoa	c__Glissomonadida	o__Glissomonadida	f__Glissomonadida	g__Heteromita
AMP263	d__Eukaryota	Cercozoa	c__Thecofilosea	o__Thecofilosea	f__Thecofilosea	g__Thecofilosea	s__uncultured_eukaryote
AMP264	d__Eukaryota	Ochrophyta	c__Chrysophyceae
AMP265	d__Eukaryota	Ascomycota
AMP266	d__Eukaryota	SAR	c__Labyrinthulomycetes	o__Labyrinthulomycetes	f__Labyrinthulomycetes	g__Sorodiplophrys	s__metagenome
AMP267	d__Eukaryota	Cercozoa	7
AMP268	d__Eukaryota	Cercozoa	c__Glissomonadida	o__Glissomonadida	f__Glissomonadida	g__Heteromita	s__uncultured_Cercozoa
AMP269	d__Eukaryota	Cercozoa	c__Glissomonadida	o__Glissomonadida	f__Glissomonadida	g__Heteromita
AMP27	d__Eukaryota	Other
AMP270	d__Eukaryota	Chytridiomycota	c__Chytridiomycetes	o__Rhizophydiales	0.88825
AMP271	d__Eukaryota	Cercozoa	c__Incertae_Sedis	o__Incertae_Sedis	f__Incertae_Sedis	g__Gymnophrys	s__Cercozoa_sp.
AMP272	d__Eukaryota	Cercozoa	c__Cercomonadidae	o__Cercomonadidae	f__Cercomonadidae	g__Cercomonas
AMP273	d__Eukaryota	Basidiomycota	c__Microbotryomycetes	o__Kriegeriales	f__Kriegeriaceae	g__Phenoliferia
AMP274	d__Eukaryota	Chytridiomycota	c__Chytridiomycetes	o__Rhizophydiales	f__Rhizophydiaceae	g__Rhizophydiaceae	s__uncultured_Chytridiomycota
AMP275	d__Eukaryota	Cercozoa	c__Glissomonadida	o__Glissomonadida	f__Glissomonadida	g__Heteromita
AMP276	d__Eukaryota	Cercozoa	c__Glissomonadida	o__Glissomonadida	f__Glissomonadida	g__Heteromita
AMP277	d__Eukaryota	Cercozoa	c__Cercomonadidae	o__Cercomonadidae	f__Cercomonadidae	g__Paracercomonas	s__Paracercomonas_saepenatans
AMP278	d__Eukaryota	Amoebozoa	c__Tubulinea	o__Euamoebida	f__Euamoebida	g__BOLA868	s__uncultured_eukaryote
AMP279	d__Eukaryota	Ascomycota	c__Leotiomycetes	o__Helotiales	f__Incertae_Sedis	g__Phialocephala	s__fungal_sp.
AMP28	d__Eukaryota	Cercozoa	c__uncultured	o__uncultured	f__uncultured	g__uncultured	s__uncultured_Eimeriidae
AMP280	d__Eukaryota	Chlorophyta	c__Mamiellophyceae
AMP281	d__Eukaryota	Chytridiomycota	c__Chytridiomycetes	o__Gromochytriales	f__Gromochytriaceae	g__uncultured	s__uncultured_Chytridiomycota
AMP282	d__Eukaryota	Chytridiomycota	c__Chytridiomycetes	o__Rhizophydiales	f__Rhizophydiaceae	g__Rhizophydium	s__uncultured_Rhizophydiales
AMP283	d__Eukaryota	Cercozoa
AMP284	d__Eukaryota	Chlorophyta	c__Chlorophyceae	o__Chlorophyceae	f__Chlorophyceae	g__Chlorophyceae	s__Stephanosphaera_sp.
AMP285	d__Eukaryota	Ciliophora	c__Intramacronucleata	o__Conthreep	f__Colpodea	g__Bryometopus
AMP286	d__Eukaryota	Ochrophyta	c__Xanthophyceae	o__Xanthophyceae	f__Xanthophyceae	g__Xanthophyceae	s__Botryidiopsidaceae_sp.
AMP287	d__Eukaryota	Ascomycota
AMP288	d__Eukaryota	Cercozoa	c__uncultured	o__uncultured	f__uncultured	g__uncultured	s__uncultured_Eimeriidae
AMP289	d__Eukaryota	Evosea	c__Schizoplasmodiida	o__Schizoplasmodiida	f__Schizoplasmodiida	g__Schizoplasmodiida	s__Nematostelium_ovatum
AMP29	d__Eukaryota	Chytridiomycota	c__Chytridiomycetes	o__Gromochytriales	f__Gromochytriaceae	g__uncultured
AMP290	d__Eukaryota	Other
AMP291	d__Eukaryota	Ciliophora	c__Intramacronucleata	o__Conthreep	f__Prostomatea	g__Cryptocaryon	s__uncultured_alveolate
AMP292	d__Eukaryota	Chytridiomycota	c__Chytridiomycetes	o__Gromochytriales	f__Gromochytriaceae	g__uncultured
AMP293	d__Eukaryota	Other
AMP294	d__Eukaryota	Basidiomycota	c__Microbotryomycetes
AMP295	d__Eukaryota	Basidiomycota	c__Microbotryomycetes	o__Incertae_Sedis	f__Chrysozymaceae	g__Oberwinklerozyma
AMP296	d__Eukaryota	Basidiomycota	c__Microbotryomycetes	0.99998
AMP297	d__Eukaryota	Chytridiomycota	c__Chytridiomycetes	o__Gromochytriales	f__Gromochytriaceae	g__uncultured	s__uncultured_eukaryote
AMP298	d__Eukaryota	Streptophyta	c__Zygnematophyceae	o__Zygnematophyceae	f__Zygnematophyceae	g__Zygnematophyceae	s__Ancylonema_nordenskioeldii
AMP299	d__Eukaryota	Cercozoa	0.999843
AMP3	d__Eukaryota	Streptophyta	c__Zygnematophyceae	o__Zygnematophyceae	f__Zygnematophyceae	g__Zygnematophyceae	s__Ancylonema_nordenskioeldii
AMP30	d__Eukaryota	Ascomycota
AMP300	d__Eukaryota	Other
AMP301	d__Eukaryota	Cercozoa	c__Glissomonadida	o__Glissomonadida	f__Glissomonadida	g__Heteromita
AMP302	d__Eukaryota	Cercozoa	c__Glissomonadida	o__Glissomonadida	f__Glissomonadida	0.907789
AMP303	d__Eukaryota	Evosea	c__Schizoplasmodiida	o__Schizoplasmodiida	f__Schizoplasmodiida	g__Schizoplasmodiida
AMP304	d__Eukaryota	Ciliophora	c__Intramacronucleata	o__Conthreep	f__Phyllopharyngea	1
AMP305	d__Eukaryota	Chytridiomycota	c__Chytridiomycetes	0.998674
AMP306	d__Eukaryota	Blastocladiomycota	c__Blastocladiomycetes	o__Blastocladiales	f__Blastocladiaceae	g__Blastocladiella	s__Blastocladiella_sp.
AMP307	d__Eukaryota	Basidiomycota	c__Microbotryomycetes	o__Leucosporidiales	f__Leucosporidiaceae	g__Leucosporidium
AMP308	d__Eukaryota	Cercozoa	c__Thecofilosea	o__Thecofilosea	f__Thecofilosea	g__Thecofilosea
AMP309	d__Eukaryota	Ochrophyta	c__Chrysophyceae	o__Chromulinales	f__Chromulinales	g__Spumella	s__Spumella-like_flagellate
AMP31	d__Eukaryota	Cercozoa	c__Glissomonadida	o__Glissomonadida	f__Glissomonadida	g__Glissomonadida	s__uncultured_eukaryote
AMP310	d__Eukaryota	Cercozoa	c__Glissomonadida	o__Glissomonadida	f__Glissomonadida	g__Heteromita
AMP311	d__Eukaryota	Oomycota	c__Peronosporomycetes	o__Peronosporomycetes	f__Peronosporomycetes	g__uncultured	s__uncultured_eukaryote
AMP312	d__Eukaryota	Cercozoa	c__Incertae_Sedis	o__Incertae_Sedis	f__Incertae_Sedis	g__Gymnophrys	s__Cercozoa_sp.
AMP313	d__Eukaryota	Cercozoa	c__Incertae_Sedis	o__Incertae_Sedis	f__Incertae_Sedis	g__Gymnophrys	s__Cercozoa_sp.
AMP314	d__Eukaryota	Cercozoa	c__Glissomonadida	o__Glissomonadida	f__Glissomonadida	g__Orciraptor	s__Orciraptor_agilis
AMP315	d__Eukaryota	Cercozoa	c__Cercomonadidae	o__Cercomonadidae	f__Cercomonadidae	g__Paracercomonas
AMP316	d__Eukaryota	Chytridiomycota	c__Chytridiomycetes
AMP317	d__Eukaryota	Holozoa	c__Choanoflagellida	o__Craspedida	f__Salpingoecidae	g__Salpingoeca	s__metagenome
AMP318	d__Eukaryota	Cryptomycota	c__Incertae_Sedis	o__Incertae_Sedis	f__Incertae_Sedis	g__Rozella	s__uncultured_opisthokont
AMP319	d__Eukaryota	Cercozoa	c__Thecofilosea	o__Thecofilosea	f__Thecofilosea	g__Thecofilosea
AMP32	d__Eukaryota	Cercozoa	c__Glissomonadida	o__Glissomonadida	f__Glissomonadida	g__Heteromita	s__metagenome
AMP320	d__Eukaryota	Chytridiomycota	c__Chytridiomycetes
AMP321	d__Eukaryota	Chytridiomycota	c__Chytridiomycetes	o__Chytridiales	f__Incertae_Sedis	g__Incertae_Sedis	s__uncultured_eukaryote
AMP322	d__Eukaryota	Ascomycota	c__Leotiomycetes
AMP323	d__Eukaryota	Cercozoa	c__Glissomonadida	o__Glissomonadida	f__Glissomonadida	0.828985
AMP324	d__Eukaryota	Cercozoa	c__Novel_Clade_10	o__Novel_Clade_10	f__Novel_Clade_10	g__Novel_Clade_10	s__uncultured_eukaryote
AMP325	d__Eukaryota	Ascomycota	c__Eurotiomycetes	o__Chaetothyriales	f__Herpotrichiellaceae	g__Cladophialophora
AMP326	d__Eukaryota	Basidiomycota	c__Microbotryomycetes	o__Kriegeriales	f__Camptobasidiaceae	g__Camptobasidium	s__uncultured_urediniomycete
AMP327	d__Eukaryota	Ochrophyta	c__Chrysophyceae	o__Chrysophyceae	f__Chrysophyceae	g__Chrysophyceae	s__uncultured_Hydrurus
AMP328	d__Eukaryota	Other
AMP329	d__Eukaryota	Cercozoa
AMP33	d__Eukaryota	Cercozoa	c__Glissomonadida	o__Glissomonadida	f__Glissomonadida	g__Heteromita
AMP330	d__Eukaryota	Cercozoa
AMP331	d__Eukaryota	SAR	c__Labyrinthulomycetes	o__Labyrinthulomycetes	f__Labyrinthulomycetes	g__Sorodiplophrys	s__uncultured_freshwater
AMP332	d__Eukaryota	Chytridiomycota	c__Chytridiomycetes	0.834391
AMP333	d__Eukaryota	Chytridiomycota	c__Chytridiomycetes	o__Chytridiales	f__Incertae_Sedis	g__Incertae_Sedis
AMP334	d__Eukaryota	Aphelida	c__Aphelidea	o__Aphelidea	f__Aphelidea	g__Paraphelidium	s__uncultured_eukaryote
AMP335	d__Eukaryota	Chytridiomycota	c__Chytridiomycetes	o__Lobulomycetales	f__Lobulomycetaceae	g__uncultured	s__uncultured_eukaryote
AMP336	d__Eukaryota	Ciliophora	c__Intramacronucleata	o__Conthreep	f__Oligohymenophorea	0.96432
AMP337	d__Eukaryota	Basidiomycota	c__Tremellomycetes	o__Cystofilobasidiales	f__Mrakiaceae	g__Mrakia	s__Mrakia_frigida
AMP338	d__Eukaryota	Cercozoa	c__Glissomonadida	o__Glissomonadida	f__Glissomonadida	g__Heteromita	s__uncultured_eukaryote
AMP339	d__Eukaryota	Ciliophora	c__Intramacronucleata	o__Conthreep	f__Colpodea	g__Bryometopus	s__Bryometopus_pseudochilodon
AMP34	d__Eukaryota	Chytridiomycota	c__Chytridiomycetes	o__Rhizophydiales	f__uncultured	g__uncultured	s__uncultured_eukaryote
AMP340	d__Eukaryota	SAR	c__Labyrinthulomycetes	o__Labyrinthulomycetes	f__Labyrinthulomycetes	g__Sorodiplophrys
AMP341	d__Eukaryota	Cercozoa	c__Glissomonadida	o__Glissomonadida	f__Glissomonadida	g__Glissomonadida	s__uncultured_eukaryote
AMP342	d__Eukaryota	Chytridiomycota	c__Chytridiomycetes	o__Lobulomycetales	f__Lobulomycetaceae	g__Clydaea	s__Clydaea_vesicula
AMP343	d__Eukaryota	Cercozoa	c__Glissomonadida	o__Glissomonadida	f__Glissomonadida	g__Heteromita
AMP344	d__Eukaryota	Cercozoa	c__Imbricatea	o__Imbricatea	f__Thaumatomonadida	g__Gyromitus	s__Peregrinia_clavideferens
AMP345	d__Eukaryota	Cercozoa	c__uncultured	o__uncultured	f__uncultured	g__uncultured	s__uncultured_eukaryote
AMP346	d__Eukaryota	Chytridiomycota	c__Chytridiomycetes	0.876461
AMP347	d__Eukaryota	Cercozoa	c__uncultured	o__uncultured	f__uncultured	g__uncultured	s__uncultured_eukaryote
AMP348	d__Eukaryota	Chytridiomycota	c__Chytridiomycetes	o__Rhizophydiales	f__Rhizophydiaceae	g__Rhizophydiaceae	s__uncultured_Chytridiomycota
AMP349	d__Eukaryota	Cercozoa	c__Glissomonadida	o__Glissomonadida	f__Glissomonadida	g__Heteromita
AMP35	d__Eukaryota	Cercozoa	c__Cercomonadidae	o__Cercomonadidae	f__Cercomonadidae	g__Paracercomonas	s__Paracercomonas_saepenatans
AMP350	d__Eukaryota	Cercozoa	c__Glissomonadida	o__Glissomonadida	f__Glissomonadida	g__Heteromita
AMP36	d__Eukaryota	Cryptomycota	c__LKM11	o__LKM11	f__LKM11	g__LKM11	s__uncultured_fungus
AMP37	d__Eukaryota	Chytridiomycota	c__Chytridiomycetes	o__Lobulomycetales	f__Lobulomycetaceae	g__uncultured	s__uncultured_Chytridiomycota
AMP38	d__Eukaryota	Basidiomycota	c__Microbotryomycetes	o__Kriegeriales	f__Camptobasidiaceae	g__Camptobasidium	s__Leucosporidium_sp.
AMP39	d__Eukaryota	Chytridiomycota	c__Chytridiomycetes	o__Gromochytriales	f__Gromochytriaceae	g__uncultured	s__uncultured_Chytridiomycota
AMP4	d__Eukaryota	Chytridiomycota	c__Chytridiomycetes	o__Gromochytriales	f__Gromochytriaceae	g__uncultured	s__uncultured_Chytridiomycota
AMP40	d__Eukaryota	Basidiomycota	c__Microbotryomycetes	o__Kriegeriales	f__Camptobasidiaceae	g__Camptobasidium	s__uncultured_urediniomycete
AMP41	d__Eukaryota	Cercozoa	c__Glissomonadida	o__Glissomonadida	f__Glissomonadida	g__Orciraptor	s__Orciraptor_agilis
AMP42	d__Eukaryota	Chlorophyta	c__Chlorophyceae	o__Chlorophyceae	f__Chlorophyceae	g__Chlorophyceae	s__uncultured_alga
AMP43	d__Eukaryota	Chytridiomycota	c__Chytridiomycetes	o__Gromochytriales	f__Gromochytriaceae	g__uncultured	s__uncultured_Chytridiomycota
AMP44	d__Eukaryota	Cercozoa
AMP45	d__Eukaryota	Cercozoa	c__Thecofilosea	o__Thecofilosea	f__Thecofilosea	g__Thecofilosea
AMP46	d__Eukaryota	Streptophyta	c__Zygnematophyceae	o__Zygnematophyceae	f__Zygnematophyceae	g__Zygnematophyceae	s__Ancylonema_nordenskioeldii
AMP47	d__Eukaryota	Cercozoa	c__Thecofilosea	o__Thecofilosea	f__Thecofilosea	g__Thecofilosea	s__uncultured_eukaryote
AMP48	d__Eukaryota	Streptophyta	c__Zygnematophyceae	o__Zygnematophyceae	f__Zygnematophyceae	g__Zygnematophyceae	s__Ancylonema_nordenskioeldii
AMP49	d__Eukaryota	Cercozoa	c__Incertae_Sedis	o__Incertae_Sedis	f__Incertae_Sedis	g__Gymnophrys	s__Cercozoa_sp.
AMP5	d__Eukaryota	Basidiomycota	c__Microbotryomycetes	o__Incertae_Sedis	f__Chrysozymaceae	g__Oberwinklerozyma
AMP50	d__Eukaryota	Chytridiomycota	c__Chytridiomycetes	o__Gromochytriales	f__Gromochytriaceae	g__uncultured	s__uncultured_Chytridiomycota
AMP51	d__Eukaryota	Cercozoa	c__Glissomonadida	o__Glissomonadida	f__Glissomonadida
AMP52	d__Eukaryota	Basidiomycota	c__Microbotryomycetes
AMP53	d__Eukaryota	Chytridiomycota	c__Chytridiomycetes	o__Rhizophydiales	f__Rhizophydiaceae	g__Rhizophydiaceae	s__uncultured_Chytridiomycota
AMP54	d__Eukaryota	Streptophyta	c__Zygnematophyceae	o__Zygnematophyceae	f__Zygnematophyceae	g__Zygnematophyceae	s__Ancylonema_nordenskioeldii
AMP55	d__Eukaryota	Basidiomycota	c__Microbotryomycetes	0.99998
AMP56	d__Eukaryota	Cercozoa	c__Imbricatea	o__Imbricatea	f__Thaumatomonadida	g__Gyromitus	s__Peregrinia_clavideferens
AMP57	d__Eukaryota	Cercozoa
AMP58	d__Eukaryota	Ciliophora	c__Intramacronucleata	o__Spirotrichea	f__Hypotrichia	g__Hypotrichia	s__uncultured_ciliate
AMP59	d__Eukaryota	Cercozoa	c__Glissomonadida	o__Glissomonadida	f__Glissomonadida	g__Heteromita
AMP6	d__Eukaryota	Chytridiomycota	c__Chytridiomycetes	o__Gromochytriales	f__Gromochytriaceae	g__uncultured	s__uncultured_Chytridiomycota
AMP60	d__Eukaryota	Cercozoa	c__Incertae_Sedis	o__Incertae_Sedis	f__Incertae_Sedis	g__Gymnophrys	s__Cercozoa_sp.
AMP61	d__Eukaryota	Streptophyta	c__Zygnematophyceae	o__Zygnematophyceae	f__Zygnematophyceae	g__Zygnematophyceae	s__Ancylonema_nordenskioeldii
AMP62	d__Eukaryota	Chytridiomycota	c__Chytridiomycetes	o__Chytridiales	f__Incertae_Sedis	g__Incertae_Sedis
AMP63	d__Eukaryota	Chytridiomycota	c__Chytridiomycetes
AMP64	d__Eukaryota	Basidiomycota	c__Microbotryomycetes	o__Kriegeriales	f__Camptobasidiaceae	g__Camptobasidium
AMP65	d__Eukaryota	Chlorophyta	c__Chlorophyceae	o__Chlorophyceae	f__Chlorophyceae	g__Chlorophyceae	s__Chlamydomonas_nivalis
AMP66	d__Eukaryota	Aphelida	c__Aphelidea	o__Aphelidea	f__Aphelidea	g__Paraphelidium
AMP67	d__Eukaryota	Chytridiomycota	c__Chytridiomycetes	o__Gromochytriales	f__Gromochytriaceae	g__uncultured	s__uncultured_Chytridiomycota
AMP68	d__Eukaryota	Cercozoa
AMP69	d__Eukaryota	Chytridiomycota	c__Chytridiomycetes	o__Gromochytriales	f__Gromochytriaceae	g__uncultured	s__uncultured_Chytridiomycota
AMP7	d__Eukaryota	Chlorophyta	c__Trebouxiophyceae	o__Trebouxiophyceae	f__Trebouxiophyceae	g__Trebouxiophyceae	s__Koliella_sempervirens
AMP70	d__Eukaryota	Cercozoa	c__Glissomonadida	o__Glissomonadida	f__Glissomonadida	g__Heteromita
AMP71	d__Eukaryota	Cercozoa	c__uncultured	o__uncultured	f__uncultured	g__uncultured	s__uncultured_eukaryote
AMP72	d__Eukaryota	Chytridiomycota	c__Chytridiomycetes	o__Rhizophydiales	f__uncultured	g__uncultured
AMP73	d__Eukaryota	Basidiomycota	c__Microbotryomycetes
AMP74	d__Eukaryota	Nucleariidae_and_Fonticula_group	c__Nucleariidae_and_Fonticula_group	o__Nucleariidae_and_Fonticula_group	f__Nucleariidae	g__Nuclearia	s__metagenome
AMP75	d__Eukaryota	Cercozoa	c__Thecofilosea	o__Thecofilosea	f__Thecofilosea	g__Thecofilosea
AMP76	d__Eukaryota	Cercozoa	c__Glissomonadida	o__Glissomonadida	f__Glissomonadida	g__Heteromita	s__uncultured_eukaryote
AMP77	d__Eukaryota	Cercozoa	c__Imbricatea	o__Spongomonadida	f__Spongomonadida	g__Spongomonas	s__metagenome
AMP78	d__Eukaryota	Streptophyta	c__Zygnematophyceae	o__Zygnematophyceae	f__Zygnematophyceae	g__Zygnematophyceae	s__Ancylonema_nordenskioeldii
AMP79	d__Eukaryota	Chytridiomycota	c__Chytridiomycetes	o__Gromochytriales	f__Gromochytriaceae	g__uncultured	s__uncultured_eukaryote
AMP8	d__Eukaryota	Chlorophyta	c__Trebouxiophyceae	o__Trebouxiophyceae	f__Trebouxiophyceae	g__Trebouxiophyceae	s__Koliella_sempervirens
AMP80	d__Eukaryota	Chlorophyta	c__Chlorophyceae	o__Chlorophyceae	f__Chlorophyceae	g__Chlorophyceae	s__Ploeotila_sp.
AMP81	d__Eukaryota	Oomycota	c__Peronosporomycetes	o__Peronosporomycetes	f__Peronosporomycetes
AMP82	d__Eukaryota	Chytridiomycota	c__Chytridiomycetes	o__Rhizophydiales	f__Rhizophydiaceae	g__Rhizophydiaceae	s__uncultured_Chytridiomycota
AMP83	d__Eukaryota	Chytridiomycota	c__Chytridiomycetes	o__Rhizophydiales	f__Rhizophydiales	g__Rhizophydiales	s__uncultured_Chytridiomycota
AMP84	d__Eukaryota	Cercozoa	c__Cercomonadidae	o__Cercomonadidae	f__Cercomonadidae	g__Cercomonas	s__Cercomonas_sp.
AMP85	d__Eukaryota	Streptophyta	c__Zygnematophyceae	o__Zygnematophyceae	f__Zygnematophyceae	g__Zygnematophyceae	s__Ancylonema_nordenskioeldii
AMP86	d__Eukaryota	Chlorophyta	c__Trebouxiophyceae	o__Trebouxiophyceae	f__Trebouxiophyceae	g__Trebouxiophyceae	s__Koliella_sempervirens
AMP87	d__Eukaryota	Cercozoa	c__Glissomonadida	o__Glissomonadida	f__Glissomonadida	g__Heteromita
AMP88	d__Eukaryota	Chlorophyta	c__Trebouxiophyceae	o__Trebouxiophyceae	f__Trebouxiophyceae	g__Trebouxiophyceae	s__Koliella_sempervirens
AMP89	d__Eukaryota	Streptophyta	c__Zygnematophyceae	o__Zygnematophyceae	f__Zygnematophyceae	g__Zygnematophyceae	s__Ancylonema_nordenskioeldii
AMP9	d__Eukaryota	Cercozoa	c__Glissomonadida	o__Glissomonadida	f__Glissomonadida	g__Heteromita
AMP90	d__Eukaryota	Streptophyta	c__Zygnematophyceae	o__Zygnematophyceae	f__Zygnematophyceae	g__Zygnematophyceae	s__Ancylonema_nordenskioeldii
AMP91	d__Eukaryota	Aphelida	c__Aphelidea	o__Aphelidea	f__Aphelidea	g__Paraphelidium
AMP92	d__Eukaryota	Basidiomycota	c__Microbotryomycetes
AMP93	d__Eukaryota	Chlorophyta	c__Chlorophyceae	o__Chlorophyceae	f__Chlorophyceae	g__Chlorophyceae
AMP94	d__Eukaryota	Chlorophyta	c__Trebouxiophyceae	o__Trebouxiophyceae	f__Trebouxiophyceae	g__Trebouxiophyceae	s__Koliella_sempervirens
AMP95	d__Eukaryota	Cercozoa	c__Glissomonadida	o__Glissomonadida	f__Glissomonadida	g__uncultured	s__uncultured_eukaryote
AMP96	d__Eukaryota	Chytridiomycota	c__Chytridiomycetes	o__Gromochytriales	f__Gromochytriaceae	g__uncultured	s__uncultured_eukaryote
AMP97	d__Eukaryota	Chytridiomycota	c__Chytridiomycetes	o__Rhizophydiales	f__Rhizophydiales	g__Rhizophydiales	s__uncultured_Chytridiomycota
AMP98	d__Eukaryota	Chytridiomycota	c__Chytridiomycetes
AMP99	d__Eukaryota	Chlorophyta	c__Chlorophyceae	o__Chlorophyceae	f__Chlorophyceae	g__Chlorophyceae
ASV101	Alveolata	Ciliophora	Oligohymenophorea	Peniculia	Stokesia family incertae sedis	Stokesia
ASV102	Amoebozoa (kingdom)	Tubulinea		Euamoebida	BOLA868
ASV115	Rhizaria	Cercozoa
ASV118	Plantae	Chlorophyta	Chlorophyceae
ASV122	Discicristoidea Holomycota kingdom incertae sedis	Other
ASV13	Plantae	Chlorophyta	Chlorophyceae
ASV133	Rhizaria	Cercozoa	Glissomonadida class incertae sedis	Glissomonadida	Allantion family incertae sedis	Allantion
ASV135	Discicristoidea Holomycota kingdom incertae sedis	Other
ASV142	Fungi	Chytridiomycota	Chytridiomycetes	Chytridiales	Chytridiaceae	Rhizophydium
ASV149	Fungi	Chytridiomycota	Chytridiomycetes	Chytridiales
ASV152	Alveolata	Ciliophora	Phyllopharyngea	Suctoria
ASV157	Plantae	Chlorophyta	Trebouxiophyceae
ASV160	Alveolata	Dinoflagellata	Dinophyceae	Gymnodiniphycidae	Suessiaceae	Biecheleria
ASV163	Rhizaria	Cercozoa	Cercomonadidae class incertae sedis	Cercomonadidae order incertae sedis	Cercomonadidae	Cercomonas
ASV165	Alveolata	Ciliophora	Phyllopharyngea	Cyrtophoria
ASV167	Rhizaria	Cercozoa	Glissomonadida class incertae sedis	Glissomonadida
ASV171	Stramenopiles	Ochrophyta	Chrysophyceae
ASV19	Fungi	Chytridiomycota	Chytridiomycetes	Rhizophydiales
ASV193	Rhizaria	Cercozoa	Glissomonadida class incertae sedis	Glissomonadida	Heteromita family incertae sedis	Heteromita
ASV200	Fungi	Chytridiomycota	Chytridiomycetes	Chytridiales	Chytridiaceae
ASV204	Alveolata	Ciliophora	Unknown Ciliophora class 1
ASV205	Rhizaria	Cercozoa	Thecofilosea	Amb-18S-431
ASV219	Rhizaria	Cercozoa	Glissomonadida class incertae sedis	Glissomonadida	Heteromita family incertae sedis	Heteromita
ASV221	Fungi	Chytridiomycota	Chytridiomycetes	Rhizophydiales
ASV23	Fungi	Ascomycota
ASV233	Alveolata	Ciliophora	Litostomatea	Haptoria
ASV238	Fungi	Chytridiomycota	Chytridiomycetes	Chytridiales	Chytridiaceae
ASV243	Rhizaria	Cercozoa	Glissomonadida class incertae sedis	Glissomonadida	Unknown Glissomonadida family 1
ASV245	Plantae	Chlorophyta	Chlorophyceae
ASV251	Plantae	Streptophyta	Zygnematophyceae
ASV257	Plantae	Chlorophyta	Chlorophyceae
ASV264	Rhizaria	Cercozoa	Vampyrellidae class incertae sedis	Vampyrellidae order incertae sedis	Vampyrellidae
ASV266	Cryptomycota Holomycota kingdom incertae sedis	Cryptomycota	LKM11
ASV268	Rhizaria	Cercozoa	Glissomonadida class incertae sedis	Glissomonadida
ASV270	Fungi	Chytridiomycota	Chytridiomycetes	Chytridiales
ASV281	Fungi	Chytridiomycota	Chytridiomycetes	Lobulomycetales
ASV287	Fungi	Chytridiomycota	Chytridiomycetes	Rhizophlyctidales
ASV290	Rhizaria	Cercozoa	Glissomonadida class incertae sedis	Glissomonadida
ASV298	Fungi	Chytridiomycota	Chytridiomycetes	Chytridiales
ASV300	Fungi	Basidiomycota	Microbotryomycetes
ASV36	Fungi	Chytridiomycota	Chytridiomycetes	Rhizophydiales
ASV47	Rhizaria	Cercozoa	Cercozoa incertae sedis	Gymnophrys order incertae sedis	Gymnophrys family incertae sedis	Gymnophrys
ASV5	Fungi	Basidiomycota	Microbotryomycetes
ASV53	Alveolata	Ciliophora	Spirotrichea	Hypotrichia
ASV71	Fungi	Basidiomycota	Tremellomycetes	Cystofilobasidiales	Unknown Cystofilobasidiales family 1
ASV73	Plantae	Chlorophyta	Chlorophyceae
ASV76	Fungi	Chytridiomycota	Chytridiomycetes	Rhizophydiales
ASV79	Plantae	Chlorophyta	Trebouxiophyceae
ASV82	Fungi	Ascomycota	Eurotiomycetes	Eurotiales
ASV84	Rhizaria	Cercozoa	Glissomonadida class incertae sedis	Glissomonadida	Amb-18S-1124
ASV88	Plantae	Streptophyta	Zygnematophyceae
ISO11		Basidiomycota	Microbotryomycetes	Kriegeriales	Kriegeriaceae	Phenoliferia
ISO12		Basidiomycota	Tremellomycetes	Filobasidiales	Piskurozymaceae	Piskurozyma
ISO2		Basidiomycota	Microbotryomycetes	Kriegeriales	Camptobasidiaceae	Camptobasidium
ISO5		Ascomycota	Dothideomycetes	Dothideomycetidae	Dothideales	Dothioraceae	Dothiora
ISO9		Basidiomycota	Tremellomycetes	Cystofilobasidiales	Mrakiaceae	Mrakia
WASV101	Alveolata	Ciliophora	Oligohymenophorea	Peniculia	Stokesia family incertae sedis	Stokesia
WASV102	Amoebozoa (kingdom)	Tubulinea		Euamoebida	BOLA868
WASV115	Rhizaria	Cercozoa
WASV118	Plantae	Chlorophyta	Chlorophyceae
WASV122	Discicristoidea Holomycota kingdom incertae sedis	Other
WASV13	Plantae	Chlorophyta	Chlorophyceae
WASV133	Rhizaria	Cercozoa	Glissomonadida class incertae sedis	Glissomonadida	Allantion family incertae sedis	Allantion
WASV135	Discicristoidea Holomycota kingdom incertae sedis	Other
WASV142	Fungi	Chytridiomycota	Chytridiomycetes	Chytridiales	Chytridiaceae	Rhizophydium
WASV149	Fungi	Chytridiomycota	Chytridiomycetes	Chytridiales
WASV152	Alveolata	Ciliophora	Phyllopharyngea	Suctoria
WASV157	Plantae	Chlorophyta	Trebouxiophyceae
WASV160	Alveolata	Dinoflagellata	Dinophyceae	Gymnodiniphycidae	Suessiaceae	Biecheleria
WASV163	Rhizaria	Cercozoa	Cercomonadidae class incertae sedis	Cercomonadidae order incertae sedis	Cercomonadidae	Cercomonas
WASV165	Alveolata	Ciliophora	Phyllopharyngea	Cyrtophoria
WASV167	Rhizaria	Cercozoa	Glissomonadida class incertae sedis	Glissomonadida
WASV171	Stramenopiles	Ochrophyta	Chrysophyceae
WASV19	Fungi	Chytridiomycota	Chytridiomycetes	Rhizophydiales
WASV193	Rhizaria	Cercozoa	Glissomonadida class incertae sedis	Glissomonadida	Heteromita family incertae sedis	Heteromita
WASV200	Fungi	Chytridiomycota	Chytridiomycetes	Chytridiales	Chytridiaceae
WASV204	Alveolata	Ciliophora	Unknown Ciliophora class 1
WASV205	Rhizaria	Cercozoa	Thecofilosea	Amb-18S-431
WASV219	Rhizaria	Cercozoa	Glissomonadida class incertae sedis	Glissomonadida	Heteromita family incertae sedis	Heteromita
WASV221	Fungi	Chytridiomycota	Chytridiomycetes	Rhizophydiales
WASV23	Fungi	Ascomycota
WASV233	Alveolata	Ciliophora	Litostomatea	Haptoria
WASV238	Fungi	Chytridiomycota	Chytridiomycetes	Chytridiales	Chytridiaceae
WASV243	Rhizaria	Cercozoa	Glissomonadida class incertae sedis	Glissomonadida	Unknown Glissomonadida family 1
WASV245	Plantae	Chlorophyta	Chlorophyceae
WASV251	Plantae	Streptophyta	Zygnematophyceae
WASV257	Plantae	Chlorophyta	Chlorophyceae
WASV264	Rhizaria	Cercozoa	Vampyrellidae class incertae sedis	Vampyrellidae order incertae sedis	Vampyrellidae
WASV266	Cryptomycota Holomycota kingdom incertae sedis	Cryptomycota	LKM11
WASV268	Rhizaria	Cercozoa	Glissomonadida class incertae sedis	Glissomonadida
WASV270	Fungi	Chytridiomycota	Chytridiomycetes	Chytridiales
WASV281	Fungi	Chytridiomycota	Chytridiomycetes	Lobulomycetales
WASV287	Fungi	Chytridiomycota	Chytridiomycetes	Rhizophlyctidales
WASV290	Rhizaria	Cercozoa	Glissomonadida class incertae sedis	Glissomonadida
WASV298	Fungi	Chytridiomycota	Chytridiomycetes	Chytridiales
WASV300	Fungi	Basidiomycota	Microbotryomycetes
WASV36	Fungi	Chytridiomycota	Chytridiomycetes	Rhizophydiales
WASV47	Rhizaria	Cercozoa	Cercozoa incertae sedis	Gymnophrys order incertae sedis	Gymnophrys family incertae sedis	Gymnophrys
WASV5	Fungi	Basidiomycota	Microbotryomycetes
WASV53	Alveolata	Ciliophora	Spirotrichea	Hypotrichia
WASV71	Fungi	Basidiomycota	Tremellomycetes	Cystofilobasidiales	Unknown Cystofilobasidiales family 1
WASV73	Plantae	Chlorophyta	Chlorophyceae
WASV76	Fungi	Chytridiomycota	Chytridiomycetes	Rhizophydiales
WASV79	Plantae	Chlorophyta	Trebouxiophyceae
WASV82	Fungi	Ascomycota	Eurotiomycetes	Eurotiales
WASV84	Rhizaria	Cercozoa	Glissomonadida class incertae sedis	Glissomonadida	Amb-18S-1124
WASV88	Plantae	Streptophyta	Zygnematophyceae

## Sheet: Eukaryote_meta
SampleID	Environment	Method	Ordered
ABiofilm1	Biofilm	Amplicon	C_Amplicon
ABiofilm2	Biofilm	Amplicon	C_Amplicon
ABiofilm3	Biofilm	Amplicon	C_Amplicon
ACryoconite1	Cryoconite	Amplicon	C_Amplicon
ACryoconite2	Cryoconite	Amplicon	C_Amplicon
ACryoconite3	Cryoconite	Amplicon	C_Amplicon
AIce1	Ice	Amplicon	C_Amplicon
AIce2	Ice	Amplicon	C_Amplicon
AIce3	Ice	Amplicon	C_Amplicon
cryoconite1	Cryoconite	MGS	B_MGS
cryoconite2	Cryoconite	MGS	B_MGS
cryoconite3	Cryoconite	MGS	B_MGS
filter1	Ice	MGS	B_MGS
filter2	Ice	MGS	B_MGS
filter3	Ice	MGS	B_MGS
biofilm2	Biofilm	MGS	B_MGS
5C1	Cryoconite	Isolate	D_Isolate
CCI2.3	Ice	Isolate	D_Isolate
CCC2.4	Cryoconite	Isolate	D_Isolate
CCI2.1	Ice	Isolate	D_Isolate
CB1	Cryoconite	Isolate	D_Isolate
CE4	Cryoconite	Isolate	D_Isolate
DA6.1	Cryoconite	Isolate	D_Isolate
DD3.1	Cryoconite	Isolate	D_Isolate
DD3.2	Cryoconite	Isolate	D_Isolate
FB2	Cryoconite	Isolate	D_Isolate
FC1.3	Cryoconite	Isolate	D_Isolate
FG6	Cryoconite	Isolate	D_Isolate
LA6.1	Cryoconite	Isolate	D_Isolate
LD1	Cryoconite	Isolate	D_Isolate
LD10.2	Cryoconite	Isolate	D_Isolate
LD2	Cryoconite	Isolate	D_Isolate
LD9.2	Cryoconite	Isolate	D_Isolate
LE10.2	Cryoconite	Isolate	D_Isolate
LF3.1	Cryoconite	Isolate	D_Isolate
Loutside1	Cryoconite	Isolate	D_Isolate
OD4	Cryoconite	Isolate	D_Isolate
OE1	Cryoconite	Isolate	D_Isolate
OE12	Cryoconite	Isolate	D_Isolate
OF1	Cryoconite	Isolate	D_Isolate
OG3.1	Cryoconite	Isolate	D_Isolate
OG3.2	Cryoconite	Isolate	D_Isolate
5C3	Cryoconite	Isolate	D_Isolate
5B3	Biofilm	Isolate	D_Isolate
5I3	Ice	Isolate	D_Isolate
10C2	Cryoconite	Isolate	D_Isolate
10I1	Ice	Isolate	D_Isolate
10I5	Ice	Isolate	D_Isolate
10S3	Snow	Isolate	D_Isolate
RTC2.1	Cryoconite	Isolate	D_Isolate
RTS3	Snow	Isolate	D_Isolate
Boutside2	Ice	Isolate	D_Isolate
CA11.2	Cryoconite	Isolate	D_Isolate
Coutside1	Cryoconite	Isolate	D_Isolate
Coutside2	Cryoconite	Isolate	D_Isolate
FC1.1	Cryoconite	Isolate	D_Isolate
Goutside2	Cryoconite	Isolate	D_Isolate
RTI4	Ice	Isolate	D_Isolate
IBDplug2	Ice	Isolate	D_Isolate
IBDplug3	Ice	Isolate	D_Isolate
FC6	Cryoconite	Isolate	D_Isolate
CB8	Cryoconite	Isolate	D_Isolate
CC10	Cryoconite	Isolate	D_Isolate
CC9	Cryoconite	Isolate	D_Isolate
CD5	Cryoconite	Isolate	D_Isolate
CE6	Cryoconite	Isolate	D_Isolate
CF4	Cryoconite	Isolate	D_Isolate
CF9	Cryoconite	Isolate	D_Isolate
CH4	Cryoconite	Isolate	D_Isolate
DA8	Cryoconite	Isolate	D_Isolate
DC1.1	Cryoconite	Isolate	D_Isolate
DE2	Cryoconite	Isolate	D_Isolate
DH1	Cryoconite	Isolate	D_Isolate
DH2	Cryoconite	Isolate	D_Isolate
DH3	Cryoconite	Isolate	D_Isolate
B1	Ice	Isolate	D_Isolate
B5	Ice	Isolate	D_Isolate
FA7	Cryoconite	Isolate	D_Isolate
FB1	Cryoconite	Isolate	D_Isolate
FB6	Cryoconite	Isolate	D_Isolate
FB8	Cryoconite	Isolate	D_Isolate
FC1.4	Cryoconite	Isolate	D_Isolate
FC11	Cryoconite	Isolate	D_Isolate
FD4	Cryoconite	Isolate	D_Isolate
FE7	Cryoconite	Isolate	D_Isolate
FG3	Cryoconite	Isolate	D_Isolate
FH1	Cryoconite	Isolate	D_Isolate
GA6.2	Cryoconite	Isolate	D_Isolate
GD5	Cryoconite	Isolate	D_Isolate
GD6	Cryoconite	Isolate	D_Isolate
GE4	Cryoconite	Isolate	D_Isolate
GE5	Cryoconite	Isolate	D_Isolate
GE6	Cryoconite	Isolate	D_Isolate
GF4	Cryoconite	Isolate	D_Isolate
GF6	Cryoconite	Isolate	D_Isolate
LA6.2	Cryoconite	Isolate	D_Isolate
Houtside1	Ice	Isolate	D_Isolate
LC9.1	Cryoconite	Isolate	D_Isolate
LD10.1	Cryoconite	Isolate	D_Isolate
LD5.1	Cryoconite	Isolate	D_Isolate
LD9.1	Cryoconite	Isolate	D_Isolate
LD9.3	Cryoconite	Isolate	D_Isolate
LE10.1	Cryoconite	Isolate	D_Isolate
LF9.1	Cryoconite	Isolate	D_Isolate
LG9.4	Cryoconite	Isolate	D_Isolate
CCC2.3	Cryoconite	Isolate	D_Isolate
OG3.3	Cryoconite	Isolate	D_Isolate
5B2	Biofilm	Isolate	D_Isolate
5C4	Cryoconite	Isolate	D_Isolate
10B2	Biofilm	Isolate	D_Isolate
10I4	Ice	Isolate	D_Isolate
DC6	Cryoconite	Isolate	D_Isolate
CCI3.3	Ice	Isolate	D_Isolate
5S2	Snow	Isolate	D_Isolate
CCI1.1	Ice	Isolate	D_Isolate
RTS1	Snow	Isolate	D_Isolate
RTS2	Snow	Isolate	D_Isolate
5B4	Biofilm	Isolate	D_Isolate
5C2	Cryoconite	Isolate	D_Isolate
10C3	Cryoconite	Isolate	D_Isolate
MH9.2	Ice	Isolate	D_Isolate
RTB2	Biofilm	Isolate	D_Isolate
RTC3	Cryoconite	Isolate	D_Isolate
CCC2.2	Cryoconite	Isolate	D_Isolate
Boutside1	Ice	Isolate	D_Isolate
FG1	Cryoconite	Isolate	D_Isolate
CCC4.1	Cryoconite	Isolate	D_Isolate
DC1.2	Cryoconite	Isolate	D_Isolate
Doutside 3	Cryoconite	Isolate	D_Isolate
5S1	Snow	Isolate	D_Isolate
10S1	Snow	Isolate	D_Isolate
RTB3	Biofilm	Isolate	D_Isolate
5S3	Snow	Isolate	D_Isolate
AB12	Cryoconite	Isolate	D_Isolate
AH2	Cryoconite	Isolate	D_Isolate
CCC1.2	Cryoconite	Isolate	D_Isolate
10B1	Biofilm	Isolate	D_Isolate
10B3.2	Biofilm	Isolate	D_Isolate
CCC3.2	Cryoconite	Isolate	D_Isolate
CCI1.2	Ice	Isolate	D_Isolate
CCI2.4	Ice	Isolate	D_Isolate
CCI3.1	Ice	Isolate	D_Isolate
CCI4.2	Ice	Isolate	D_Isolate
MH10	Ice	Isolate	D_Isolate
MH10 outside	Ice	Isolate	D_Isolate
RTS4	Snow	Isolate	D_Isolate
CCC4.3	Cryoconite	Isolate	D_Isolate
CCC4.4	Cryoconite	Isolate	D_Isolate
AA4	Cryoconite	Isolate	D_Isolate
AB6	Cryoconite	Isolate	D_Isolate
5S4	Snow	Isolate	D_Isolate
10S5	Snow	Isolate	D_Isolate
RTI1	Ice	Isolate	D_Isolate
MH9.3	Ice	Isolate	D_Isolate
CCC3.1	Cryoconite	Isolate	D_Isolate
CCI1.4	Ice	Isolate	D_Isolate
CCI3.2	Ice	Isolate	D_Isolate
FF8	Cryoconite	Isolate	D_Isolate
FC4	Cryoconite	Isolate	D_Isolate
FB7	Cryoconite	Isolate	D_Isolate
FC3	Cryoconite	Isolate	D_Isolate
FF1.1	Cryoconite	Isolate	D_Isolate
10C1	Cryoconite	Isolate	D_Isolate
10B4	Biofilm	Isolate	D_Isolate
RTC1	Cryoconite	Isolate	D_Isolate
RTI3	Ice	Isolate	D_Isolate
CCC1.1	Cryoconite	Isolate	D_Isolate
CCC2.1	Cryoconite	Isolate	D_Isolate
CCC3.4	Cryoconite	Isolate	D_Isolate
5I2	Ice	Isolate	D_Isolate
RTI2.2	Ice	Isolate	D_Isolate
RTI2.1	Ice	Isolate	D_Isolate
5I1	Ice	Isolate	D_Isolate
10I3	Ice	Isolate	D_Isolate
LG9.2	Cryoconite	Isolate	D_Isolate
RTB1	Biofilm	Isolate	D_Isolate
Wcryoconite3	Cryoconite	MGS	A_
Wfilter1	Ice	MGS	A_
Wcryoconite1	Cryoconite	MGS	A_
Wfilter2	Ice	MGS	A_
Wbiofilm2	Biofilm	MGS	A_
Wcryoconite2	Cryoconite	MGS	A_
Wfilter3	Ice	MGS	A_

## Sheet: MAGs
Sample	Number of Refined Bins
Filter1	12
Filter2	8
Filter3	12
Cryoconite1	33
Cryoconite2	28
Cryoconite3	28
Biofilm2	12
total	133
Information	Last editied: 19 Oct 2022
Made by Katie Sipes
Ate has metagenome samples from the above names.
Katie used MetaWRAP v2.1 to assemble the reads with metaspades (v 3.11.1), binned with metabat2 (v 2.12.1), maxbin2 (v 2.2.4) and concoct (v 1.0.0)
Bins from all three above binning software were refined with metaWRAP binrefiner and only MAGs with >= 90% completetion and <5% contamination were included. This is an accepted High Quality MAG distinction.
Resulting bins were taxonomically identifies with Genome Taxonomy Database Toolkit (GTDB-Tk, v 2.1.0)

## Sheet: MAG_cryoconite
user_genome	classification	fastani_reference	fastani_reference_radius	fastani_taxonomy	fastani_ani	fastani_af	closest_placement_reference	closest_placement_radius	closest_placement_taxonomy	closest_placement_ani	closest_placement_af	pplacer_taxonomy	classification_method	note	other_related_references(genome_id,species_name,radius,ANI,AF)	msa_percent	translation_table	red_value	warnings
cryoconite2_1	d__Bacteria;p__Verrucomicrobiota;c__Verrucomicrobiae;o__Chthoniobacterales;f__UBA10450;g__SZAS-18;s__	N/A	N/A	N/A	N/A	N/A	GCA_018240025.1	95	d__Bacteria;p__Verrucomicrobiota;c__Verrucomicrobiae;o__Chthoniobacterales;f__UBA10450;g__SZAS-18;s__SZAS-18 sp018240025	76.3	0.16	d__Bacteria;p__Verrucomicrobiota;c__Verrucomicrobiae;o__Chthoniobacterales;f__UBA10450;g__SZAS-18;s__	taxonomic classification defined by topology and ANI	classification based on placement in class-level tree	N/A	80.34	11	0.855122	N/A
cryoconite2_10	d__Bacteria;p__Proteobacteria;c__Alphaproteobacteria;o__Sphingomonadales;f__Sphingomonadaceae;g__Novosphingobium;s__	N/A	N/A	N/A	N/A	N/A	GCF_001519065.1	95	d__Bacteria;p__Proteobacteria;c__Alphaproteobacteria;o__Sphingomonadales;f__Sphingomonadaceae;g__Novosphingobium;s__Novosphingobium sp001519065	83.39	0.79	d__Bacteria;p__Proteobacteria;c__Alphaproteobacteria;o__Sphingomonadales;f__Sphingomonadaceae;g__Novosphingobium;s__	taxonomic classification defined by topology and ANI	classification based on placement in class-level tree	GCF_000429005.1, s__Novosphingobium acidiphilum, 95.0, 82.28, 0.78; GCA_903832325.1, s__Novosphingobium sp903832325, 95.0, 82.23, 0.74; GCF_001519055.1, s__Novosphingobium sp001519055, 95.0, 81.19, 0.72; GCA_903893935.1, s__Novosphingobium sp903893935, 95.0, 81.16, 0.55; GCA_903848655.1, s__Novosphingobium sp903848655, 95.0, 80.64, 0.58; GCA_903868655.1, s__Novosphingobium sp903868655, 95.0, 80.1…	87.95	11	0.99497	Genome not assigned to closest species as it falls outside its pre-defined ANI radius
cryoconite2_11	d__Bacteria;p__Acidobacteriota;c__Acidobacteriae;o__Bryobacterales;f__Bryobacteraceae;g__BOG-234;s__	N/A	N/A	N/A	N/A	N/A	GCA_903923395.1	95	d__Bacteria;p__Acidobacteriota;c__Acidobacteriae;o__Bryobacterales;f__Bryobacteraceae;g__BOG-234;s__BOG-234 sp903923395	77.01	0.14	d__Bacteria;p__Acidobacteriota;c__Acidobacteriae;o__Bryobacterales;f__Bryobacteraceae;g__BOG-234;s__	taxonomic classification defined by topology and ANI	classification based on placement in class-level tree	GCA_903828455.1, s__BOG-234 sp903828455, 95.0, 76.71, 0.11; GCA_903851195.1, s__BOG-234 sp903851195, 95.0, 76.63, 0.13; GCA_903875575.1, s__BOG-234 sp903875575, 95.0, 76.47, 0.07; GCA_903900705.1, s__BOG-234 sp903900705, 95.0, 76.35, 0.1; GCA_903907865.1, s__BOG-234 sp903907865, 95.0, 76.31, 0.09; GCA_903925015.1, s__BOG-234 sp903925015, 95.0, 76.2, 0.07; GCA_903893525.1, s__BOG-234 sp903893525, …	90.35	11	0.933326	N/A
cryoconite2_12	d__Bacteria;p__Actinobacteriota;c__Acidimicrobiia;o__Acidimicrobiales;f__RAAP-2;g__Bog-756;s__	N/A	N/A	N/A	N/A	N/A	GCA_003153575.1	95	d__Bacteria;p__Actinobacteriota;c__Acidimicrobiia;o__Acidimicrobiales;f__RAAP-2;g__Bog-756;s__Bog-756 sp003153575	81.09	0.53	d__Bacteria;p__Actinobacteriota;c__Acidimicrobiia;o__Acidimicrobiales;f__RAAP-2;g__Bog-756;s__	taxonomic classification defined by topology and ANI	classification based on placement in class-level tree	GCA_003164095.1, s__Bog-756 sp003164095, 95.0, 80.57, 0.56; GCA_017883025.1, s__Bog-756 sp017883025, 95.0, 79.87, 0.54; GCA_903849265.1, s__Bog-756 sp903849265, 95.0, 79.5, 0.51; GCA_903906055.1, s__Bog-756 sp903906055, 95.0, 79.42, 0.42; GCA_003157945.1, s__Bog-756 sp003157945, 95.0, 79.39, 0.44; GCA_017883065.1, s__Bog-756 sp017883065, 95.0, 78.66, 0.39; GCA_003138855.1, s__Bog-756 sp003138855,…	92.73	11	0.954924	Genome not assigned to closest species as it falls outside its pre-defined ANI radius
cryoconite2_13	d__Bacteria;p__Proteobacteria;c__Gammaproteobacteria;o__Burkholderiales;f__Burkholderiaceae;g__Schlegelella_A;s__	N/A	N/A	N/A	N/A	N/A	GCA_017881025.1	95	d__Bacteria;p__Proteobacteria;c__Gammaproteobacteria;o__Burkholderiales;f__Burkholderiaceae;g__Schlegelella_A;s__Schlegelella_A sp017881025	85.72	0.68	d__Bacteria;p__Proteobacteria;c__Gammaproteobacteria;o__Burkholderiales;f__Burkholderiaceae;g__Schlegelella_A;s__	taxonomic classification defined by topology and ANI	classification based on placement in class-level tree	GCA_003152055.1, s__Schlegelella_A sp003152055, 95.0, 82.26, 0.62; GCF_013366375.1, s__Schlegelella_A koreensis, 95.0, 81.5, 0.58	86.22	11	0.985518	Genome not assigned to closest species as it falls outside its pre-defined ANI radius
cryoconite2_14	d__Bacteria;p__Actinobacteriota;c__Actinomycetia;o__Nanopelagicales;f__Nanopelagicaceae;g__PALSA-747;s__	N/A	N/A	N/A	N/A	N/A	GCA_903916385.1	95	d__Bacteria;p__Actinobacteriota;c__Actinomycetia;o__Nanopelagicales;f__Nanopelagicaceae;g__PALSA-747;s__PALSA-747 sp903916385	78.74	0.37	d__Bacteria;p__Actinobacteriota;c__Actinomycetia;o__Nanopelagicales;f__Nanopelagicaceae;g__PALSA-747;s__	taxonomic classification defined by topology and ANI	classification based on placement in class-level tree	GCA_903932705.1, s__PALSA-747 sp903932705, 95.0, 78.79, 0.29; GCA_903933585.1, s__PALSA-747 sp903933585, 95.0, 78.51, 0.3; GCA_003151395.1, s__PALSA-747 sp003151395, 95.0, 78.36, 0.22; GCA_903827345.1, s__PALSA-747 sp903827345, 95.0, 78.1, 0.29; GCA_903916775.1, s__PALSA-747 sp903916775, 95.0, 77.94, 0.15; GCA_903839355.1, s__PALSA-747 sp903839355, 95.0, 77.86, 0.24; GCA_903838295.1, s__PALSA-747…	89.44	11	0.983636	N/A
cryoconite2_15	d__Bacteria;p__Proteobacteria;c__Gammaproteobacteria;o__Xanthomonadales;f__Rhodanobacteraceae;g__Dokdonella_A;s__	N/A	N/A	N/A	N/A	N/A	GCA_003142815.1	95	d__Bacteria;p__Proteobacteria;c__Gammaproteobacteria;o__Xanthomonadales;f__Rhodanobacteraceae;g__Dokdonella_A;s__Dokdonella_A sp003142815	88.62	0.82	d__Bacteria;p__Proteobacteria;c__Gammaproteobacteria;o__Xanthomonadales;f__Rhodanobacteraceae;g__Dokdonella_A;s__	taxonomic classification defined by topology and ANI	classification based on placement in class-level tree	GCA_009996615.1, s__Dokdonella_A sp009996615, 95.0, 80.07, 0.65; GCA_017744955.1, s__Dokdonella_A sp017744955, 95.0, 79.73, 0.64; GCF_004342425.1, s__Dokdonella_A fugitiva, 95.0, 79.66, 0.59; GCF_014138265.1, s__Dokdonella_A fugitiva_A, 95.0, 79.65, 0.63; GCA_004143945.1, s__Dokdonella_A sp004143945, 95.0, 79.31, 0.51; GCA_002297645.1, s__Dokdonella_A sp002297645, 95.0, 79.14, 0.48; GCA_017305135…	88.26	11	0.982296	Genome not assigned to closest species as it falls outside its pre-defined ANI radius
cryoconite2_16	d__Bacteria;p__Proteobacteria;c__Gammaproteobacteria;o__Burkholderiales;f__Usitatibacteraceae;g__UKL13-2;s__	N/A	N/A	N/A	N/A	N/A	N/A	N/A	N/A	N/A	N/A	d__Bacteria;p__Proteobacteria;c__Gammaproteobacteria;o__Burkholderiales;f__Usitatibacteraceae;g__UKL13-2;s__	taxonomic novelty determined using RED	classification based on placement in class-level tree	N/A	96.56	11	0.901838	N/A
cryoconite2_17	d__Bacteria;p__Eremiobacterota;c__Eremiobacteria;o__Baltobacterales;f__Baltobacteraceae;g__Palsa-1515;s__	N/A	N/A	N/A	N/A	N/A	GCA_903970385.1	95	d__Bacteria;p__Eremiobacterota;c__Eremiobacteria;o__Baltobacterales;f__Baltobacteraceae;g__Palsa-1515;s__Palsa-1515 sp903970385	77.75	0.35	d__Bacteria;p__Eremiobacterota;c__Eremiobacteria;o__Baltobacterales;f__Baltobacteraceae;g__Palsa-1515;s__	taxonomic classification defined by topology and ANI	classification based on placement in class-level tree	N/A	90.01	11	0.93582	N/A
cryoconite2_18	d__Bacteria;p__Acidobacteriota;c__Acidobacteriae;o__Bryobacterales;f__Bryobacteraceae;g__;s__	N/A	N/A	N/A	N/A	N/A	N/A	N/A	N/A	N/A	N/A	d__Bacteria;p__Acidobacteriota;c__Acidobacteriae;o__Bryobacterales;f__Bryobacteraceae;g__;s__	taxonomic novelty determined using RED	classification based on placement in class-level tree	N/A	88.5	11	0.862084	N/A
cryoconite2_19	d__Bacteria;p__Gemmatimonadota;c__Gemmatimonadetes;o__Gemmatimonadales;f__Gemmatimonadaceae;g__AG11;s__AG11 sp014378185	GCA_014378185.1	95	d__Bacteria;p__Gemmatimonadota;c__Gemmatimonadetes;o__Gemmatimonadales;f__Gemmatimonadaceae;g__AG11;s__AG11 sp014378185	96.79	0.83	GCA_014378185.1	95	d__Bacteria;p__Gemmatimonadota;c__Gemmatimonadetes;o__Gemmatimonadales;f__Gemmatimonadaceae;g__AG11;s__AG11 sp014378185	96.79	0.83	d__Bacteria;p__Gemmatimonadota;c__Gemmatimonadetes;o__Gemmatimonadales;f__Gemmatimonadaceae;g__AG11;s__	taxonomic classification defined by topology and ANI	topological placement and ANI have congruent species assignments	GCA_013361335.1, s__AG11 sp013361335, 95.0, 78.56, 0.36; GCA_002215645.1, s__AG11 sp002215645, 95.0, 78.41, 0.32; GCA_003223455.1, s__AG11 sp003223455, 95.0, 78.02, 0.31	79.53	11	N/A	N/A
cryoconite2_2	d__Bacteria;p__Acidobacteriota;c__Acidobacteriae;o__Acidobacteriales;f__Acidobacteriaceae;g__Edaphobacter;s__	N/A	N/A	N/A	N/A	N/A	GCF_018449545.1	95	d__Bacteria;p__Acidobacteriota;c__Acidobacteriae;o__Acidobacteriales;f__Acidobacteriaceae;g__Edaphobacter;s__Edaphobacter sp018449545	79.94	0.41	d__Bacteria;p__Acidobacteriota;c__Acidobacteriae;o__Acidobacteriales;f__Acidobacteriaceae;g__Edaphobacter;s__	taxonomic classification defined by topology and ANI	classification based on placement in class-level tree	GCF_003751275.1, s__Edaphobacter sp003751275, 95.0, 79.78, 0.4; GCF_009765825.1, s__Edaphobacter sp009765825, 95.0, 79.69, 0.39; GCF_003945235.1, s__Edaphobacter aggregans_A, 95.0, 79.59, 0.39; GCF_014201375.1, s__Edaphobacter lichenicola_D, 95.0, 79.53, 0.37; GCF_014201315.1, s__Edaphobacter lichenicola_B, 95.0, 79.52, 0.38; GCF_013410115.1, s__Edaphobacter lichenicola_A, 95.0, 79.44, 0.35; GCF_…	80.3	11	0.953549	N/A
cryoconite2_20	d__Bacteria;p__Proteobacteria;c__Gammaproteobacteria;o__Burkholderiales;f__Burkholderiaceae;g__Polaromonas;s__	N/A	N/A	N/A	N/A	N/A	GCA_004293655.1	95	d__Bacteria;p__Proteobacteria;c__Gammaproteobacteria;o__Burkholderiales;f__Burkholderiaceae;g__Polaromonas;s__Polaromonas sp004293655	78.77	0.43	d__Bacteria;p__Proteobacteria;c__Gammaproteobacteria;o__Burkholderiales;f__Burkholderiaceae;g__Polaromonas;s__	taxonomic classification defined by topology and ANI	classification based on placement in class-level tree	GCF_003711205.1, s__Polaromonas sp003711205, 95.0, 78.1, 0.41; GCF_900116715.1, s__Polaromonas sp900116715, 95.0, 78.0, 0.43; GCA_016185115.1, s__Polaromonas sp016185115, 95.0, 77.98, 0.39; GCA_012927455.1, s__Polaromonas sp012927455, 95.0, 77.81, 0.37; GCF_900112285.1, s__Polaromonas sp900112285, 95.0, 77.81, 0.36; GCA_903926695.1, s__Polaromonas sp903926695, 95.0, 77.76, 0.26; GCA_013817205.1, …	77.1	11	0.984866	N/A
cryoconite2_21	d__Bacteria;p__Proteobacteria;c__Gammaproteobacteria;o__Burkholderiales;f__Usitatibacteraceae;g__UKL13-2;s__	N/A	N/A	N/A	N/A	N/A	N/A	N/A	N/A	N/A	N/A	d__Bacteria;p__Proteobacteria;c__Gammaproteobacteria;o__Burkholderiales;f__Usitatibacteraceae;g__UKL13-2;s__	taxonomic novelty determined using RED	classification based on placement in class-level tree	N/A	93.13	11	0.902408	N/A
cryoconite2_22	d__Bacteria;p__Actinobacteriota;c__Actinomycetia;o__Actinomycetales;f__Dermatophilaceae;g__UBA4719;s__	N/A	N/A	N/A	N/A	N/A	N/A	N/A	N/A	N/A	N/A	d__Bacteria;p__Actinobacteriota;c__Actinomycetia;o__Actinomycetales;f__Dermatophilaceae;g__UBA4719;s__	taxonomic classification defined by topology and ANI	classification based on placement in class-level tree	GCA_002404345.1, s__UBA4719 sp002404345, 95.0, 82.17, 0.57; GCA_003132125.1, s__UBA4719 sp003132125, 95.0, 81.94, 0.51; GCA_012927555.1, s__UBA4719 sp012927555, 95.0, 81.76, 0.59; GCA_014377705.1, s__UBA4719 sp014377705, 95.0, 81.03, 0.56; GCA_003157445.1, s__UBA4719 sp003157445, 95.0, 79.29, 0.35	91.5	11	0.941995	Genome not assigned to closest species as it falls outside its pre-defined ANI radius
cryoconite2_23	d__Bacteria;p__Proteobacteria;c__Alphaproteobacteria;o__Caulobacterales;f__Caulobacteraceae;g__Palsa-881;s__	N/A	N/A	N/A	N/A	N/A	N/A	N/A	N/A	N/A	N/A	d__Bacteria;p__Proteobacteria;c__Alphaproteobacteria;o__Caulobacterales;f__Caulobacteraceae;g__Palsa-881;s__	ANI	classification based on placement in class-level tree	GCA_013815405.1, s__Palsa-881 sp013815405, 95.0, 78.37, 0.28; GCA_903923135.1, s__Palsa-881 sp903923135, 95.0, 77.9, 0.29; GCA_018241335.1, s__Palsa-881 sp018241335, 95.0, 77.87, 0.28; GCA_903872075.1, s__Palsa-881 sp903872075, 95.0, 77.69, 0.29; GCA_903870555.1, s__Palsa-881 sp903870555, 95.0, 77.63, 0.24; GCA_019232665.1, s__Palsa-881 sp019232665, 95.0, 77.36, 0.21; GCA_019247715.1, s__Palsa-88…	90.65	11	0.957584	N/A
cryoconite2_24	d__Bacteria;p__Myxococcota;c__Polyangia;o__Polyangiales;f__Polyangiaceae;g__;s__	N/A	N/A	N/A	N/A	N/A	GCA_016703425.1	95	d__Bacteria;p__Myxococcota;c__Polyangia;o__Polyangiales;f__Polyangiaceae;g__JADJCA01;s__JADJCA01 sp016703425	76.34	0.18	d__Bacteria;p__Myxococcota;c__Polyangia;o__Polyangiales;f__Polyangiaceae;g__;s__	taxonomic classification defined by topology and ANI	classification based on placement in class-level tree	N/A	82.82	11	0.813656	N/A
cryoconite2_25	d__Bacteria;p__Proteobacteria;c__Gammaproteobacteria;o__Burkholderiales;f__Burkholderiaceae;g__Ramlibacter;s__	N/A	N/A	N/A	N/A	N/A	GCA_014376915.1	95	d__Bacteria;p__Proteobacteria;c__Gammaproteobacteria;o__Burkholderiales;f__Burkholderiaceae;g__Ramlibacter;s__Ramlibacter sp014376915	82.92	0.64	d__Bacteria;p__Proteobacteria;c__Gammaproteobacteria;o__Burkholderiales;f__Burkholderiaceae;g__Ramlibacter;s__	taxonomic classification defined by topology and ANI	classification based on placement in class-level tree	GCA_016191525.1, s__Ramlibacter sp016191525, 95.0, 81.36, 0.58; GCF_000215705.1, s__Ramlibacter tataouinensis, 95.0, 80.94, 0.53; GCF_001424545.1, s__Ramlibacter sp001424545, 95.0, 80.74, 0.52; GCF_013155545.1, s__Ramlibacter soli, 95.0, 80.7, 0.52; GCF_001580455.1, s__Ramlibacter tataouinensis_B, 95.0, 80.59, 0.51; GCF_013778345.1, s__Ramlibacter sp013778345, 95.0, 80.54, 0.55; GCA_002427815.1, …	90.73	11	0.979643	Genome not assigned to closest species as it falls outside its pre-defined ANI radius
cryoconite2_26	d__Bacteria;p__Proteobacteria;c__Gammaproteobacteria;o__Steroidobacterales;f__Steroidobacteraceae;g__Bog-1198;s__	N/A	N/A	N/A	N/A	N/A	N/A	N/A	N/A	N/A	N/A	d__Bacteria;p__Proteobacteria;c__Gammaproteobacteria;o__Steroidobacterales;f__Steroidobacteraceae;g__Bog-1198;s__	ANI	classification based on placement in class-level tree	GCA_003132425.1, s__Bog-1198 sp003132425, 95.0, 77.17, 0.08; GCA_003134045.1, s__Bog-1198 sp003134045, 95.0, 77.04, 0.08; GCA_003164785.1, s__Bog-1198 sp003164785, 95.0, 76.63, 0.07; GCA_003165495.1, s__Bog-1198 sp003165495, 95.0, 76.56, 0.06; GCA_003137095.1, s__Bog-1198 sp003137095, 95.0, 76.22, 0.06	98.51	11	0.946932	N/A
cryoconite2_27	d__Bacteria;p__Proteobacteria;c__Alphaproteobacteria;o__Sphingomonadales;f__Sphingomonadaceae;g__CAHJWT01;s__	N/A	N/A	N/A	N/A	N/A	N/A	N/A	N/A	N/A	N/A	d__Bacteria;p__Proteobacteria;c__Alphaproteobacteria;o__Sphingomonadales;f__Sphingomonadaceae;g__CAHJWT01;s__	taxonomic novelty determined using RED	classification based on placement in class-level tree	N/A	86.74	11	0.918925	N/A
cryoconite2_28	d__Bacteria;p__Proteobacteria;c__Alphaproteobacteria;o__Acetobacterales;f__Acetobacteraceae;g__CAITOL01;s__	N/A	N/A	N/A	N/A	N/A	GCA_014377905.1	95	d__Bacteria;p__Proteobacteria;c__Alphaproteobacteria;o__Acetobacterales;f__Acetobacteraceae;g__CAITOL01;s__CAITOL01 sp014377905	82.31	0.69	d__Bacteria;p__Proteobacteria;c__Alphaproteobacteria;o__Acetobacterales;f__Acetobacteraceae;g__CAITOL01;s__	taxonomic classification defined by topology and ANI	classification based on placement in class-level tree	GCA_903893975.1, s__CAITOL01 sp903893975, 95.0, 79.08, 0.45	91.26	11	0.982815	Genome not assigned to closest species as it falls outside its pre-defined ANI radius
cryoconite2_3	d__Bacteria;p__Armatimonadota;c__Armatimonadia;o__Armatimonadales;f__Capsulimonadaceae;g__JAFAZD01;s__	N/A	N/A	N/A	N/A	N/A	GCA_019239955.1	95	d__Bacteria;p__Armatimonadota;c__Armatimonadia;o__Armatimonadales;f__Capsulimonadaceae;g__JAFAZD01;s__JAFAZD01 sp019239955	75.82	0.12	d__Bacteria;p__Armatimonadota;c__Armatimonadia;o__Armatimonadales;f__Capsulimonadaceae;g__JAFAZD01;s__	taxonomic classification defined by topology and ANI	classification based on placement in class-level tree	N/A	86.58	11	0.870098	N/A
cryoconite2_4	d__Bacteria;p__Actinobacteriota;c__Actinomycetia;o__Actinomycetales;f__Microbacteriaceae;g__Lacisediminihabitans;s__	N/A	N/A	N/A	N/A	N/A	GCF_015751965.1	95	d__Bacteria;p__Actinobacteriota;c__Actinomycetia;o__Actinomycetales;f__Microbacteriaceae;g__Lacisediminihabitans;s__Lacisediminihabitans sp015751965	79.38	0.46	d__Bacteria;p__Actinobacteriota;c__Actinomycetia;o__Actinomycetales;f__Microbacteriaceae;g__Lacisediminihabitans;s__	taxonomic classification defined by topology and ANI	classification based on placement in class-level tree	GCF_014217685.1, s__Lacisediminihabitans sp014217685, 95.0, 80.62, 0.59; GCF_008040105.1, s__Lacisediminihabitans profunda, 95.0, 79.05, 0.42; GCA_003454135.1, s__Lacisediminihabitans sp003454135, 95.0, 78.37, 0.31; GCF_016634425.1, s__Lacisediminihabitans sp016634425, 95.0, 78.14, 0.28	77.07	11	0.989395	Genome not assigned to closest species as it falls outside its pre-defined ANI radius
cryoconite2_5	d__Bacteria;p__Bacteroidota;c__Bacteroidia;o__Chitinophagales;f__Saprospiraceae;g__JAAFJT01;s__	N/A	N/A	N/A	N/A	N/A	GCA_016787525.1	95	d__Bacteria;p__Bacteroidota;c__Bacteroidia;o__Chitinophagales;f__Saprospiraceae;g__JAAFJT01;s__JAAFJT01 sp016787525	75.02	0.04	d__Bacteria;p__Bacteroidota;c__Bacteroidia;o__Chitinophagales;f__Saprospiraceae;g__JAAFJT01;s__	taxonomic classification defined by topology and ANI	classification based on placement in class-level tree	GCA_013298955.1, s__JAAFJT01 sp013298955, 95.0, 75.01, 0.03	90.61	11	0.908979	N/A
cryoconite2_6	d__Bacteria;p__Cyanobacteria;c__Cyanobacteriia;o__Leptolyngbyales;f__Leptolyngbyaceae;g__Phormidesmis_A;s__Phormidesmis_A priestleyi_B	GCF_001650195.1	95	d__Bacteria;p__Cyanobacteria;c__Cyanobacteriia;o__Leptolyngbyales;f__Leptolyngbyaceae;g__Phormidesmis_A;s__Phormidesmis_A priestleyi_B	98.32	0.91	GCF_001650195.1	95	d__Bacteria;p__Cyanobacteria;c__Cyanobacteriia;o__Leptolyngbyales;f__Leptolyngbyaceae;g__Phormidesmis_A;s__Phormidesmis_A priestleyi_B	98.32	0.91	d__Bacteria;p__Cyanobacteria;c__Cyanobacteriia;o__Leptolyngbyales;f__Leptolyngbyaceae;g__Phormidesmis_A;s__	taxonomic classification defined by topology and ANI	topological placement and ANI have congruent species assignments	GCF_001895925.1, s__Phormidesmis_A priestleyi_A, 95.0, 82.92, 0.69	90.67	11	N/A	N/A
cryoconite2_7	d__Bacteria;p__Bacteroidota;c__Bacteroidia;o__Sphingobacteriales;f__CAIKLP01;g__;s__	N/A	N/A	N/A	N/A	N/A	N/A	N/A	N/A	N/A	N/A	d__Bacteria;p__Bacteroidota;c__Bacteroidia;o__Sphingobacteriales;f__CAIKLP01;g__;s__	taxonomic novelty determined using RED	classification based on placement in class-level tree	N/A	95.81	11	0.727395	N/A
cryoconite2_8	d__Bacteria;p__Proteobacteria;c__Gammaproteobacteria;o__Burkholderiales;f__Burkholderiaceae;g__Schlegelella_A;s__	N/A	N/A	N/A	N/A	N/A	GCA_017881025.1	95	d__Bacteria;p__Proteobacteria;c__Gammaproteobacteria;o__Burkholderiales;f__Burkholderiaceae;g__Schlegelella_A;s__Schlegelella_A sp017881025	82.41	0.61	d__Bacteria;p__Proteobacteria;c__Gammaproteobacteria;o__Burkholderiales;f__Burkholderiaceae;g__Schlegelella_A;s__	taxonomic classification defined by topology and ANI	classification based on placement in class-level tree	GCA_003152055.1, s__Schlegelella_A sp003152055, 95.0, 80.96, 0.59; GCF_013366375.1, s__Schlegelella_A koreensis, 95.0, 80.54, 0.57	85.03	11	0.981362	Genome not assigned to closest species as it falls outside its pre-defined ANI radius
cryoconite2_9	d__Bacteria;p__Bacteroidota;c__Bacteroidia;o__Chitinophagales;f__Chitinophagaceae;g__Ferruginibacter;s__Ferruginibacter sp014377975	GCA_014377975.1	95	d__Bacteria;p__Bacteroidota;c__Bacteroidia;o__Chitinophagales;f__Chitinophagaceae;g__Ferruginibacter;s__Ferruginibacter sp014377975	99.08	0.83	GCA_014377975.1	95	d__Bacteria;p__Bacteroidota;c__Bacteroidia;o__Chitinophagales;f__Chitinophagaceae;g__Ferruginibacter;s__Ferruginibacter sp014377975	99.08	0.83	d__Bacteria;p__Bacteroidota;c__Bacteroidia;o__Chitinophagales;f__Chitinophagaceae;g__Ferruginibacter;s__	taxonomic classification defined by topology and ANI	topological placement and ANI have congruent species assignments	GCA_016710935.1, s__Ferruginibacter sp016710935, 95.0, 76.79, 0.14; GCA_014379625.1, s__Ferruginibacter sp014379625, 95.0, 76.75, 0.18; GCA_016715365.1, s__Ferruginibacter sp016715365, 95.0, 76.67, 0.15; GCA_013141115.1, s__Ferruginibacter sp013141115, 95.0, 76.66, 0.16; GCA_017983695.1, s__Ferruginibacter sp017983695, 95.0, 76.53, 0.17; GCA_014377385.1, s__Ferruginibacter sp014377385, 95.0, 76.5…	91.2	11	N/A	N/A
cryoconite3_1	d__Bacteria;p__Proteobacteria;c__Gammaproteobacteria;o__Burkholderiales;f__Burkholderiaceae;g__Polaromonas;s__	N/A	N/A	N/A	N/A	N/A	GCA_004293655.1	95	d__Bacteria;p__Proteobacteria;c__Gammaproteobacteria;o__Burkholderiales;f__Burkholderiaceae;g__Polaromonas;s__Polaromonas sp004293655	78.73	0.41	d__Bacteria;p__Proteobacteria;c__Gammaproteobacteria;o__Burkholderiales;f__Burkholderiaceae;g__Polaromonas;s__	taxonomic classification defined by topology and ANI	classification based on placement in class-level tree	GCF_003711205.1, s__Polaromonas sp003711205, 95.0, 78.25, 0.41; GCF_900116715.1, s__Polaromonas sp900116715, 95.0, 78.07, 0.42; GCA_018780625.1, s__Polaromonas sp018780625, 95.0, 78.02, 0.33; GCA_016185115.1, s__Polaromonas sp016185115, 95.0, 78.0, 0.38; GCF_900103405.1, s__Polaromonas sp900103405, 95.0, 77.9, 0.39; GCA_012927455.1, s__Polaromonas sp012927455, 95.0, 77.84, 0.36; GCF_000013865.1, …	80.36	11	0.984482	N/A
cryoconite3_10	d__Bacteria;p__Eremiobacterota;c__Eremiobacteria;o__Baltobacterales;f__Baltobacteraceae;g__Palsa-1515;s__	N/A	N/A	N/A	N/A	N/A	GCA_903970385.1	95	d__Bacteria;p__Eremiobacterota;c__Eremiobacteria;o__Baltobacterales;f__Baltobacteraceae;g__Palsa-1515;s__Palsa-1515 sp903970385	77.78	0.34	d__Bacteria;p__Eremiobacterota;c__Eremiobacteria;o__Baltobacterales;f__Baltobacteraceae;g__Palsa-1515;s__	taxonomic classification defined by topology and ANI	classification based on placement in class-level tree	N/A	88.96	11	0.935008	N/A
cryoconite3_11	d__Bacteria;p__Proteobacteria;c__Alphaproteobacteria;o__Acetobacterales;f__Acetobacteraceae;g__CAITOL01;s__	N/A	N/A	N/A	N/A	N/A	GCA_014377905.1	95	d__Bacteria;p__Proteobacteria;c__Alphaproteobacteria;o__Acetobacterales;f__Acetobacteraceae;g__CAITOL01;s__CAITOL01 sp014377905	82.2	0.68	d__Bacteria;p__Proteobacteria;c__Alphaproteobacteria;o__Acetobacterales;f__Acetobacteraceae;g__CAITOL01;s__	taxonomic classification defined by topology and ANI	classification based on placement in class-level tree	GCA_903893975.1, s__CAITOL01 sp903893975, 95.0, 79.04, 0.45	90.01	11	0.983378	Genome not assigned to closest species as it falls outside its pre-defined ANI radius
cryoconite3_12	d__Bacteria;p__Bacteroidota;c__Bacteroidia;o__Chitinophagales;f__Saprospiraceae;g__JAAFJT01;s__	N/A	N/A	N/A	N/A	N/A	GCA_016787525.1	95	d__Bacteria;p__Bacteroidota;c__Bacteroidia;o__Chitinophagales;f__Saprospiraceae;g__JAAFJT01;s__JAAFJT01 sp016787525	75.08	0.05	d__Bacteria;p__Bacteroidota;c__Bacteroidia;o__Chitinophagales;f__Saprospiraceae;g__JAAFJT01;s__	taxonomic classification defined by topology and ANI	classification based on placement in class-level tree	GCA_013298955.1, s__JAAFJT01 sp013298955, 95.0, 75.04, 0.03	93.92	11	0.909213	N/A
cryoconite3_13	d__Bacteria;p__Bacteroidota;c__Bacteroidia;o__Chitinophagales;f__Chitinophagaceae;g__Ferruginibacter;s__Ferruginibacter sp014377975	GCA_014377975.1	95	d__Bacteria;p__Bacteroidota;c__Bacteroidia;o__Chitinophagales;f__Chitinophagaceae;g__Ferruginibacter;s__Ferruginibacter sp014377975	99.09	0.82	GCA_014377975.1	95	d__Bacteria;p__Bacteroidota;c__Bacteroidia;o__Chitinophagales;f__Chitinophagaceae;g__Ferruginibacter;s__Ferruginibacter sp014377975	99.09	0.82	d__Bacteria;p__Bacteroidota;c__Bacteroidia;o__Chitinophagales;f__Chitinophagaceae;g__Ferruginibacter;s__	taxonomic classification defined by topology and ANI	topological placement and ANI have congruent species assignments	GCA_016710935.1, s__Ferruginibacter sp016710935, 95.0, 76.91, 0.15; GCA_013141115.1, s__Ferruginibacter sp013141115, 95.0, 76.84, 0.17; GCA_017983695.1, s__Ferruginibacter sp017983695, 95.0, 76.77, 0.17; GCA_014379625.1, s__Ferruginibacter sp014379625, 95.0, 76.75, 0.18; GCA_016720775.1, s__Ferruginibacter sp016720775, 95.0, 76.7, 0.1; GCA_016722465.1, s__Ferruginibacter sp016722465, 95.0, 76.7, …	92.43	11	N/A	N/A
cryoconite3_14	d__Bacteria;p__Bacteroidota;c__Bacteroidia;o__Bacteroidales;f__Paludibacteraceae;g__Paludibacter;s__	N/A	N/A	N/A	N/A	N/A	GCA_903929065.1	95	d__Bacteria;p__Bacteroidota;c__Bacteroidia;o__Bacteroidales;f__Paludibacteraceae;g__Paludibacter;s__Paludibacter sp903929065	80.5	0.45	d__Bacteria;p__Bacteroidota;c__Bacteroidia;o__Bacteroidales;f__Paludibacteraceae;g__Paludibacter;s__	taxonomic classification defined by topology and ANI	classification based on placement in class-level tree	GCA_017882285.1, s__Paludibacter sp017882285, 95.0, 78.7, 0.39; GCA_903901975.1, s__Paludibacter sp903901975, 95.0, 78.57, 0.36; GCA_010365115.1, s__Paludibacter sp010365115, 95.0, 78.2, 0.28; GCA_903873355.1, s__Paludibacter sp903873355, 95.0, 78.14, 0.28; GCA_903830915.1, s__Paludibacter sp903830915, 95.0, 78.08, 0.29; GCF_000183135.1, s__Paludibacter propionicigenes, 95.0, 77.8, 0.23; GCA_0032…	88.4	11	0.977961	N/A
cryoconite3_15	d__Bacteria;p__Cyanobacteria;c__Cyanobacteriia;o__Leptolyngbyales;f__Leptolyngbyaceae;g__Phormidesmis_A;s__Phormidesmis_A priestleyi_B	GCF_001650195.1	95	d__Bacteria;p__Cyanobacteria;c__Cyanobacteriia;o__Leptolyngbyales;f__Leptolyngbyaceae;g__Phormidesmis_A;s__Phormidesmis_A priestleyi_B	98.45	0.94	GCF_001650195.1	95	d__Bacteria;p__Cyanobacteria;c__Cyanobacteriia;o__Leptolyngbyales;f__Leptolyngbyaceae;g__Phormidesmis_A;s__Phormidesmis_A priestleyi_B	98.45	0.94	d__Bacteria;p__Cyanobacteria;c__Cyanobacteriia;o__Leptolyngbyales;f__Leptolyngbyaceae;g__Phormidesmis_A;s__	taxonomic classification defined by topology and ANI	topological placement and ANI have congruent species assignments	GCF_001895925.1, s__Phormidesmis_A priestleyi_A, 95.0, 82.86, 0.73	88.19	11	N/A	N/A
cryoconite3_16	d__Bacteria;p__Proteobacteria;c__Alphaproteobacteria;o__Sphingomonadales;f__Sphingomonadaceae;g__CAHJWT01;s__	N/A	N/A	N/A	N/A	N/A	N/A	N/A	N/A	N/A	N/A	d__Bacteria;p__Proteobacteria;c__Alphaproteobacteria;o__Sphingomonadales;f__Sphingomonadaceae;g__CAHJWT01;s__	taxonomic novelty determined using RED	classification based on placement in class-level tree	N/A	88.56	11	0.919129	N/A
cryoconite3_17	d__Bacteria;p__Actinobacteriota;c__Actinomycetia;o__Actinomycetales;f__Dermatophilaceae;g__UBA4719;s__	N/A	N/A	N/A	N/A	N/A	N/A	N/A	N/A	N/A	N/A	d__Bacteria;p__Actinobacteriota;c__Actinomycetia;o__Actinomycetales;f__Dermatophilaceae;g__UBA4719;s__	taxonomic classification defined by topology and ANI	classification based on placement in class-level tree	GCA_002404345.1, s__UBA4719 sp002404345, 95.0, 82.39, 0.53; GCA_003132125.1, s__UBA4719 sp003132125, 95.0, 81.91, 0.48; GCA_012927555.1, s__UBA4719 sp012927555, 95.0, 81.9, 0.56; GCA_014377705.1, s__UBA4719 sp014377705, 95.0, 80.94, 0.55; GCA_003157445.1, s__UBA4719 sp003157445, 95.0, 79.13, 0.34	92.55	11	0.941431	Genome not assigned to closest species as it falls outside its pre-defined ANI radius
cryoconite3_18	d__Bacteria;p__Actinobacteriota;c__Acidimicrobiia;o__Acidimicrobiales;f__RAAP-2;g__Bog-756;s__	N/A	N/A	N/A	N/A	N/A	GCA_003153575.1	95	d__Bacteria;p__Actinobacteriota;c__Acidimicrobiia;o__Acidimicrobiales;f__RAAP-2;g__Bog-756;s__Bog-756 sp003153575	81.1	0.54	d__Bacteria;p__Actinobacteriota;c__Acidimicrobiia;o__Acidimicrobiales;f__RAAP-2;g__Bog-756;s__	taxonomic classification defined by topology and ANI	classification based on placement in class-level tree	GCA_003164095.1, s__Bog-756 sp003164095, 95.0, 80.53, 0.54; GCA_017883025.1, s__Bog-756 sp017883025, 95.0, 79.86, 0.54; GCA_903906055.1, s__Bog-756 sp903906055, 95.0, 79.47, 0.42; GCA_003157945.1, s__Bog-756 sp003157945, 95.0, 79.34, 0.44; GCA_903849265.1, s__Bog-756 sp903849265, 95.0, 79.32, 0.51; GCA_003138855.1, s__Bog-756 sp003138855, 95.0, 78.65, 0.36; GCA_017883065.1, s__Bog-756 sp017883065…	92.41	11	0.955241	Genome not assigned to closest species as it falls outside its pre-defined ANI radius
cryoconite3_19	d__Bacteria;p__Myxococcota;c__Polyangia;o__Polyangiales;f__Polyangiaceae;g__;s__	N/A	N/A	N/A	N/A	N/A	GCA_016703425.1	95	d__Bacteria;p__Myxococcota;c__Polyangia;o__Polyangiales;f__Polyangiaceae;g__JADJCA01;s__JADJCA01 sp016703425	76.34	0.17	d__Bacteria;p__Myxococcota;c__Polyangia;o__Polyangiales;f__Polyangiaceae;g__;s__	taxonomic classification defined by topology and ANI	classification based on placement in class-level tree	N/A	86.38	11	0.812844	N/A
cryoconite3_2	d__Bacteria;p__Proteobacteria;c__Gammaproteobacteria;o__Burkholderiales;f__Usitatibacteraceae;g__UKL13-2;s__	N/A	N/A	N/A	N/A	N/A	N/A	N/A	N/A	N/A	N/A	d__Bacteria;p__Proteobacteria;c__Gammaproteobacteria;o__Burkholderiales;f__Usitatibacteraceae;g__UKL13-2;s__	taxonomic novelty determined using RED	classification based on placement in class-level tree	N/A	87.89	11	0.903257	N/A
cryoconite3_20	d__Bacteria;p__Proteobacteria;c__Gammaproteobacteria;o__Steroidobacterales;f__Steroidobacteraceae;g__Bog-1198;s__	N/A	N/A	N/A	N/A	N/A	N/A	N/A	N/A	N/A	N/A	d__Bacteria;p__Proteobacteria;c__Gammaproteobacteria;o__Steroidobacterales;f__Steroidobacteraceae;g__Bog-1198;s__	ANI	classification based on placement in class-level tree	GCA_003134045.1, s__Bog-1198 sp003134045, 95.0, 77.22, 0.07; GCA_003132425.1, s__Bog-1198 sp003132425, 95.0, 77.05, 0.08; GCA_003164785.1, s__Bog-1198 sp003164785, 95.0, 76.77, 0.07; GCA_003165495.1, s__Bog-1198 sp003165495, 95.0, 76.37, 0.06; GCA_003137095.1, s__Bog-1198 sp003137095, 95.0, 76.09, 0.06	98.51	11	0.946932	N/A
cryoconite3_21	d__Bacteria;p__Proteobacteria;c__Gammaproteobacteria;o__Burkholderiales;f__Burkholderiaceae;g__Ramlibacter;s__	N/A	N/A	N/A	N/A	N/A	GCA_014376915.1	95	d__Bacteria;p__Proteobacteria;c__Gammaproteobacteria;o__Burkholderiales;f__Burkholderiaceae;g__Ramlibacter;s__Ramlibacter sp014376915	82.92	0.62	d__Bacteria;p__Proteobacteria;c__Gammaproteobacteria;o__Burkholderiales;f__Burkholderiaceae;g__Ramlibacter;s__	taxonomic classification defined by topology and ANI	classification based on placement in class-level tree	GCA_016191525.1, s__Ramlibacter sp016191525, 95.0, 81.34, 0.61; GCF_000215705.1, s__Ramlibacter tataouinensis, 95.0, 80.76, 0.54; GCF_013155545.1, s__Ramlibacter soli, 95.0, 80.72, 0.53; GCF_001424545.1, s__Ramlibacter sp001424545, 95.0, 80.71, 0.53; GCF_013778345.1, s__Ramlibacter sp013778345, 95.0, 80.67, 0.56; GCA_002427815.1, s__Ramlibacter tataouinensis_A, 95.0, 80.6, 0.54; GCF_014874145.1, …	77.05	11	0.980479	Genome not assigned to closest species as it falls outside its pre-defined ANI radius
cryoconite3_22	d__Bacteria;p__Bacteroidota;c__Bacteroidia;o__Sphingobacteriales;f__CAIKLP01;g__;s__	N/A	N/A	N/A	N/A	N/A	N/A	N/A	N/A	N/A	N/A	d__Bacteria;p__Bacteroidota;c__Bacteroidia;o__Sphingobacteriales;f__CAIKLP01;g__;s__	taxonomic novelty determined using RED	classification based on placement in class-level tree	N/A	95.79	11	0.727417	N/A
cryoconite3_23	d__Bacteria;p__Armatimonadota;c__Chthonomonadetes;o__Chthonomonadales;f__Chthonomonadaceae;g__;s__	N/A	N/A	N/A	N/A	N/A	N/A	N/A	N/A	N/A	N/A	d__Bacteria;p__Armatimonadota;c__Chthonomonadetes;o__Chthonomonadales;f__Chthonomonadaceae;g__;s__	taxonomic novelty determined using RED	classification based on placement in class-level tree	N/A	71.45	11	0.801668	Genome has more than 10.8% of markers with multiple hits
cryoconite3_24	d__Bacteria;p__Actinobacteriota;c__Actinomycetia;o__Nanopelagicales;f__Nanopelagicaceae;g__PALSA-747;s__	N/A	N/A	N/A	N/A	N/A	GCA_903916385.1	95	d__Bacteria;p__Actinobacteriota;c__Actinomycetia;o__Nanopelagicales;f__Nanopelagicaceae;g__PALSA-747;s__PALSA-747 sp903916385	78.9	0.35	d__Bacteria;p__Actinobacteriota;c__Actinomycetia;o__Nanopelagicales;f__Nanopelagicaceae;g__PALSA-747;s__	taxonomic classification defined by topology and ANI	classification based on placement in class-level tree	GCA_903932705.1, s__PALSA-747 sp903932705, 95.0, 78.93, 0.3; GCA_003151395.1, s__PALSA-747 sp003151395, 95.0, 78.37, 0.21; GCA_903933585.1, s__PALSA-747 sp903933585, 95.0, 78.35, 0.33; GCA_903897155.1, s__PALSA-747 sp903897155, 95.0, 78.19, 0.1; GCA_903839355.1, s__PALSA-747 sp903839355, 95.0, 78.17, 0.24; GCA_903838295.1, s__PALSA-747 sp903838295, 95.0, 78.07, 0.15; GCA_903899375.1, s__PALSA-747…	88.64	11	0.984139	N/A
cryoconite3_25	d__Bacteria;p__Proteobacteria;c__Alphaproteobacteria;o__Caulobacterales;f__Caulobacteraceae;g__Palsa-881;s__	N/A	N/A	N/A	N/A	N/A	N/A	N/A	N/A	N/A	N/A	d__Bacteria;p__Proteobacteria;c__Alphaproteobacteria;o__Caulobacterales;f__Caulobacteraceae;g__Palsa-881;s__	ANI	classification based on placement in class-level tree	GCA_013815405.1, s__Palsa-881 sp013815405, 95.0, 78.37, 0.27; GCA_903923135.1, s__Palsa-881 sp903923135, 95.0, 78.08, 0.29; GCA_018241335.1, s__Palsa-881 sp018241335, 95.0, 77.73, 0.28; GCA_903872075.1, s__Palsa-881 sp903872075, 95.0, 77.68, 0.28; GCA_903870555.1, s__Palsa-881 sp903870555, 95.0, 77.58, 0.24; GCA_019247715.1, s__Palsa-881 sp019247715, 95.0, 77.34, 0.21; GCA_019232665.1, s__Palsa-8…	89.83	11	0.95754	N/A
cryoconite3_26	d__Bacteria;p__Proteobacteria;c__Gammaproteobacteria;o__Burkholderiales;f__Burkholderiaceae;g__Schlegelella_A;s__	N/A	N/A	N/A	N/A	N/A	GCA_017881025.1	95	d__Bacteria;p__Proteobacteria;c__Gammaproteobacteria;o__Burkholderiales;f__Burkholderiaceae;g__Schlegelella_A;s__Schlegelella_A sp017881025	85.77	0.66	d__Bacteria;p__Proteobacteria;c__Gammaproteobacteria;o__Burkholderiales;f__Burkholderiaceae;g__Schlegelella_A;s__	taxonomic classification defined by topology and ANI	classification based on placement in class-level tree	GCA_003152055.1, s__Schlegelella_A sp003152055, 95.0, 82.39, 0.61; GCF_013366375.1, s__Schlegelella_A koreensis, 95.0, 81.53, 0.58	88.64	11	0.985778	Genome not assigned to closest species as it falls outside its pre-defined ANI radius
cryoconite3_27	d__Bacteria;p__Proteobacteria;c__Alphaproteobacteria;o__Sphingomonadales;f__Sphingomonadaceae;g__Novosphingobium;s__	N/A	N/A	N/A	N/A	N/A	GCF_001519055.1	95	d__Bacteria;p__Proteobacteria;c__Alphaproteobacteria;o__Sphingomonadales;f__Sphingomonadaceae;g__Novosphingobium;s__Novosphingobium sp001519055	81.8	0.72	d__Bacteria;p__Proteobacteria;c__Alphaproteobacteria;o__Sphingomonadales;f__Sphingomonadaceae;g__Novosphingobium;s__	taxonomic classification defined by topology and ANI	classification based on placement in class-level tree	GCA_903832325.1, s__Novosphingobium sp903832325, 95.0, 80.82, 0.66; GCF_001519065.1, s__Novosphingobium sp001519065, 95.0, 80.81, 0.63; GCF_000429005.1, s__Novosphingobium acidiphilum, 95.0, 80.57, 0.61; GCA_903893935.1, s__Novosphingobium sp903893935, 95.0, 79.34, 0.41; GCA_903848655.1, s__Novosphingobium sp903848655, 95.0, 79.29, 0.44; GCA_903868655.1, s__Novosphingobium sp903868655, 95.0, 78.8…	82.29	11	0.993737	Genome not assigned to closest species as it falls outside its pre-defined ANI radius
cryoconite3_28	d__Bacteria;p__Proteobacteria;c__Gammaproteobacteria;o__Burkholderiales;f__Burkholderiaceae;g__Schlegelella_A;s__	N/A	N/A	N/A	N/A	N/A	GCA_017881025.1	95	d__Bacteria;p__Proteobacteria;c__Gammaproteobacteria;o__Burkholderiales;f__Burkholderiaceae;g__Schlegelella_A;s__Schlegelella_A sp017881025	82.41	0.55	d__Bacteria;p__Proteobacteria;c__Gammaproteobacteria;o__Burkholderiales;f__Burkholderiaceae;g__Schlegelella_A;s__	taxonomic classification defined by topology and ANI	classification based on placement in class-level tree	GCA_003152055.1, s__Schlegelella_A sp003152055, 95.0, 80.76, 0.53; GCF_013366375.1, s__Schlegelella_A koreensis, 95.0, 80.38, 0.5	74.58	11	0.981454	Genome not assigned to closest species as it falls outside its pre-defined ANI radius
cryoconite3_3	d__Bacteria;p__Actinobacteriota;c__Actinomycetia;o__Actinomycetales;f__Microbacteriaceae;g__Lacisediminihabitans;s__	N/A	N/A	N/A	N/A	N/A	GCF_015751965.1	95	d__Bacteria;p__Actinobacteriota;c__Actinomycetia;o__Actinomycetales;f__Microbacteriaceae;g__Lacisediminihabitans;s__Lacisediminihabitans sp015751965	79.52	0.45	d__Bacteria;p__Actinobacteriota;c__Actinomycetia;o__Actinomycetales;f__Microbacteriaceae;g__Lacisediminihabitans;s__	taxonomic classification defined by topology and ANI	classification based on placement in class-level tree	GCF_014217685.1, s__Lacisediminihabitans sp014217685, 95.0, 80.68, 0.59; GCF_008040105.1, s__Lacisediminihabitans profunda, 95.0, 79.18, 0.42; GCA_003454135.1, s__Lacisediminihabitans sp003454135, 95.0, 78.42, 0.3; GCF_016634425.1, s__Lacisediminihabitans sp016634425, 95.0, 78.07, 0.29	80.8	11	0.989255	Genome not assigned to closest species as it falls outside its pre-defined ANI radius
cryoconite3_4	d__Bacteria;p__Proteobacteria;c__Alphaproteobacteria;o__Sphingomonadales;f__Sphingomonadaceae;g__Novosphingobium;s__	N/A	N/A	N/A	N/A	N/A	GCF_001519065.1	95	d__Bacteria;p__Proteobacteria;c__Alphaproteobacteria;o__Sphingomonadales;f__Sphingomonadaceae;g__Novosphingobium;s__Novosphingobium sp001519065	83.34	0.77	d__Bacteria;p__Proteobacteria;c__Alphaproteobacteria;o__Sphingomonadales;f__Sphingomonadaceae;g__Novosphingobium;s__	taxonomic classification defined by topology and ANI	classification based on placement in class-level tree	GCF_000429005.1, s__Novosphingobium acidiphilum, 95.0, 82.21, 0.76; GCA_903832325.1, s__Novosphingobium sp903832325, 95.0, 82.18, 0.74; GCA_903893935.1, s__Novosphingobium sp903893935, 95.0, 81.34, 0.51; GCF_001519055.1, s__Novosphingobium sp001519055, 95.0, 81.24, 0.71; GCA_903848655.1, s__Novosphingobium sp903848655, 95.0, 80.67, 0.54; GCA_903868655.1, s__Novosphingobium sp903868655, 95.0, 79.8…	90.41	11	0.995196	Genome not assigned to closest species as it falls outside its pre-defined ANI radius
cryoconite3_5	d__Bacteria;p__Verrucomicrobiota;c__Verrucomicrobiae;o__Chthoniobacterales;f__UBA10450;g__SZAS-18;s__	N/A	N/A	N/A	N/A	N/A	GCA_018240025.1	95	d__Bacteria;p__Verrucomicrobiota;c__Verrucomicrobiae;o__Chthoniobacterales;f__UBA10450;g__SZAS-18;s__SZAS-18 sp018240025	76.29	0.16	d__Bacteria;p__Verrucomicrobiota;c__Verrucomicrobiae;o__Chthoniobacterales;f__UBA10450;g__SZAS-18;s__	taxonomic classification defined by topology and ANI	classification based on placement in class-level tree	N/A	70.49	11	0.857652	N/A
cryoconite3_6	d__Bacteria;p__Gemmatimonadota;c__Gemmatimonadetes;o__Gemmatimonadales;f__Gemmatimonadaceae;g__AG11;s__AG11 sp014378185	GCA_014378185.1	95	d__Bacteria;p__Gemmatimonadota;c__Gemmatimonadetes;o__Gemmatimonadales;f__Gemmatimonadaceae;g__AG11;s__AG11 sp014378185	96.72	0.85	GCA_014378185.1	95	d__Bacteria;p__Gemmatimonadota;c__Gemmatimonadetes;o__Gemmatimonadales;f__Gemmatimonadaceae;g__AG11;s__AG11 sp014378185	96.72	0.85	d__Bacteria;p__Gemmatimonadota;c__Gemmatimonadetes;o__Gemmatimonadales;f__Gemmatimonadaceae;g__AG11;s__	taxonomic classification defined by topology and ANI	topological placement and ANI have congruent species assignments	GCA_013361335.1, s__AG11 sp013361335, 95.0, 78.58, 0.36; GCA_002215645.1, s__AG11 sp002215645, 95.0, 78.41, 0.32; GCA_003223455.1, s__AG11 sp003223455, 95.0, 78.05, 0.3	79.19	11	N/A	N/A
cryoconite3_7	d__Bacteria;p__Proteobacteria;c__Gammaproteobacteria;o__Xanthomonadales;f__Rhodanobacteraceae;g__Dokdonella_A;s__	N/A	N/A	N/A	N/A	N/A	GCA_003142815.1	95	d__Bacteria;p__Proteobacteria;c__Gammaproteobacteria;o__Xanthomonadales;f__Rhodanobacteraceae;g__Dokdonella_A;s__Dokdonella_A sp003142815	88.64	0.78	d__Bacteria;p__Proteobacteria;c__Gammaproteobacteria;o__Xanthomonadales;f__Rhodanobacteraceae;g__Dokdonella_A;s__	taxonomic classification defined by topology and ANI	classification based on placement in class-level tree	GCA_009996615.1, s__Dokdonella_A sp009996615, 95.0, 80.14, 0.63; GCA_017744955.1, s__Dokdonella_A sp017744955, 95.0, 79.91, 0.6; GCF_014138265.1, s__Dokdonella_A fugitiva_A, 95.0, 79.74, 0.61; GCF_004342425.1, s__Dokdonella_A fugitiva, 95.0, 79.63, 0.57; GCA_004143945.1, s__Dokdonella_A sp004143945, 95.0, 79.58, 0.48; GCA_002297645.1, s__Dokdonella_A sp002297645, 95.0, 79.33, 0.47; GCA_014338185.…	92.1	11	0.982132	Genome not assigned to closest species as it falls outside its pre-defined ANI radius
cryoconite3_8	d__Bacteria;p__Acidobacteriota;c__Acidobacteriae;o__Bryobacterales;f__Bryobacteraceae;g__BOG-234;s__	N/A	N/A	N/A	N/A	N/A	GCA_903923395.1	95	d__Bacteria;p__Acidobacteriota;c__Acidobacteriae;o__Bryobacterales;f__Bryobacteraceae;g__BOG-234;s__BOG-234 sp903923395	76.88	0.15	d__Bacteria;p__Acidobacteriota;c__Acidobacteriae;o__Bryobacterales;f__Bryobacteraceae;g__BOG-234;s__	taxonomic classification defined by topology and ANI	classification based on placement in class-level tree	GCA_903875575.1, s__BOG-234 sp903875575, 95.0, 76.66, 0.06; GCA_903851195.1, s__BOG-234 sp903851195, 95.0, 76.64, 0.13; GCA_903828455.1, s__BOG-234 sp903828455, 95.0, 76.44, 0.11; GCA_903907865.1, s__BOG-234 sp903907865, 95.0, 76.29, 0.1; GCA_903900705.1, s__BOG-234 sp903900705, 95.0, 76.26, 0.11; GCA_010084195.1, s__BOG-234 sp010084195, 95.0, 76.16, 0.06; GCA_903925015.1, s__BOG-234 sp903925015,…	91.1	11	0.933569	N/A
cryoconite3_9	d__Bacteria;p__Proteobacteria;c__Gammaproteobacteria;o__Burkholderiales;f__Usitatibacteraceae;g__UKL13-2;s__	N/A	N/A	N/A	N/A	N/A	N/A	N/A	N/A	N/A	N/A	d__Bacteria;p__Proteobacteria;c__Gammaproteobacteria;o__Burkholderiales;f__Usitatibacteraceae;g__UKL13-2;s__	taxonomic novelty determined using RED	classification based on placement in class-level tree	N/A	88.96	11	0.902156	N/A
cryoconite1_1	d__Bacteria;p__Bacteroidota;c__Bacteroidia;o__Chitinophagales;f__Chitinophagaceae;g__Ferruginibacter;s__Ferruginibacter sp014377975	GCA_014377975.1	95	d__Bacteria;p__Bacteroidota;c__Bacteroidia;o__Chitinophagales;f__Chitinophagaceae;g__Ferruginibacter;s__Ferruginibacter sp014377975	99.03	0.83	GCA_014377975.1	95	d__Bacteria;p__Bacteroidota;c__Bacteroidia;o__Chitinophagales;f__Chitinophagaceae;g__Ferruginibacter;s__Ferruginibacter sp014377975	99.03	0.83	d__Bacteria;p__Bacteroidota;c__Bacteroidia;o__Chitinophagales;f__Chitinophagaceae;g__Ferruginibacter;s__	taxonomic classification defined by topology and ANI	topological placement and ANI have congruent species assignments	GCA_014379625.1, s__Ferruginibacter sp014379625, 95.0, 76.69, 0.18; GCA_013141115.1, s__Ferruginibacter sp013141115, 95.0, 76.64, 0.17; GCA_014377385.1, s__Ferruginibacter sp014377385, 95.0, 76.62, 0.12; GCA_013288745.1, s__Ferruginibacter sp013288745, 95.0, 76.24, 0.17; GCA_014379905.1, s__Ferruginibacter sp014379905, 95.0, 76.13, 0.1; GCA_903837525.1, s__Ferruginibacter sp903837525, 95.0, 76.1,…	87.19	11	N/A	N/A
cryoconite1_10	d__Bacteria;p__Proteobacteria;c__Gammaproteobacteria;o__Steroidobacterales;f__Steroidobacteraceae;g__Bog-1198;s__	N/A	N/A	N/A	N/A	N/A	N/A	N/A	N/A	N/A	N/A	d__Bacteria;p__Proteobacteria;c__Gammaproteobacteria;o__Steroidobacterales;f__Steroidobacteraceae;g__Bog-1198;s__	ANI	N/A	GCA_003134045.1, s__Bog-1198 sp003134045, 95.0, 77.15, 0.07; GCA_003132425.1, s__Bog-1198 sp003132425, 95.0, 77.08, 0.08; GCA_003164785.1, s__Bog-1198 sp003164785, 95.0, 76.63, 0.07; GCA_003165495.1, s__Bog-1198 sp003165495, 95.0, 76.44, 0.06; GCA_003137095.1, s__Bog-1198 sp003137095, 95.0, 76.18, 0.06	98.49	11	0.938393	N/A
cryoconite1_11	d__Bacteria;p__Gemmatimonadota;c__Gemmatimonadetes;o__Gemmatimonadales;f__Gemmatimonadaceae;g__AG11;s__AG11 sp014378185	GCA_014378185.1	95	d__Bacteria;p__Gemmatimonadota;c__Gemmatimonadetes;o__Gemmatimonadales;f__Gemmatimonadaceae;g__AG11;s__AG11 sp014378185	96.8	0.83	GCA_014378185.1	95	d__Bacteria;p__Gemmatimonadota;c__Gemmatimonadetes;o__Gemmatimonadales;f__Gemmatimonadaceae;g__AG11;s__AG11 sp014378185	96.8	0.83	d__Bacteria;p__Gemmatimonadota;c__Gemmatimonadetes;o__Gemmatimonadales;f__Gemmatimonadaceae;g__AG11;s__	taxonomic classification defined by topology and ANI	topological placement and ANI have congruent species assignments	GCA_013361335.1, s__AG11 sp013361335, 95.0, 78.54, 0.34; GCA_002215645.1, s__AG11 sp002215645, 95.0, 78.36, 0.32; GCA_003223455.1, s__AG11 sp003223455, 95.0, 78.1, 0.3	86.28	11	N/A	N/A
cryoconite1_12	d__Bacteria;p__Proteobacteria;c__Alphaproteobacteria;o__Sphingomonadales;f__Sphingomonadaceae;g__Novosphingobium;s__	N/A	N/A	N/A	N/A	N/A	GCF_001519055.1	95	d__Bacteria;p__Proteobacteria;c__Alphaproteobacteria;o__Sphingomonadales;f__Sphingomonadaceae;g__Novosphingobium;s__Novosphingobium sp001519055	81.76	0.71	d__Bacteria;p__Proteobacteria;c__Alphaproteobacteria;o__Sphingomonadales;f__Sphingomonadaceae;g__Novosphingobium;s__	taxonomic classification defined by topology and ANI	N/A	GCA_903832325.1, s__Novosphingobium sp903832325, 95.0, 80.82, 0.68; GCF_001519065.1, s__Novosphingobium sp001519065, 95.0, 80.79, 0.65; GCF_000429005.1, s__Novosphingobium acidiphilum, 95.0, 80.7, 0.62; GCA_903893935.1, s__Novosphingobium sp903893935, 95.0, 79.53, 0.43; GCA_903848655.1, s__Novosphingobium sp903848655, 95.0, 79.24, 0.46; GCA_903868655.1, s__Novosphingobium sp903868655, 95.0, 78.89…	75.32	11	0.991959	Genome not assigned to closest species as it falls outside its pre-defined ANI radius
cryoconite1_13	d__Bacteria;p__Proteobacteria;c__Alphaproteobacteria;o__Acetobacterales;f__Acetobacteraceae;g__CAIQQQ01;s__	N/A	N/A	N/A	N/A	N/A	GCA_903823665.1	95	d__Bacteria;p__Proteobacteria;c__Alphaproteobacteria;o__Acetobacterales;f__Acetobacteraceae;g__CAIQQQ01;s__CAIQQQ01 sp903823665	78.7	0.39	d__Bacteria;p__Proteobacteria;c__Alphaproteobacteria;o__Acetobacterales;f__Acetobacteraceae;g__CAIQQQ01;s__	taxonomic classification defined by topology and ANI	N/A	GCA_903924855.1, s__CAIQQQ01 sp903924855, 95.0, 78.9, 0.43; GCA_903873995.1, s__CAIQQQ01 sp903873995, 95.0, 78.77, 0.38; GCA_903891315.1, s__CAIQQQ01 sp903891315, 95.0, 77.46, 0.27; GCA_903932545.1, s__CAIQQQ01 sp903932545, 95.0, 76.81, 0.27	71.73	11	0.949489	N/A
cryoconite1_14	d__Bacteria;p__Armatimonadota;c__Armatimonadia;o__Armatimonadales;f__Armatimonadaceae;g__;s__	N/A	N/A	N/A	N/A	N/A	N/A	N/A	N/A	N/A	N/A	d__Bacteria;p__Armatimonadota;c__Armatimonadia;o__Armatimonadales;f__Armatimonadaceae;g__;s__	taxonomic classification fully defined by topology	N/A	N/A	81.4	11	0.7799	N/A
cryoconite1_15	d__Bacteria;p__Cyanobacteria;c__Cyanobacteriia;o__Pseudanabaenales;f__Pseudanabaenaceae;g__Pseudanabaena;s__	N/A	N/A	N/A	N/A	N/A	N/A	N/A	N/A	N/A	N/A	d__Bacteria;p__Cyanobacteria;c__Cyanobacteriia;o__Pseudanabaenales;f__Pseudanabaenaceae;g__Pseudanabaena;s__	taxonomic classification defined by topology and ANI	N/A	GCA_903819605.1, s__Pseudanabaena sp903819605, 95.0, 80.22, 0.55; GCA_003242085.1, s__Pseudanabaena frigida, 95.0, 80.18, 0.72; GCF_002251945.1, s__Pseudanabaena sp002251945, 95.0, 80.07, 0.66; GCF_006937785.1, s__Pseudanabaena sp006937785, 95.0, 79.61, 0.65; GCA_003249035.1, s__Pseudanabaena sp003249035, 95.0, 79.59, 0.62; GCF_002914585.1, s__Pseudanabaena sp002914585, 95.0, 79.57, 0.68; GCF_003…	69.47	11	0.968475	Genome not assigned to closest species as it falls outside its pre-defined ANI radius
cryoconite1_16	d__Bacteria;p__Proteobacteria;c__Alphaproteobacteria;o__Sphingomonadales;f__Sphingomonadaceae;g__CAHJWT01;s__	N/A	N/A	N/A	N/A	N/A	N/A	N/A	N/A	N/A	N/A	d__Bacteria;p__Proteobacteria;c__Alphaproteobacteria;o__Sphingomonadales;f__Sphingomonadaceae;g__;s__	taxonomic novelty determined using RED	N/A	N/A	92.67	11	0.914971	N/A
cryoconite1_17	d__Bacteria;p__Proteobacteria;c__Alphaproteobacteria;o__Sphingomonadales;f__Sphingomonadaceae;g__Novosphingobium;s__	N/A	N/A	N/A	N/A	N/A	GCF_001519065.1	95	d__Bacteria;p__Proteobacteria;c__Alphaproteobacteria;o__Sphingomonadales;f__Sphingomonadaceae;g__Novosphingobium;s__Novosphingobium sp001519065	83.3	0.8	d__Bacteria;p__Proteobacteria;c__Alphaproteobacteria;o__Sphingomonadales;f__Sphingomonadaceae;g__Novosphingobium;s__	taxonomic classification defined by topology and ANI	N/A	GCF_000429005.1, s__Novosphingobium acidiphilum, 95.0, 82.34, 0.77; GCA_903832325.1, s__Novosphingobium sp903832325, 95.0, 82.27, 0.73; GCF_001519055.1, s__Novosphingobium sp001519055, 95.0, 81.26, 0.7; GCA_903893935.1, s__Novosphingobium sp903893935, 95.0, 81.18, 0.54; GCA_903848655.1, s__Novosphingobium sp903848655, 95.0, 80.76, 0.55; GCA_903868655.1, s__Novosphingobium sp903868655, 95.0, 79.94…	88.74	11	0.994346	Genome not assigned to closest species as it falls outside its pre-defined ANI radius
cryoconite1_18	d__Bacteria;p__Proteobacteria;c__Gammaproteobacteria;o__Burkholderiales;f__UKL13-2;g__;s__	N/A	N/A	N/A	N/A	N/A	N/A	N/A	N/A	N/A	N/A	d__Bacteria;p__Proteobacteria;c__Gammaproteobacteria;o__Burkholderiales;f__UKL13-2;g__;s__	taxonomic novelty determined using RED	N/A	N/A	80.41	11	0.886302	N/A
cryoconite1_19	d__Bacteria;p__Myxococcota;c__Polyangia;o__Polyangiales;f__Polyangiaceae;g__;s__	N/A	N/A	N/A	N/A	N/A	N/A	N/A	N/A	N/A	N/A	d__Bacteria;p__Myxococcota;c__Polyangia;o__Polyangiales;f__Polyangiaceae;g__;s__	taxonomic classification fully defined by topology	N/A	N/A	86.7	11	0.806395	N/A
cryoconite1_2	d__Bacteria;p__Proteobacteria;c__Gammaproteobacteria;o__Burkholderiales;f__Burkholderiaceae;g__Rhizobacter;s__	N/A	N/A	N/A	N/A	N/A	GCA_003152055.1	95	d__Bacteria;p__Proteobacteria;c__Gammaproteobacteria;o__Burkholderiales;f__Burkholderiaceae;g__Rhizobacter;s__Rhizobacter sp003152055	82.22	0.61	d__Bacteria;p__Proteobacteria;c__Gammaproteobacteria;o__Burkholderiales;f__Burkholderiaceae;g__Rhizobacter;s__	taxonomic classification defined by topology and ANI	N/A	GCF_013366375.1, s__Rhizobacter sp013366375, 95.0, 81.55, 0.56; GCF_001425865.1, s__Rhizobacter sp001425865, 95.0, 81.2, 0.6; GCF_012932665.1, s__Rhizobacter sp012932665, 95.0, 80.51, 0.57; GCF_000800095.1, s__Rhizobacter sp000800095, 95.0, 80.38, 0.56; GCF_000799605.1, s__Rhizobacter sp000799605, 95.0, 80.35, 0.55; GCF_900142965.1, s__Rhizobacter sp900142965, 95.0, 80.32, 0.54; GCF_001425825.1, …	86.82	11	0.977198	N/A
cryoconite1_20	d__Bacteria;p__Actinobacteriota;c__Acidimicrobiia;o__Acidimicrobiales;f__RAAP-2;g__Bog-756;s__	N/A	N/A	N/A	N/A	N/A	GCA_003153575.1	95	d__Bacteria;p__Actinobacteriota;c__Acidimicrobiia;o__Acidimicrobiales;f__RAAP-2;g__Bog-756;s__Bog-756 sp003153575	81.09	0.52	d__Bacteria;p__Actinobacteriota;c__Acidimicrobiia;o__Acidimicrobiales;f__RAAP-2;g__Bog-756;s__	taxonomic classification defined by topology and ANI	N/A	GCA_003164095.1, s__Bog-756 sp003164095, 95.0, 80.51, 0.56; GCA_903906055.1, s__Bog-756 sp903906055, 95.0, 79.38, 0.41; GCA_903849265.1, s__Bog-756 sp903849265, 95.0, 79.36, 0.49; GCA_003157945.1, s__Bog-756 sp003157945, 95.0, 79.36, 0.43; GCA_003138855.1, s__Bog-756 sp003138855, 95.0, 78.41, 0.38; GCA_903894295.1, s__Bog-756 sp903894295, 95.0, 77.91, 0.29; GCA_903873395.1, s__Bog-756 sp903873395…	90.27	11	0.960094	N/A
cryoconite1_21	d__Bacteria;p__Armatimonadota;c__Armatimonadia;o__Armatimonadales;f__Capsulimonadaceae;g__;s__	N/A	N/A	N/A	N/A	N/A	GCF_003574315.1	95	d__Bacteria;p__Armatimonadota;c__Armatimonadia;o__Armatimonadales;f__Capsulimonadaceae;g__Capsulimonas;s__Capsulimonas corticalis	75.68	0.1	d__Bacteria;p__Armatimonadota;c__Armatimonadia;o__Armatimonadales;f__Capsulimonadaceae;g__;s__	taxonomic classification defined by topology and ANI	N/A	N/A	87.25	11	0.828727	N/A
cryoconite1_22	d__Bacteria;p__Proteobacteria;c__Gammaproteobacteria;o__Xanthomonadales;f__Rhodanobacteraceae;g__Dokdonella_A;s__	N/A	N/A	N/A	N/A	N/A	GCA_003142815.1	95	d__Bacteria;p__Proteobacteria;c__Gammaproteobacteria;o__Xanthomonadales;f__Rhodanobacteraceae;g__Dokdonella_A;s__Dokdonella_A sp003142815	88.67	0.78	d__Bacteria;p__Proteobacteria;c__Gammaproteobacteria;o__Xanthomonadales;f__Rhodanobacteraceae;g__Dokdonella_A;s__	taxonomic classification defined by topology and ANI	N/A	GCA_009996615.1, s__Dokdonella_A sp009996615, 95.0, 80.16, 0.62; GCF_014138265.1, s__Dokdonella_A fugitiva_A, 95.0, 79.69, 0.61; GCF_004342425.1, s__Dokdonella_A fugitiva, 95.0, 79.58, 0.58; GCA_004143945.1, s__Dokdonella_A sp004143945, 95.0, 79.28, 0.52; GCA_002297645.1, s__Dokdonella_A sp002297645, 95.0, 79.25, 0.48; GCA_014338185.1, s__Dokdonella_A sp014338185, 95.0, 78.34, 0.38; GCA_002632325…	94.18	11	0.978801	Genome not assigned to closest species as it falls outside its pre-defined ANI radius
cryoconite1_23	d__Bacteria;p__Proteobacteria;c__Gammaproteobacteria;o__Burkholderiales;f__Burkholderiaceae;g__Ramlibacter;s__	N/A	N/A	N/A	N/A	N/A	GCA_014376915.1	95	d__Bacteria;p__Proteobacteria;c__Gammaproteobacteria;o__Burkholderiales;f__Burkholderiaceae;g__Ramlibacter;s__Ramlibacter sp014376915	82.97	0.66	d__Bacteria;p__Proteobacteria;c__Gammaproteobacteria;o__Burkholderiales;f__Burkholderiaceae;g__Ramlibacter;s__	taxonomic classification defined by topology and ANI	N/A	GCF_000215705.1, s__Ramlibacter tataouinensis, 95.0, 80.85, 0.52; GCF_001424545.1, s__Ramlibacter sp001424545, 95.0, 80.74, 0.53; GCF_013155545.1, s__Ramlibacter sp013155545, 95.0, 80.69, 0.53; GCF_001580455.1, s__Ramlibacter tataouinensis_B, 95.0, 80.64, 0.51; GCA_002427815.1, s__Ramlibacter tataouinensis_A, 95.0, 80.59, 0.54; GCF_013778345.1, s__Ramlibacter sp013778345, 95.0, 80.56, 0.55; GCF_0…	73.77	11	0.983866	Genome not assigned to closest species as it falls outside its pre-defined ANI radius
cryoconite1_24	d__Bacteria;p__Proteobacteria;c__Gammaproteobacteria;o__Burkholderiales;f__Burkholderiaceae;g__Polaromonas;s__	N/A	N/A	N/A	N/A	N/A	GCA_004293655.1	95	d__Bacteria;p__Proteobacteria;c__Gammaproteobacteria;o__Burkholderiales;f__Burkholderiaceae;g__Polaromonas;s__Polaromonas sp004293655	78.75	0.43	d__Bacteria;p__Proteobacteria;c__Gammaproteobacteria;o__Burkholderiales;f__Burkholderiaceae;g__Polaromonas;s__	taxonomic classification defined by topology and ANI	N/A	GCF_900116715.1, s__Polaromonas sp900116715, 95.0, 78.13, 0.41; GCF_003711205.1, s__Polaromonas sp003711205, 95.0, 78.09, 0.41; GCA_013817205.1, s__Polaromonas sp013817205, 95.0, 77.97, 0.31; GCA_012927455.1, s__Polaromonas sp012927455, 95.0, 77.97, 0.34; GCF_900112285.1, s__Polaromonas sp900112285, 95.0, 77.89, 0.35; GCF_001598235.1, s__Polaromonas jejuensis, 95.0, 77.85, 0.36; GCA_903926695.1, …	90.49	11	0.985753	N/A
cryoconite1_25	d__Bacteria;p__Verrucomicrobiota;c__Verrucomicrobiae;o__Chthoniobacterales;f__UBA10450;g__;s__	N/A	N/A	N/A	N/A	N/A	GCF_903642295.1	95	d__Bacteria;p__Verrucomicrobiota;c__Verrucomicrobiae;o__Chthoniobacterales;f__UBA10450;g__CAHJWO01;s__CAHJWO01 sp903642295	75.59	0.05	d__Bacteria;p__Verrucomicrobiota;c__Verrucomicrobiae;o__Chthoniobacterales;f__UBA10450;g__;s__	taxonomic classification defined by topology and ANI	N/A	N/A	77.98	11	0.78815	N/A
cryoconite1_26	d__Bacteria;p__Proteobacteria;c__Gammaproteobacteria;o__Burkholderiales;f__Burkholderiaceae;g__Rhizobacter;s__	N/A	N/A	N/A	N/A	N/A	GCA_003152055.1	95	d__Bacteria;p__Proteobacteria;c__Gammaproteobacteria;o__Burkholderiales;f__Burkholderiaceae;g__Rhizobacter;s__Rhizobacter sp003152055	80.86	0.56	d__Bacteria;p__Proteobacteria;c__Gammaproteobacteria;o__Burkholderiales;f__Burkholderiaceae;g__Rhizobacter;s__	taxonomic classification defined by topology and ANI	N/A	GCF_001425865.1, s__Rhizobacter sp001425865, 95.0, 80.72, 0.59; GCF_013366375.1, s__Rhizobacter sp013366375, 95.0, 80.57, 0.55; GCF_000800095.1, s__Rhizobacter sp000800095, 95.0, 80.04, 0.56; GCF_012932665.1, s__Rhizobacter sp012932665, 95.0, 80.0, 0.57; GCF_900142965.1, s__Rhizobacter sp900142965, 95.0, 79.97, 0.55; GCF_000799605.1, s__Rhizobacter sp000799605, 95.0, 79.97, 0.56; GCF_001425825.1,…	72.56	11	0.979318	N/A
cryoconite1_27	d__Bacteria;p__Proteobacteria;c__Alphaproteobacteria;o__Sphingomonadales;f__Sphingomonadaceae;g__UBA1936;s__	N/A	N/A	N/A	N/A	N/A	GCA_002336985.1	95	d__Bacteria;p__Proteobacteria;c__Alphaproteobacteria;o__Sphingomonadales;f__Sphingomonadaceae;g__UBA1936;s__UBA1936 sp002336985	77.23	0.27	d__Bacteria;p__Proteobacteria;c__Alphaproteobacteria;o__Sphingomonadales;f__Sphingomonadaceae;g__UBA1936;s__	taxonomic classification defined by topology and ANI	N/A	GCF_003660165.1, s__UBA1936 sp003660165, 95.0, 77.37, 0.15; GCA_013821585.1, s__UBA1936 sp013821585, 95.0, 76.97, 0.21	87.85	11	0.950124	N/A
cryoconite1_28	d__Bacteria;p__Bacteroidota;c__Bacteroidia;o__Sphingobacteriales;f__;g__;s__	N/A	N/A	N/A	N/A	N/A	N/A	N/A	N/A	N/A	N/A	d__Bacteria;p__Bacteroidota;c__Bacteroidia;o__Sphingobacteriales;f__;g__;s__	taxonomic novelty determined using RED	N/A	N/A	95.69	11	0.715099	N/A
cryoconite1_29	d__Bacteria;p__Proteobacteria;c__Alphaproteobacteria;o__Caulobacterales;f__Caulobacteraceae;g__Palsa-881;s__	N/A	N/A	N/A	N/A	N/A	GCA_003161535.1	95	d__Bacteria;p__Proteobacteria;c__Alphaproteobacteria;o__Caulobacterales;f__Caulobacteraceae;g__Palsa-881;s__Palsa-881 sp003161535	77.11	0.31	d__Bacteria;p__Proteobacteria;c__Alphaproteobacteria;o__Caulobacterales;f__Caulobacteraceae;g__Palsa-881;s__	taxonomic classification defined by topology and ANI	N/A	GCA_013815405.1, s__Palsa-881 sp013815405, 95.0, 78.43, 0.27; GCA_903923135.1, s__Palsa-881 sp903923135, 95.0, 77.9, 0.29; GCA_903872075.1, s__Palsa-881 sp903872075, 95.0, 77.72, 0.28; GCA_903870555.1, s__Palsa-881 sp903870555, 95.0, 77.54, 0.24; GCA_003136615.1, s__Palsa-881 sp003136615, 95.0, 76.6, 0.17	90.77	11	0.961349	N/A
cryoconite1_3	d__Bacteria;p__Actinobacteriota;c__Actinomycetia;o__Nanopelagicales;f__Nanopelagicaceae;g__PALSA-747;s__	N/A	N/A	N/A	N/A	N/A	GCA_903916385.1	95	d__Bacteria;p__Actinobacteriota;c__Actinomycetia;o__Nanopelagicales;f__Nanopelagicaceae;g__PALSA-747;s__PALSA-747 sp903916385	78.87	0.35	d__Bacteria;p__Actinobacteriota;c__Actinomycetia;o__Nanopelagicales;f__Nanopelagicaceae;g__PALSA-747;s__	taxonomic classification defined by topology and ANI	N/A	GCA_903932705.1, s__PALSA-747 sp903932705, 95.0, 78.63, 0.31; GCA_903827345.1, s__PALSA-747 sp903827345, 95.0, 78.45, 0.28; GCA_903933585.1, s__PALSA-747 sp903933585, 95.0, 78.34, 0.31; GCA_003151395.1, s__PALSA-747 sp003151395, 95.0, 78.21, 0.23; GCA_903839355.1, s__PALSA-747 sp903839355, 95.0, 78.17, 0.25; GCA_903838295.1, s__PALSA-747 sp903838295, 95.0, 77.95, 0.16; GCA_903899375.1, s__PALSA-7…	90.43	11	0.982284	N/A
cryoconite1_30	d__Bacteria;p__Eremiobacterota;c__Eremiobacteria;o__Baltobacterales;f__Baltobacteraceae;g__Palsa-1515;s__	N/A	N/A	N/A	N/A	N/A	GCA_903970385.1	95	d__Bacteria;p__Eremiobacterota;c__Eremiobacteria;o__Baltobacterales;f__Baltobacteraceae;g__Palsa-1515;s__Palsa-1515 sp903970385	77.85	0.35	d__Bacteria;p__Eremiobacterota;c__Eremiobacteria;o__Baltobacterales;f__Baltobacteraceae;g__;s__	taxonomic classification defined by topology and ANI	N/A	N/A	90.49	11	0.936564	N/A
cryoconite1_31	d__Bacteria;p__Actinobacteriota;c__Actinomycetia;o__Actinomycetales;f__Microbacteriaceae;g__Lacisediminihabitans;s__	N/A	N/A	N/A	N/A	N/A	GCF_014217685.1	95	d__Bacteria;p__Actinobacteriota;c__Actinomycetia;o__Actinomycetales;f__Microbacteriaceae;g__Lacisediminihabitans;s__Lacisediminihabitans sp014217685	80.74	0.61	d__Bacteria;p__Actinobacteriota;c__Actinomycetia;o__Actinomycetales;f__Microbacteriaceae;g__Lacisediminihabitans;s__	taxonomic classification defined by topology and ANI	N/A	GCF_008040105.1, s__Lacisediminihabitans profunda, 95.0, 79.06, 0.42; GCA_003454135.1, s__Lacisediminihabitans sp003454135, 95.0, 78.26, 0.31	77.84	11	0.991531	N/A
cryoconite1_32	d__Bacteria;p__Cyanobacteria;c__Cyanobacteriia;o__Leptolyngbyales;f__Leptolyngbyaceae;g__Phormidesmis_A;s__Phormidesmis_A priestleyi_B	GCF_001650195.1	95	d__Bacteria;p__Cyanobacteria;c__Cyanobacteriia;o__Leptolyngbyales;f__Leptolyngbyaceae;g__Phormidesmis_A;s__Phormidesmis_A priestleyi_B	98.36	0.9	GCF_001650195.1	95	d__Bacteria;p__Cyanobacteria;c__Cyanobacteriia;o__Leptolyngbyales;f__Leptolyngbyaceae;g__Phormidesmis_A;s__Phormidesmis_A priestleyi_B	98.36	0.9	d__Bacteria;p__Cyanobacteria;c__Cyanobacteriia;o__Leptolyngbyales;f__Leptolyngbyaceae;g__Phormidesmis_A;s__	taxonomic classification defined by topology and ANI	topological placement and ANI have congruent species assignments	GCF_001895925.1, s__Phormidesmis_A priestleyi_A, 95.0, 82.88, 0.69	88.66	11	N/A	N/A
cryoconite1_33	d__Bacteria;p__Acidobacteriota;c__Acidobacteriae;o__Acidobacteriales;f__Acidobacteriaceae;g__Granulicella_C;s__	N/A	N/A	N/A	N/A	N/A	GCA_903970285.1	95	d__Bacteria;p__Acidobacteriota;c__Acidobacteriae;o__Acidobacteriales;f__Acidobacteriaceae;g__Granulicella_C;s__Granulicella_C sp903970285	77.07	0.17	d__Bacteria;p__Acidobacteriota;c__Acidobacteriae;o__Acidobacteriales;f__Acidobacteriaceae;g__Granulicella_C;s__	taxonomic classification defined by topology and ANI	N/A	GCF_000178975.2, s__Granulicella_C tundricola, 95.0, 78.28, 0.22; GCF_900114625.1, s__Granulicella_C pectinivorans, 95.0, 77.51, 0.15; GCF_900188085.1, s__Granulicella_C rosea, 95.0, 77.34, 0.19; GCF_009914315.1, s__Granulicella_C sp009914315, 95.0, 77.28, 0.19; GCF_014203275.1, s__Granulicella_C aggregans, 95.0, 77.11, 0.15; GCF_004115155.1, s__Granulicella_C sibirica, 95.0, 77.07, 0.14; GCF_903…	82.83	11	0.968768	N/A
cryoconite1_4	d__Bacteria;p__Proteobacteria;c__Gammaproteobacteria;o__Burkholderiales;f__UKL13-2;g__;s__	N/A	N/A	N/A	N/A	N/A	N/A	N/A	N/A	N/A	N/A	d__Bacteria;p__Proteobacteria;c__Gammaproteobacteria;o__Burkholderiales;f__UKL13-2;g__;s__	taxonomic novelty determined using RED	N/A	N/A	93.79	11	0.885263	N/A
cryoconite1_5	d__Bacteria;p__Armatimonadota;c__Chthonomonadetes;o__Chthonomonadales;f__Chthonomonadaceae;g__;s__	N/A	N/A	N/A	N/A	N/A	N/A	N/A	N/A	N/A	N/A	d__Bacteria;p__Armatimonadota;c__Chthonomonadetes;o__Chthonomonadales;f__Chthonomonadaceae;g__;s__	taxonomic novelty determined using RED	N/A	N/A	84.81	11	0.800252	N/A
cryoconite1_6	d__Bacteria;p__Acidobacteriota;c__Acidobacteriae;o__Bryobacterales;f__Bryobacteraceae;g__BOG-234;s__	N/A	N/A	N/A	N/A	N/A	GCA_903923395.1	95	d__Bacteria;p__Acidobacteriota;c__Acidobacteriae;o__Bryobacterales;f__Bryobacteraceae;g__BOG-234;s__BOG-234 sp903923395	76.76	0.15	d__Bacteria;p__Acidobacteriota;c__Acidobacteriae;o__Bryobacterales;f__Bryobacteraceae;g__BOG-234;s__	taxonomic classification defined by topology and ANI	N/A	GCA_903875575.1, s__BOG-234 sp903875575, 95.0, 76.59, 0.06; GCA_903828455.1, s__BOG-234 sp903828455, 95.0, 76.56, 0.11; GCA_903851195.1, s__BOG-234 sp903851195, 95.0, 76.49, 0.14; GCA_903907865.1, s__BOG-234 sp903907865, 95.0, 76.43, 0.1; GCA_903900705.1, s__BOG-234 sp903900705, 95.0, 76.3, 0.11; GCA_903925015.1, s__BOG-234 sp903925015, 95.0, 76.25, 0.07; GCA_903929755.1, s__BOG-234 sp903929755, …	92.48	11	0.931245	N/A
cryoconite1_7	d__Bacteria;p__Actinobacteriota;c__Actinomycetia;o__Actinomycetales;f__Dermatophilaceae;g__UBA4719;s__	N/A	N/A	N/A	N/A	N/A	N/A	N/A	N/A	N/A	N/A	d__Bacteria;p__Actinobacteriota;c__Actinomycetia;o__Actinomycetales;f__Dermatophilaceae;g__;s__	taxonomic novelty determined using RED	N/A	N/A	90.19	11	0.93081	N/A
cryoconite1_8	d__Bacteria;p__Myxococcota;c__Polyangia;o__Haliangiales;f__Haliangiaceae;g__JABFXX01;s__	N/A	N/A	N/A	N/A	N/A	GCA_013368795.1	95	d__Bacteria;p__Myxococcota;c__Polyangia;o__Haliangiales;f__Haliangiaceae;g__JABFXX01;s__JABFXX01 sp013368795	79.22	0.49	d__Bacteria;p__Myxococcota;c__Polyangia;o__Haliangiales;f__Haliangiaceae;g__JABFXX01;s__	taxonomic classification defined by topology and ANI	N/A	GCA_013813765.1, s__JABFXX01 sp013813765, 95.0, 78.75, 0.42; GCA_013812655.1, s__JABFXX01 sp013812655, 95.0, 78.68, 0.45	80.58	11	0.938635	N/A
cryoconite1_9	d__Bacteria;p__Bacteroidota;c__Bacteroidia;o__Chitinophagales;f__Saprospiraceae;g__JAAFJT01;s__	N/A	N/A	N/A	N/A	N/A	GCA_013298955.1	95	d__Bacteria;p__Bacteroidota;c__Bacteroidia;o__Chitinophagales;f__Saprospiraceae;g__JAAFJT01;s__JAAFJT01 sp013298955	75.26	0.03	d__Bacteria;p__Bacteroidota;c__Bacteroidia;o__Chitinophagales;f__Saprospiraceae;g__;s__	taxonomic classification defined by topology and ANI	N/A	N/A	90.43	11	0.857739	N/A

## Sheet: MAG_ice
user_genome	classification	fastani_reference	fastani_reference_radius	fastani_taxonomy	fastani_ani	fastani_af	closest_placement_reference	closest_placement_radius	closest_placement_taxonomy	closest_placement_ani	closest_placement_af	pplacer_taxonomy	classification_method	note	other_related_references(genome_id,species_name,radius,ANI,AF)	msa_percent	translation_table	red_value	warnings
filter2_1	d__Bacteria;p__Proteobacteria;c__Alphaproteobacteria;o__Sphingomonadales;f__Sphingomonadaceae;g__CAHJWT01;s__	N/A	N/A	N/A	N/A	N/A	N/A	N/A	N/A	N/A	N/A	d__Bacteria;p__Proteobacteria;c__Alphaproteobacteria;o__Sphingomonadales;f__Sphingomonadaceae;g__CAHJWT01;s__	taxonomic novelty determined using RED	classification based on placement in class-level tree	N/A	92.47	11	0.91872	N/A
filter2_2	d__Bacteria;p__Armatimonadota;c__Armatimonadia;o__Armatimonadales;f__Capsulimonadaceae;g__JAFAZD01;s__	N/A	N/A	N/A	N/A	N/A	GCA_019239955.1	95	d__Bacteria;p__Armatimonadota;c__Armatimonadia;o__Armatimonadales;f__Capsulimonadaceae;g__JAFAZD01;s__JAFAZD01 sp019239955	75.7	0.13	d__Bacteria;p__Armatimonadota;c__Armatimonadia;o__Armatimonadales;f__Capsulimonadaceae;g__JAFAZD01;s__	taxonomic classification defined by topology and ANI	classification based on placement in class-level tree	N/A	86.48	11	0.871251	N/A
filter2_3	d__Bacteria;p__Acidobacteriota;c__Acidobacteriae;o__Acidobacteriales;f__Acidobacteriaceae;g__Granulicella_C;s__	N/A	N/A	N/A	N/A	N/A	GCA_903970285.1	95	d__Bacteria;p__Acidobacteriota;c__Acidobacteriae;o__Acidobacteriales;f__Acidobacteriaceae;g__Granulicella_C;s__Granulicella_C sp903970285	77.15	0.21	d__Bacteria;p__Acidobacteriota;c__Acidobacteriae;o__Acidobacteriales;f__Acidobacteriaceae;g__Granulicella_C;s__	taxonomic classification defined by topology and ANI	classification based on placement in class-level tree	GCF_000178975.2, s__Granulicella_C tundricola, 95.0, 77.05, 0.17; GCF_009914315.1, s__Granulicella_C sp009914315, 95.0, 76.98, 0.16; GCF_900188085.1, s__Granulicella_C rosea, 95.0, 76.96, 0.16; GCF_900114625.1, s__Granulicella_C pectinivorans, 95.0, 76.8, 0.12; GCF_004115155.1, s__Granulicella_C sibirica, 95.0, 76.5, 0.12	85.98	11	0.976537	N/A
filter2_4	d__Bacteria;p__Bacteroidota;c__Bacteroidia;o__Sphingobacteriales;f__;g__;s__	N/A	N/A	N/A	N/A	N/A	N/A	N/A	N/A	N/A	N/A	d__Bacteria;p__Bacteroidota;c__Bacteroidia;o__Sphingobacteriales;f__;g__;s__	taxonomic novelty determined using RED	classification based on placement in class-level tree	N/A	78.38	11	0.671295	N/A
filter2_5	d__Bacteria;p__Bacteroidota;c__Bacteroidia;o__Cytophagales;f__Hymenobacteraceae;g__Hymenobacter;s__	N/A	N/A	N/A	N/A	N/A	GCF_001562275.1	95	d__Bacteria;p__Bacteroidota;c__Bacteroidia;o__Cytophagales;f__Hymenobacteraceae;g__Hymenobacter;s__Hymenobacter sp001562275	86.75	0.8	d__Bacteria;p__Bacteroidota;c__Bacteroidia;o__Cytophagales;f__Hymenobacteraceae;g__Hymenobacter;s__	taxonomic classification defined by topology and ANI	classification based on placement in class-level tree	GCF_003149515.1, s__Hymenobacter nivis, 95.0, 87.22, 0.81; GCF_001816125.1, s__Hymenobacter coccineus, 95.0, 86.08, 0.72; GCF_006439025.1, s__Hymenobacter nivis_A, 95.0, 86.05, 0.78; GCF_013294115.1, s__Hymenobacter caeli, 95.0, 84.87, 0.76; GCF_015694525.1, s__Hymenobacter ruricola, 95.0, 79.76, 0.54; GCF_012275535.1, s__Hymenobacter artigasi, 95.0, 79.62, 0.53; GCF_016427455.1, s__Hymenobacter …	87.07	11	0.996668	Genome not assigned to closest species as it falls outside its pre-defined ANI radius
filter2_6	d__Bacteria;p__Proteobacteria;c__Gammaproteobacteria;o__Xanthomonadales;f__Rhodanobacteraceae;g__Rhodanobacter;s__	N/A	N/A	N/A	N/A	N/A	N/A	N/A	N/A	N/A	N/A	d__Bacteria;p__Proteobacteria;c__Gammaproteobacteria;o__Xanthomonadales;f__Rhodanobacteraceae;g__Rhodanobacter;s__	taxonomic classification defined by topology and ANI	classification based on placement in class-level tree	GCF_014200755.1, s__Rhodanobacter sp014200755, 95.0, 81.02, 0.62; GCA_903827735.1, s__Rhodanobacter sp903827735, 95.0, 80.59, 0.53; GCF_014207185.1, s__Rhodanobacter sp014207185, 95.0, 80.18, 0.58; GCF_001428385.1, s__Rhodanobacter sp001428385, 95.0, 80.05, 0.46; GCF_018599185.1, s__Rhodanobacter sp018599185, 95.0, 79.95, 0.49; GCF_014651895.1, s__Rhodanobacter panaciterrae, 95.0, 79.83, 0.45; GC…	71.86	11	0.989424	Genome not assigned to closest species as it falls outside its pre-defined ANI radius
filter2_7	d__Bacteria;p__Proteobacteria;c__Gammaproteobacteria;o__Burkholderiales;f__Burkholderiaceae;g__CAIMXF01;s__	N/A	N/A	N/A	N/A	N/A	N/A	N/A	N/A	N/A	N/A	d__Bacteria;p__Proteobacteria;c__Gammaproteobacteria;o__Burkholderiales;f__Burkholderiaceae;g__CAIMXF01;s__	taxonomic novelty determined using RED	classification based on placement in class-level tree	N/A	82.96	11	0.981333	N/A
filter2_8	d__Bacteria;p__Bacteroidota;c__Bacteroidia;o__Cytophagales;f__Hymenobacteraceae;g__Hymenobacter;s__	N/A	N/A	N/A	N/A	N/A	N/A	N/A	N/A	N/A	N/A	d__Bacteria;p__Bacteroidota;c__Bacteroidia;o__Cytophagales;f__Hymenobacteraceae;g__Hymenobacter;s__	taxonomic classification defined by topology and ANI	classification based on placement in class-level tree	GCF_001507645.1, s__Hymenobacter sedentarius, 95.0, 81.91, 0.72; GCF_015694525.1, s__Hymenobacter ruricola, 95.0, 81.91, 0.71; GCF_016427455.1, s__Hymenobacter sp016427455, 95.0, 81.85, 0.71; GCF_012275535.1, s__Hymenobacter artigasi, 95.0, 81.72, 0.75; GCF_014640435.1, s__Hymenobacter frigidus, 95.0, 81.69, 0.7; GCF_018967845.1, s__Hymenobacter sp018967845, 95.0, 81.62, 0.73; GCF_001816145.1, s_…	92.85	11	0.981758	Genome not assigned to closest species as it falls outside its pre-defined ANI radius
filter1_1	d__Bacteria;p__Bacteroidota;c__Bacteroidia;o__Sphingobacteriales;f__;g__;s__	N/A	N/A	N/A	N/A	N/A	N/A	N/A	N/A	N/A	N/A	d__Bacteria;p__Bacteroidota;c__Bacteroidia;o__Sphingobacteriales;f__;g__;s__	taxonomic novelty determined using RED	N/A	N/A	87.06	11	0.715586	N/A
filter1_10	d__Bacteria;p__Proteobacteria;c__Gammaproteobacteria;o__Burkholderiales;f__Burkholderiaceae;g__CAIMXF01;s__	N/A	N/A	N/A	N/A	N/A	N/A	N/A	N/A	N/A	N/A	d__Bacteria;p__Proteobacteria;c__Gammaproteobacteria;o__Burkholderiales;f__Burkholderiaceae;g__;s__	taxonomic novelty determined using RED	N/A	N/A	92.34	11	0.983144	N/A
filter1_11	d__Bacteria;p__Bacteroidota;c__Bacteroidia;o__Cytophagales;f__Hymenobacteraceae;g__Hymenobacter;s__	N/A	N/A	N/A	N/A	N/A	N/A	N/A	N/A	N/A	N/A	d__Bacteria;p__Bacteroidota;c__Bacteroidia;o__Cytophagales;f__Hymenobacteraceae;g__Hymenobacter;s__	taxonomic classification defined by topology and ANI	N/A	GCF_001507645.1, s__Hymenobacter sedentarius, 95.0, 81.93, 0.73; GCF_012275535.1, s__Hymenobacter sp012275535, 95.0, 81.73, 0.75; GCA_014640435.1, s__Hymenobacter frigidus, 95.0, 81.7, 0.71; GCF_001816145.1, s__Hymenobacter lapidarius, 95.0, 81.63, 0.66; GCF_001816165.1, s__Hymenobacter glacialis, 95.0, 81.47, 0.64; GCF_000715495.1, s__Hymenobacter sp000715495, 95.0, 81.47, 0.68; GCF_900115775.1,…	92.77	11	0.9712	Genome not assigned to closest species as it falls outside its pre-defined ANI radius
filter1_12	d__Bacteria;p__Proteobacteria;c__Gammaproteobacteria;o__Burkholderiales;f__Burkholderiaceae;g__Undibacterium;s__Undibacterium sp014376575	GCA_014376575.1	95	d__Bacteria;p__Proteobacteria;c__Gammaproteobacteria;o__Burkholderiales;f__Burkholderiaceae;g__Undibacterium;s__Undibacterium sp014376575	96.31	0.69	GCA_014376575.1	95	d__Bacteria;p__Proteobacteria;c__Gammaproteobacteria;o__Burkholderiales;f__Burkholderiaceae;g__Undibacterium;s__Undibacterium sp014376575	96.31	0.69	d__Bacteria;p__Proteobacteria;c__Gammaproteobacteria;o__Burkholderiales;f__Burkholderiaceae;g__Undibacterium;s__	taxonomic classification defined by topology and ANI	topological placement and ANI have congruent species assignments	GCF_003970805.1, s__Undibacterium piscinae, 95.0, 78.64, 0.28; GCF_003955735.1, s__Undibacterium parvum, 95.0, 78.52, 0.28; GCF_014284305.1, s__Undibacterium seohonense, 95.0, 77.87, 0.12; GCF_014284255.1, s__Undibacterium jejuense, 95.0, 77.66, 0.13; GCA_014636315.1, s__Undibacterium terreum, 95.0, 77.63, 0.16; GCF_014284275.1, s__Undibacterium amnicola, 95.0, 77.62, 0.13; GCF_014284115.1, s__Un…	89.54	11	N/A	N/A
filter1_2	d__Bacteria;p__Bacteroidota;c__Bacteroidia;o__Cytophagales;f__Hymenobacteraceae;g__Hymenobacter;s__	N/A	N/A	N/A	N/A	N/A	GCF_003149515.1	95	d__Bacteria;p__Bacteroidota;c__Bacteroidia;o__Cytophagales;f__Hymenobacteraceae;g__Hymenobacter;s__Hymenobacter nivis	87.22	0.81	d__Bacteria;p__Bacteroidota;c__Bacteroidia;o__Cytophagales;f__Hymenobacteraceae;g__Hymenobacter;s__	taxonomic classification defined by topology and ANI	N/A	GCF_001562275.1, s__Hymenobacter sp001562275, 95.0, 86.75, 0.8; GCF_001816125.1, s__Hymenobacter coccineus, 95.0, 86.08, 0.72; GCF_006439025.1, s__Hymenobacter nivis_A, 95.0, 86.05, 0.78; GCF_013294115.1, s__Hymenobacter sp013294115, 95.0, 84.87, 0.76; GCF_012275535.1, s__Hymenobacter sp012275535, 95.0, 79.62, 0.53; GCF_001507645.1, s__Hymenobacter sedentarius, 95.0, 79.51, 0.49; GCA_014640435.1,…	87.06	11	0.995977	Genome not assigned to closest species as it falls outside its pre-defined ANI radius
filter1_3	d__Bacteria;p__Proteobacteria;c__Alphaproteobacteria;o__Sphingomonadales;f__Sphingomonadaceae;g__CAHJWT01;s__	N/A	N/A	N/A	N/A	N/A	N/A	N/A	N/A	N/A	N/A	d__Bacteria;p__Proteobacteria;c__Alphaproteobacteria;o__Sphingomonadales;f__Sphingomonadaceae;g__;s__	taxonomic novelty determined using RED	N/A	N/A	92.89	11	0.915355	N/A
filter1_4	d__Bacteria;p__Armatimonadota;c__Armatimonadia;o__Armatimonadales;f__Capsulimonadaceae;g__;s__	N/A	N/A	N/A	N/A	N/A	GCF_003574315.1	95	d__Bacteria;p__Armatimonadota;c__Armatimonadia;o__Armatimonadales;f__Capsulimonadaceae;g__Capsulimonas;s__Capsulimonas corticalis	75.63	0.1	d__Bacteria;p__Armatimonadota;c__Armatimonadia;o__Armatimonadales;f__Capsulimonadaceae;g__;s__	taxonomic classification defined by topology and ANI	N/A	N/A	86.32	11	0.827325	N/A
filter1_5	d__Bacteria;p__Acidobacteriota;c__Acidobacteriae;o__Acidobacteriales;f__Acidobacteriaceae;g__Granulicella_C;s__	N/A	N/A	N/A	N/A	N/A	GCA_903970285.1	95	d__Bacteria;p__Acidobacteriota;c__Acidobacteriae;o__Acidobacteriales;f__Acidobacteriaceae;g__Granulicella_C;s__Granulicella_C sp903970285	77.15	0.21	d__Bacteria;p__Acidobacteriota;c__Acidobacteriae;o__Acidobacteriales;f__Acidobacteriaceae;g__Granulicella_C;s__	taxonomic classification defined by topology and ANI	N/A	GCF_000178975.2, s__Granulicella_C tundricola, 95.0, 77.05, 0.17; GCF_009914315.1, s__Granulicella_C sp009914315, 95.0, 76.98, 0.16; GCF_900188085.1, s__Granulicella_C rosea, 95.0, 76.96, 0.16; GCF_900114625.1, s__Granulicella_C pectinivorans, 95.0, 76.8, 0.12; GCF_014203275.1, s__Granulicella_C aggregans, 95.0, 76.71, 0.14; GCF_004115155.1, s__Granulicella_C sibirica, 95.0, 76.5, 0.12; GCF_90364…	85.77	11	0.974102	N/A
filter1_6	d__Bacteria;p__Bacteroidota;c__Bacteroidia;o__Sphingobacteriales;f__;g__;s__	N/A	N/A	N/A	N/A	N/A	N/A	N/A	N/A	N/A	N/A	d__Bacteria;p__Bacteroidota;c__Bacteroidia;o__Sphingobacteriales;f__;g__;s__	taxonomic novelty determined using RED	N/A	N/A	87.08	11	0.714357	N/A
filter1_7	d__Bacteria;p__Acidobacteriota;c__Acidobacteriae;o__Acidobacteriales;f__Acidobacteriaceae;g__Granulicella_C;s__	N/A	N/A	N/A	N/A	N/A	GCA_903970285.1	95	d__Bacteria;p__Acidobacteriota;c__Acidobacteriae;o__Acidobacteriales;f__Acidobacteriaceae;g__Granulicella_C;s__Granulicella_C sp903970285	77.21	0.18	d__Bacteria;p__Acidobacteriota;c__Acidobacteriae;o__Acidobacteriales;f__Acidobacteriaceae;g__Granulicella_C;s__	taxonomic classification defined by topology and ANI	N/A	GCF_000178975.2, s__Granulicella_C tundricola, 95.0, 78.45, 0.23; GCF_900114625.1, s__Granulicella_C pectinivorans, 95.0, 77.7, 0.15; GCF_014203275.1, s__Granulicella_C aggregans, 95.0, 77.49, 0.17; GCF_009914315.1, s__Granulicella_C sp009914315, 95.0, 77.47, 0.18; GCF_900188085.1, s__Granulicella_C rosea, 95.0, 77.45, 0.21; GCF_903642265.1, s__Granulicella_C sp903642265, 95.0, 77.12, 0.09; GCF_0…	86.82	11	0.969046	N/A
filter1_8	d__Bacteria;p__Proteobacteria;c__Alphaproteobacteria;o__Sphingomonadales;f__Sphingomonadaceae;g__Novosphingobium;s__	N/A	N/A	N/A	N/A	N/A	GCF_001519055.1	95	d__Bacteria;p__Proteobacteria;c__Alphaproteobacteria;o__Sphingomonadales;f__Sphingomonadaceae;g__Novosphingobium;s__Novosphingobium sp001519055	81.8	0.68	d__Bacteria;p__Proteobacteria;c__Alphaproteobacteria;o__Sphingomonadales;f__Sphingomonadaceae;g__Novosphingobium;s__	taxonomic classification defined by topology and ANI	N/A	GCA_903832325.1, s__Novosphingobium sp903832325, 95.0, 80.81, 0.64; GCF_001519065.1, s__Novosphingobium sp001519065, 95.0, 80.72, 0.63; GCF_000429005.1, s__Novosphingobium acidiphilum, 95.0, 80.66, 0.59; GCA_903893935.1, s__Novosphingobium sp903893935, 95.0, 79.44, 0.45; GCA_903848655.1, s__Novosphingobium sp903848655, 95.0, 79.32, 0.47; GCA_903868655.1, s__Novosphingobium sp903868655, 95.0, 78.7…	85.47	11	0.992999	Genome not assigned to closest species as it falls outside its pre-defined ANI radius
filter1_9	d__Bacteria;p__Proteobacteria;c__Gammaproteobacteria;o__Xanthomonadales;f__Rhodanobacteraceae;g__Rhodanobacter;s__	N/A	N/A	N/A	N/A	N/A	N/A	N/A	N/A	N/A	N/A	d__Bacteria;p__Proteobacteria;c__Gammaproteobacteria;o__Xanthomonadales;f__Rhodanobacteraceae;g__Rhodanobacter;s__	ANI	N/A	GCF_014200755.1, s__Rhodanobacter sp014200755, 95.0, 81.02, 0.61; GCA_903827735.1, s__Rhodanobacter sp903827735, 95.0, 80.59, 0.53; GCF_014207185.1, s__Rhodanobacter sp014207185, 95.0, 80.18, 0.57; GCF_001428385.1, s__Rhodanobacter sp001428385, 95.0, 80.05, 0.46; GCA_014651895.1, s__Rhodanobacter panaciterrae, 95.0, 79.83, 0.45; GCF_003069545.1, s__Rhodanobacter thiooxydans_A, 95.0, 79.78, 0.44; …	70.99	11	0.99418	N/A
filter3_1	d__Bacteria;p__Acidobacteriota;c__Acidobacteriae;o__Acidobacteriales;f__Acidobacteriaceae;g__Granulicella_C;s__	N/A	N/A	N/A	N/A	N/A	GCA_903970285.1	95	d__Bacteria;p__Acidobacteriota;c__Acidobacteriae;o__Acidobacteriales;f__Acidobacteriaceae;g__Granulicella_C;s__Granulicella_C sp903970285	77.04	0.22	d__Bacteria;p__Acidobacteriota;c__Acidobacteriae;o__Acidobacteriales;f__Acidobacteriaceae;g__Granulicella_C;s__	taxonomic classification defined by topology and ANI	N/A	GCF_000178975.2, s__Granulicella_C tundricola, 95.0, 77.08, 0.16; GCF_009914315.1, s__Granulicella_C sp009914315, 95.0, 76.95, 0.16; GCF_900188085.1, s__Granulicella_C rosea, 95.0, 76.89, 0.17; GCF_900114625.1, s__Granulicella_C pectinivorans, 95.0, 76.74, 0.14; GCF_014203275.1, s__Granulicella_C aggregans, 95.0, 76.68, 0.14; GCF_004115155.1, s__Granulicella_C sibirica, 95.0, 76.5, 0.11; GCF_9036…	93.47	11	0.97447	N/A
filter3_10	d__Bacteria;p__Bacteroidota;c__Bacteroidia;o__Cytophagales;f__Hymenobacteraceae;g__Hymenobacter;s__	N/A	N/A	N/A	N/A	N/A	N/A	N/A	N/A	N/A	N/A	d__Bacteria;p__Bacteroidota;c__Bacteroidia;o__Cytophagales;f__Hymenobacteraceae;g__Hymenobacter;s__	taxonomic classification defined by topology and ANI	N/A	GCF_001507645.1, s__Hymenobacter sedentarius, 95.0, 81.98, 0.72; GCF_012275535.1, s__Hymenobacter sp012275535, 95.0, 81.85, 0.74; GCF_001816145.1, s__Hymenobacter lapidarius, 95.0, 81.73, 0.64; GCA_014640435.1, s__Hymenobacter frigidus, 95.0, 81.7, 0.71; GCF_000715495.1, s__Hymenobacter sp000715495, 95.0, 81.49, 0.66; GCF_001816165.1, s__Hymenobacter glacialis, 95.0, 81.33, 0.65; GCF_900115775.1,…	94.12	11	0.971079	Genome not assigned to closest species as it falls outside its pre-defined ANI radius
filter3_11	d__Bacteria;p__Bacteroidota;c__Bacteroidia;o__Cytophagales;f__Hymenobacteraceae;g__Hymenobacter;s__	N/A	N/A	N/A	N/A	N/A	GCF_003149515.1	95	d__Bacteria;p__Bacteroidota;c__Bacteroidia;o__Cytophagales;f__Hymenobacteraceae;g__Hymenobacter;s__Hymenobacter nivis	87.24	0.83	d__Bacteria;p__Bacteroidota;c__Bacteroidia;o__Cytophagales;f__Hymenobacteraceae;g__Hymenobacter;s__	taxonomic classification defined by topology and ANI	N/A	GCF_001562275.1, s__Hymenobacter sp001562275, 95.0, 86.76, 0.82; GCF_001816125.1, s__Hymenobacter coccineus, 95.0, 86.26, 0.72; GCF_006439025.1, s__Hymenobacter nivis_A, 95.0, 86.05, 0.8; GCF_013294115.1, s__Hymenobacter sp013294115, 95.0, 84.82, 0.77; GCF_012275535.1, s__Hymenobacter sp012275535, 95.0, 79.52, 0.55; GCF_001507645.1, s__Hymenobacter sedentarius, 95.0, 79.47, 0.49; GCA_014640435.1,…	77.65	11	0.996042	Genome not assigned to closest species as it falls outside its pre-defined ANI radius
filter3_12	d__Bacteria;p__Proteobacteria;c__Gammaproteobacteria;o__Xanthomonadales;f__Rhodanobacteraceae;g__Rhodanobacter;s__	N/A	N/A	N/A	N/A	N/A	N/A	N/A	N/A	N/A	N/A	d__Bacteria;p__Proteobacteria;c__Gammaproteobacteria;o__Xanthomonadales;f__Rhodanobacteraceae;g__Rhodanobacter;s__	ANI	N/A	GCF_014200755.1, s__Rhodanobacter sp014200755, 95.0, 80.94, 0.6; GCA_903827735.1, s__Rhodanobacter sp903827735, 95.0, 80.64, 0.5; GCF_001428385.1, s__Rhodanobacter sp001428385, 95.0, 80.07, 0.46; GCF_014207185.1, s__Rhodanobacter sp014207185, 95.0, 80.03, 0.58; GCF_003069545.1, s__Rhodanobacter thiooxydans_A, 95.0, 79.86, 0.46; GCA_014651895.1, s__Rhodanobacter panaciterrae, 95.0, 79.79, 0.46; GC…	74.53	11	0.994233	N/A
filter3_2	d__Bacteria;p__Proteobacteria;c__Gammaproteobacteria;o__Burkholderiales;f__Burkholderiaceae;g__Undibacterium;s__Undibacterium sp014376575	GCA_014376575.1	95	d__Bacteria;p__Proteobacteria;c__Gammaproteobacteria;o__Burkholderiales;f__Burkholderiaceae;g__Undibacterium;s__Undibacterium sp014376575	96.06	0.72	GCA_014376575.1	95	d__Bacteria;p__Proteobacteria;c__Gammaproteobacteria;o__Burkholderiales;f__Burkholderiaceae;g__Undibacterium;s__Undibacterium sp014376575	96.06	0.72	d__Bacteria;p__Proteobacteria;c__Gammaproteobacteria;o__Burkholderiales;f__Burkholderiaceae;g__Undibacterium;s__	taxonomic classification defined by topology and ANI	topological placement and ANI have congruent species assignments	GCF_003970805.1, s__Undibacterium piscinae, 95.0, 78.74, 0.27; GCF_003955735.1, s__Undibacterium parvum, 95.0, 78.58, 0.26; GCF_014284115.1, s__Undibacterium sp014284115, 95.0, 77.72, 0.1; GCF_014284275.1, s__Undibacterium amnicola, 95.0, 77.69, 0.14; GCF_014284255.1, s__Undibacterium jejuense, 95.0, 77.68, 0.13; GCA_014636315.1, s__Undibacterium terreum, 95.0, 77.62, 0.17; GCF_014284305.1, s__Un…	89.32	11	N/A	N/A
filter3_3	d__Bacteria;p__Armatimonadota;c__Armatimonadia;o__Armatimonadales;f__Capsulimonadaceae;g__;s__	N/A	N/A	N/A	N/A	N/A	GCF_003574315.1	95	d__Bacteria;p__Armatimonadota;c__Armatimonadia;o__Armatimonadales;f__Capsulimonadaceae;g__Capsulimonas;s__Capsulimonas corticalis	75.49	0.09	d__Bacteria;p__Armatimonadota;c__Armatimonadia;o__Armatimonadales;f__Capsulimonadaceae;g__;s__	taxonomic classification defined by topology and ANI	N/A	N/A	84.57	11	0.828088	N/A
filter3_4	d__Bacteria;p__Proteobacteria;c__Alphaproteobacteria;o__Sphingomonadales;f__Sphingomonadaceae;g__Novosphingobium;s__	N/A	N/A	N/A	N/A	N/A	GCF_001519055.1	95	d__Bacteria;p__Proteobacteria;c__Alphaproteobacteria;o__Sphingomonadales;f__Sphingomonadaceae;g__Novosphingobium;s__Novosphingobium sp001519055	81.83	0.77	d__Bacteria;p__Proteobacteria;c__Alphaproteobacteria;o__Sphingomonadales;f__Sphingomonadaceae;g__Novosphingobium;s__	taxonomic classification defined by topology and ANI	N/A	GCF_001519065.1, s__Novosphingobium sp001519065, 95.0, 80.87, 0.7; GCA_903832325.1, s__Novosphingobium sp903832325, 95.0, 80.79, 0.73; GCF_000429005.1, s__Novosphingobium acidiphilum, 95.0, 80.71, 0.66; GCA_903893935.1, s__Novosphingobium sp903893935, 95.0, 79.58, 0.4; GCA_903848655.1, s__Novosphingobium sp903848655, 95.0, 79.37, 0.47; GCA_903868655.1, s__Novosphingobium sp903868655, 95.0, 78.87,…	69.74	11	0.99257	Genome not assigned to closest species as it falls outside its pre-defined ANI radius
filter3_5	d__Bacteria;p__Acidobacteriota;c__Acidobacteriae;o__Acidobacteriales;f__Acidobacteriaceae;g__Granulicella_C;s__	N/A	N/A	N/A	N/A	N/A	GCA_903970285.1	95	d__Bacteria;p__Acidobacteriota;c__Acidobacteriae;o__Acidobacteriales;f__Acidobacteriaceae;g__Granulicella_C;s__Granulicella_C sp903970285	77.27	0.17	d__Bacteria;p__Acidobacteriota;c__Acidobacteriae;o__Acidobacteriales;f__Acidobacteriaceae;g__Granulicella_C;s__	taxonomic classification defined by topology and ANI	N/A	GCF_000178975.2, s__Granulicella_C tundricola, 95.0, 78.37, 0.22; GCF_900188085.1, s__Granulicella_C rosea, 95.0, 77.68, 0.19; GCF_900114625.1, s__Granulicella_C pectinivorans, 95.0, 77.58, 0.15; GCF_014203275.1, s__Granulicella_C aggregans, 95.0, 77.52, 0.16; GCF_009914315.1, s__Granulicella_C sp009914315, 95.0, 77.43, 0.19; GCF_004115155.1, s__Granulicella_C sibirica, 95.0, 77.3, 0.14; GCF_9036…	90.77	11	0.968579	N/A
filter3_6	d__Bacteria;p__Bacteroidota;c__Bacteroidia;o__Sphingobacteriales;f__;g__;s__	N/A	N/A	N/A	N/A	N/A	N/A	N/A	N/A	N/A	N/A	d__Bacteria;p__Bacteroidota;c__Bacteroidia;o__Sphingobacteriales;f__;g__;s__	taxonomic novelty determined using RED	N/A	N/A	85.33	11	0.7149	N/A
filter3_7	d__Bacteria;p__Proteobacteria;c__Gammaproteobacteria;o__Burkholderiales;f__Burkholderiaceae;g__CAIMXF01;s__	N/A	N/A	N/A	N/A	N/A	N/A	N/A	N/A	N/A	N/A	d__Bacteria;p__Proteobacteria;c__Gammaproteobacteria;o__Burkholderiales;f__Burkholderiaceae;g__;s__	taxonomic novelty determined using RED	N/A	N/A	90.73	11	0.982353	N/A
filter3_8	d__Bacteria;p__Bacteroidota;c__Bacteroidia;o__Sphingobacteriales;f__Sphingobacteriaceae;g__;s__	N/A	N/A	N/A	N/A	N/A	N/A	N/A	N/A	N/A	N/A	d__Bacteria;p__Bacteroidota;c__Bacteroidia;o__Sphingobacteriales;f__Sphingobacteriaceae;g__;s__	taxonomic classification fully defined by topology	N/A	N/A	87.02	11	0.746841	N/A
filter3_9	d__Bacteria;p__Proteobacteria;c__Alphaproteobacteria;o__Sphingomonadales;f__Sphingomonadaceae;g__;s__	N/A	N/A	N/A	N/A	N/A	N/A	N/A	N/A	N/A	N/A	d__Bacteria;p__Proteobacteria;c__Alphaproteobacteria;o__Sphingomonadales;f__Sphingomonadaceae;g__;s__	taxonomic novelty determined using RED	N/A	N/A	88.8	11	0.913912	N/A

## Sheet: MAG_biofilm
user_genome	classification	fastani_reference	fastani_reference_radius	fastani_taxonomy	fastani_ani	fastani_af	closest_placement_reference	closest_placement_radius	closest_placement_taxonomy	closest_placement_ani	closest_placement_af	pplacer_taxonomy	classification_method	note	other_related_references(genome_id,species_name,radius,ANI,AF)	msa_percent	translation_table	red_value	warnings
biofilm2_1	d__Bacteria;p__Proteobacteria;c__Gammaproteobacteria;o__Burkholderiales;f__Methylophilaceae;g__Methylotenera;s__	N/A	N/A	N/A	N/A	N/A	GCA_903926935.1	95	d__Bacteria;p__Proteobacteria;c__Gammaproteobacteria;o__Burkholderiales;f__Methylophilaceae;g__Methylotenera;s__Methylotenera sp903926935	92.27	0.77	d__Bacteria;p__Proteobacteria;c__Gammaproteobacteria;o__Burkholderiales;f__Methylophilaceae;g__Methylotenera;s__	taxonomic classification defined by topology and ANI	classification based on placement in class-level tree	GCA_903846555.1, s__Methylotenera sp903846555, 95.0, 82.21, 0.55; GCA_903854305.1, s__Methylotenera sp903854305, 95.0, 80.86, 0.53; GCA_903882525.1, s__Methylotenera sp903882525, 95.0, 78.94, 0.38; GCA_903833595.1, s__Methylotenera sp903833595, 95.0, 78.92, 0.33; GCA_903838125.1, s__Methylotenera sp903838125, 95.0, 78.87, 0.34; GCF_000093025.1, s__Methylotenera versatilis, 95.0, 78.79, 0.36; GCA_…	99.34	11	0.993481	Genome not assigned to closest species as it falls outside its pre-defined ANI radius
biofilm2_10	d__Bacteria;p__Bacteroidota;c__Bacteroidia;o__Cytophagales;f__Hymenobacteraceae;g__Hymenobacter;s__	N/A	N/A	N/A	N/A	N/A	N/A	N/A	N/A	N/A	N/A	d__Bacteria;p__Bacteroidota;c__Bacteroidia;o__Cytophagales;f__Hymenobacteraceae;g__Hymenobacter;s__	taxonomic classification defined by topology and ANI	classification based on placement in class-level tree	GCF_001507645.1, s__Hymenobacter sedentarius, 95.0, 81.99, 0.71; GCF_015694525.1, s__Hymenobacter ruricola, 95.0, 81.9, 0.71; GCF_014640435.1, s__Hymenobacter frigidus, 95.0, 81.73, 0.69; GCF_016427455.1, s__Hymenobacter sp016427455, 95.0, 81.72, 0.71; GCF_012275535.1, s__Hymenobacter artigasi, 95.0, 81.64, 0.75; GCF_001816145.1, s__Hymenobacter lapidarius, 95.0, 81.59, 0.65; GCF_000715495.1, s__…	91.16	11	0.981901	Genome not assigned to closest species as it falls outside its pre-defined ANI radius
biofilm2_11	d__Bacteria;p__Bacteroidota;c__Bacteroidia;o__Chitinophagales;f__Chitinophagaceae;g__Sediminibacterium;s__	N/A	N/A	N/A	N/A	N/A	N/A	N/A	N/A	N/A	N/A	d__Bacteria;p__Bacteroidota;c__Bacteroidia;o__Chitinophagales;f__Chitinophagaceae;g__Sediminibacterium;s__	ANI	classification based on placement in class-level tree	GCA_903825065.1, s__Sediminibacterium sp903825065, 95.0, 78.93, 0.4; GCA_903927185.1, s__Sediminibacterium sp903927185, 95.0, 78.64, 0.42; GCA_903924075.1, s__Sediminibacterium sp903924075, 95.0, 78.58, 0.38; GCA_903821465.1, s__Sediminibacterium sp903821465, 95.0, 78.54, 0.41; GCA_903933995.1, s__Sediminibacterium sp903933995, 95.0, 78.08, 0.19; GCA_002256435.1, s__Sediminibacterium sp002256435,…	97.08	11	0.970876	N/A
biofilm2_12	d__Bacteria;p__Proteobacteria;c__Alphaproteobacteria;o__Sphingomonadales;f__Sphingomonadaceae;g__Sphingomonas;s__Sphingomonas psychrolutea	GCF_014636175.1	95	d__Bacteria;p__Proteobacteria;c__Alphaproteobacteria;o__Sphingomonadales;f__Sphingomonadaceae;g__Sphingomonas;s__Sphingomonas psychrolutea	96.98	0.89	GCF_014636175.1	95	d__Bacteria;p__Proteobacteria;c__Alphaproteobacteria;o__Sphingomonadales;f__Sphingomonadaceae;g__Sphingomonas;s__Sphingomonas psychrolutea	96.98	0.89	d__Bacteria;p__Proteobacteria;c__Alphaproteobacteria;o__Sphingomonadales;f__Sphingomonadaceae;g__Sphingomonas;s__	taxonomic classification defined by topology and ANI	topological placement and ANI have congruent species assignments	GCF_013374095.1, s__Sphingomonas sp013374095, 95.0, 86.53, 0.75; GCF_006439055.1, s__Sphingomonas glacialis_A, 95.0, 83.08, 0.66; GCF_000241485.1, s__Sphingomonas sp000241485, 95.0, 82.83, 0.65; GCF_000241465.1, s__Sphingomonas echinoides, 95.0, 82.77, 0.63; GCF_014653575.1, s__Sphingomonas glacialis, 95.0, 82.76, 0.66; GCF_000797515.1, s__Sphingomonas sp000797515, 95.0, 82.31, 0.57; GCF_00025114…	93.88	11	N/A	N/A
biofilm2_2	d__Bacteria;p__Proteobacteria;c__Gammaproteobacteria;o__Burkholderiales;f__Burkholderiaceae;g__Polaromonas;s__	N/A	N/A	N/A	N/A	N/A	GCA_004293655.1	95	d__Bacteria;p__Proteobacteria;c__Gammaproteobacteria;o__Burkholderiales;f__Burkholderiaceae;g__Polaromonas;s__Polaromonas sp004293655	81.63	0.68	d__Bacteria;p__Proteobacteria;c__Gammaproteobacteria;o__Burkholderiales;f__Burkholderiaceae;g__Polaromonas;s__	taxonomic classification defined by topology and ANI	classification based on placement in class-level tree	GCF_003711205.1, s__Polaromonas sp003711205, 95.0, 79.45, 0.54; GCF_001598235.1, s__Polaromonas jejuensis, 95.0, 79.41, 0.53; GCF_900116715.1, s__Polaromonas sp900116715, 95.0, 79.33, 0.52; GCA_002381615.1, s__Polaromonas sp002381615, 95.0, 79.29, 0.38; GCF_000013865.1, s__Polaromonas sp000013865, 95.0, 79.26, 0.49; GCA_018780625.1, s__Polaromonas sp018780625, 95.0, 79.24, 0.4; GCA_016000195.1, s…	95.99	11	0.988972	Genome not assigned to closest species as it falls outside its pre-defined ANI radius
biofilm2_3	d__Bacteria;p__Proteobacteria;c__Gammaproteobacteria;o__Burkholderiales;f__Burkholderiaceae;g__Rhodoferax;s__	N/A	N/A	N/A	N/A	N/A	GCF_017798165.1	95	d__Bacteria;p__Proteobacteria;c__Gammaproteobacteria;o__Burkholderiales;f__Burkholderiaceae;g__Rhodoferax;s__Rhodoferax sp017798165	82.57	0.61	d__Bacteria;p__Proteobacteria;c__Gammaproteobacteria;o__Burkholderiales;f__Burkholderiaceae;g__Rhodoferax;s__	taxonomic classification defined by topology and ANI	classification based on placement in class-level tree	GCA_016703945.1, s__Rhodoferax sp016703945, 95.0, 80.7, 0.43; GCA_903853895.1, s__Rhodoferax sp903853895, 95.0, 80.43, 0.46; GCA_903945325.1, s__Rhodoferax sp903945325, 95.0, 79.63, 0.38; GCF_002943465.1, s__Rhodoferax sp002943465, 95.0, 79.62, 0.4; GCA_001795455.1, s__Rhodoferax sp001795455, 95.0, 79.59, 0.42; GCA_016705575.1, s__Rhodoferax sp016705575, 95.0, 79.57, 0.4; GCF_001955715.1, s__Rhod…	96.21	11	0.993527	Genome not assigned to closest species as it falls outside its pre-defined ANI radius
biofilm2_4	d__Bacteria;p__Proteobacteria;c__Alphaproteobacteria;o__Acetobacterales;f__Acetobacteraceae;g__PALSA-911;s__	N/A	N/A	N/A	N/A	N/A	GCA_003133265.1	95	d__Bacteria;p__Proteobacteria;c__Alphaproteobacteria;o__Acetobacterales;f__Acetobacteraceae;g__PALSA-911;s__PALSA-911 sp003133265	79.31	0.37	d__Bacteria;p__Proteobacteria;c__Alphaproteobacteria;o__Acetobacterales;f__Acetobacteraceae;g__PALSA-911;s__	taxonomic classification defined by topology and ANI	classification based on placement in class-level tree	N/A	94.12	11	0.926318	N/A
biofilm2_5	d__Bacteria;p__Bacteroidota;c__Bacteroidia;o__Cytophagales;f__Spirosomaceae;g__Arcicella;s__	N/A	N/A	N/A	N/A	N/A	GCA_014376355.1	95	d__Bacteria;p__Bacteroidota;c__Bacteroidia;o__Cytophagales;f__Spirosomaceae;g__Arcicella;s__Arcicella sp014376355	88.47	0.76	d__Bacteria;p__Bacteroidota;c__Bacteroidia;o__Cytophagales;f__Spirosomaceae;g__Arcicella;s__	taxonomic classification defined by topology and ANI	classification based on placement in class-level tree	GCA_013298125.1, s__Arcicella sp013298125, 95.0, 80.46, 0.55; GCA_013298805.1, s__Arcicella sp013298805, 95.0, 79.55, 0.45; GCF_003148625.1, s__Arcicella aurantiaca, 95.0, 79.2, 0.51; GCF_014204325.1, s__Arcicella rosea, 95.0, 77.71, 0.28	94.24	11	0.995495	Genome not assigned to closest species as it falls outside its pre-defined ANI radius
biofilm2_6	d__Bacteria;p__Bacteroidota;c__Bacteroidia;o__Chitinophagales;f__Chitinophagaceae;g__JAAFHG01;s__	N/A	N/A	N/A	N/A	N/A	GCA_013297585.1	95	d__Bacteria;p__Bacteroidota;c__Bacteroidia;o__Chitinophagales;f__Chitinophagaceae;g__JAAFHG01;s__JAAFHG01 sp013297585	78.78	0.34	d__Bacteria;p__Bacteroidota;c__Bacteroidia;o__Chitinophagales;f__Chitinophagaceae;g__JAAFHG01;s__	taxonomic classification defined by topology and ANI	classification based on placement in class-level tree	GCA_903883945.1, s__JAAFHG01 sp903883945, 95.0, 76.78, 0.08; GCA_903895845.1, s__JAAFHG01 sp903895845, 95.0, 76.37, 0.09	95.31	11	0.968239	N/A
biofilm2_7	d__Bacteria;p__Proteobacteria;c__Alphaproteobacteria;o__Acetobacterales;f__Acetobacteraceae;g__CAIQQQ01;s__	N/A	N/A	N/A	N/A	N/A	GCA_903823665.1	95	d__Bacteria;p__Proteobacteria;c__Alphaproteobacteria;o__Acetobacterales;f__Acetobacteraceae;g__CAIQQQ01;s__CAIQQQ01 sp903823665	78.73	0.4	d__Bacteria;p__Proteobacteria;c__Alphaproteobacteria;o__Acetobacterales;f__Acetobacteraceae;g__CAIQQQ01;s__	taxonomic classification defined by topology and ANI	classification based on placement in class-level tree	GCA_903924855.1, s__CAIQQQ01 sp903924855, 95.0, 79.93, 0.48; GCA_903873995.1, s__CAIQQQ01 sp903873995, 95.0, 79.68, 0.45; GCA_903891315.1, s__CAIQQQ01 sp903891315, 95.0, 77.75, 0.29; GCA_903932545.1, s__CAIQQQ01 sp903932545, 95.0, 77.36, 0.28	78.24	11	0.9568	N/A
biofilm2_8	d__Bacteria;p__Proteobacteria;c__Gammaproteobacteria;o__Burkholderiales;f__Burkholderiaceae;g__Paucibacter_A;s__	N/A	N/A	N/A	N/A	N/A	GCA_903820745.1	95	d__Bacteria;p__Proteobacteria;c__Gammaproteobacteria;o__Burkholderiales;f__Burkholderiaceae;g__Paucibacter_A;s__Paucibacter_A sp903820745	79.15	0.37	d__Bacteria;p__Proteobacteria;c__Gammaproteobacteria;o__Burkholderiales;f__Burkholderiaceae;g__Paucibacter_A;s__	taxonomic classification defined by topology and ANI	classification based on placement in class-level tree	GCA_005503085.1, s__Paucibacter_A sp005503085, 95.0, 80.02, 0.51; GCA_018780415.1, s__Paucibacter_A sp018780415, 95.0, 79.89, 0.47; GCF_002885975.1, s__Paucibacter_A aquatile, 95.0, 79.79, 0.49; GCF_014204525.1, s__Paucibacter_A oligotrophus, 95.0, 79.77, 0.5; GCF_001477625.1, s__Paucibacter_A sp001477625, 95.0, 79.74, 0.5; GCA_002255955.1, s__Paucibacter_A sp002255955, 95.0, 79.7, 0.5; GCF_00385…	88.7	11	0.986272	Genome not assigned to closest species as it falls outside its pre-defined ANI radius
biofilm2_9	d__Bacteria;p__Bacteroidota;c__Bacteroidia;o__Chitinophagales;f__Chitinophagaceae;g__Ferruginibacter;s__Ferruginibacter sp014377975	GCA_014377975.1	95	d__Bacteria;p__Bacteroidota;c__Bacteroidia;o__Chitinophagales;f__Chitinophagaceae;g__Ferruginibacter;s__Ferruginibacter sp014377975	99.2	0.87	GCA_014377975.1	95	d__Bacteria;p__Bacteroidota;c__Bacteroidia;o__Chitinophagales;f__Chitinophagaceae;g__Ferruginibacter;s__Ferruginibacter sp014377975	99.2	0.87	d__Bacteria;p__Bacteroidota;c__Bacteroidia;o__Chitinophagales;f__Chitinophagaceae;g__Ferruginibacter;s__	taxonomic classification defined by topology and ANI	topological placement and ANI have congruent species assignments	GCA_016710935.1, s__Ferruginibacter sp016710935, 95.0, 77.05, 0.15; GCA_013141115.1, s__Ferruginibacter sp013141115, 95.0, 76.92, 0.16; GCA_014379625.1, s__Ferruginibacter sp014379625, 95.0, 76.88, 0.18; GCA_016715365.1, s__Ferruginibacter sp016715365, 95.0, 76.79, 0.16; GCA_017983695.1, s__Ferruginibacter sp017983695, 95.0, 76.79, 0.17; GCA_014377385.1, s__Ferruginibacter sp014377385, 95.0, 76.7…	95.29	11	N/A	N/A

[truncated: 3 more sheets: MAG_taxonomy, Prokaryote_GTDB_taxonomy, Eukaryote_GTDB_taxonomy]
